# Supplementary material for: Melanocytes determine angiogenesis gene expression across human tissues
Source: PLoS One. 2021 May 13;16(5):e0251121. doi: 10.1371/journal.pone.0251121 (PMC8118295; doi:10.1371/journal.pone.0251121)
Supplement: S1 Table — (XLSX) [file pone.0251121.s001.xlsx]

## Sheet: Sheet1
Sample_ID	GTEx_ID	Tissue	Tissue_comments	Autolysis_score	Total_Ischemic_Time	Time_Spent_in_PAXgene_Fixative	RNA_Isolation_Batch	RNA_Isolation_Date	Expression_Batch_ID	Expression_Batch_Date	Subject_ID	Sex	Age	Race	Ethnicity	Height_(in)	Weight_(lb)	BMI	Ischemic_Time	Ischemic_Time_(Minutes)	Core_body_temperature	Core_Body_Temperature_Units	First_Underlying_Cause_Of_Death	Hardy_Scale	Immediate_Cause_Of_Death	Last_Underlying_Cause_Of_Death	General_Comments
SRR1081961	GTEX-TKQ1-1226-SM-4GICJ	Artery - Tibial		0	195	726	BP-29992	2012-08-23	LCSET-3479	2013-07-19	GTEX-TKQ1	Male	33	Black	Not Hispanic or Latino	67	154	24.12	1 hour(s), 51 minute(s)	111	33.4	C	Blunt Force Trauma	0	Head Trauma/Anoxia	MCA
SRR1082401	GTEX-XUYS-0426-SM-47JX3	Artery - Tibial	Popliteal	0	45	1212	BP-34830	2013-01-04	LCSET-2974	2013-04-11	GTEX-XUYS	Male	51	Black	Not Hispanic or Latino	75	150	18.75	0 hour(s), 22 minute(s)	22	36.2	C		.			12) Ischial pressure ulcer 25) Chronic condition 29) paraplegic since 2001 from GSW
SRR1093053	GTEX-X88G-0426-SM-47JZ5	Artery - Tibial	popiteal	0	144	1139	BP-32413	2012-10-22	LCSET-2974	2013-04-11	GTEX-X88G	Male	36	Black	Not Hispanic or Latino	68	217.8	33.11	2 hour(s), 5 minute(s)	125	97	F		.			# 12: Ischemic Necrosis of Left lower extremity with gangrene. Fasciotomy wounds. Wound Cultures (+) psuedomonas.
SRR1094241	GTEX-VJYA-1826-SM-4KL1W	Artery - Tibial		0	271	1052	BP-26938	2012-07-03	LCSET-3626	2013-08-10	GTEX-VJYA	Male	67	Black	Not Hispanic or Latino	66	177	28.57	0 hour(s), 50 minute(s)	50	36.6	C	ICH	0	CVA	Natural Causes
SRR1323271	GTEX-13NYB-2926-SM-5K7VH	Artery - Tibial		0	1158	866	BP-46925	2013-12-10	LCSET-4818	2014-03-12	GTEX-13NYB	Male	49	Black	Not Hispanic or Latino	76	217	26.41	16 hour(s), 35 minute(s)	995	98.6	F	hypertension	2	atherosclerotic cardiovascular disease	natural causes	General Medical History: Per the family report, the donor had a "cardiac stent placed in 2005 or 2007." Per the family report, the donor experienced shortness of breath - Related to cardiac problems. Per the family report, the donor experienced vomiting on and off since the stent was placed. Per the family report, the donor has lost weight (approximately 10 lbs) - Related to drinking and "not tak…
SRR1334265	GTEX-11DXZ-2626-SM-59882	Artery - Tibial		0	333	868	BP-44577	2013-10-11	LCSET-4417	2014-01-23	GTEX-11DXZ	Male	56	Black	Not Hispanic or Latino	66	136	21.95	4 hour(s), 8 minute(s)	248	37.4	C	seizure disorder	0	seizure disorder
SRR1337215	GTEX-ZY6K-1926-SM-5GZXW	Artery - Tibial		1	261	1266	BP-43507	2013-09-12	LCSET-5161	2014-03-16	GTEX-ZY6K	Male	50	Black	Not Hispanic or Latino	70	200.6	28.78	0 hour(s), 42 minute(s)	42	36.5	C	ICH	0	CVA	Natural Causes	#12: Pneumonia (seen in chest x-ray also NOK noted), #12: WBC = 23.2 #26: Seizures (due to injury) #27: Flu-like (due to pneumonia) #40: Night sweats ( due to pneumonia), #40: Unexplained Temperature (unknown reason)
SRR1389474	GTEX-ZQUD-1326-SM-57WEF	Artery - Tibial		0	216	1051	BP-43231	2013-09-06	LCSET-4416	2013-12-21	GTEX-ZQUD	Male	34	Black	Not Hispanic or Latino	71	205.48	28.66	0 hour(s), 18 minute(s)	18	36.5	C	ICH	0	Head Trauma	non-MVA
SRR1391619	GTEX-ZVZO-0426-SM-5HL4Z	Artery - Tibial		0	151	1168	BP-43507	2013-09-12	LCSET-4806	2014-03-02	GTEX-ZVZO	Male	46	Black	Not Hispanic or Latino	69	187	27.61	2 hour(s), 23 minute(s)	143	37	C		.			#12. WBC=27.1
SRR1392571	GTEX-ZVP2-2226-SM-5GU6Q	Artery - Tibial		1	175	1054	BP-43753	2013-09-19	LCSET-4803	2014-02-19	GTEX-ZVP2	Male	52	Black	Not Hispanic or Latino	74	200	25.68	0 hour(s), 54 minute(s)	54	35	C	ICH	0	CVA	Natural	#12. WBC=18.2
SRR1407492	GTEX-145MN-2326-SM-5SIB7	Artery - Tibial		0	247	610	BP-47616	2013-12-18	LCSET-5174	2014-04-04	GTEX-145MN	Male	34	Black	Not Hispanic or Latino	74	267	34.28	1 hour(s), 41 minute(s)	101	37	C	cardiovascular; collapse	0	anoxia	natural causes	#12: WBC=24.5 (Medical Report) #27: Per the medical chart and the family report the donor was experiencing "cold like" symptoms and headaches for 3-4 days prior to this admission. Donor was taking "cough and cold medication for his cold like symptoms." *Unavailable in General Medical Hx -Cold and Cough Meds, 2013, Family Report
SRR1415547	GTEX-Z93T-0426-SM-5HL6G	Artery - Tibial		0	28	860	BP-45268	2013-10-29	LCSET-4806	2014-03-02	GTEX-Z93T	Male	51	Black	Not Hispanic or Latino	72	165	22.38	0 hour(s), 15 minute(s)	15	36.5	C		.			#12 WBC=11.4, gangrene foot w/positive cultures.
SRR1419318	GTEX-11P7K-2326-SM-5EGKZ	Artery - Tibial		0	362	807	BP-45028	2013-10-24	LCSET-4797	2014-02-11	GTEX-11P7K	Male	37	Black	Not Hispanic or Latino	73	159	20.98	0 hour(s), 29 minute(s)	29	34.9	C	anoxia	0	arrest [as an cardiac arrest]	unknown cause of death
SRR1429825	GTEX-131XE-2626-SM-5PNYY	Artery - Tibial		1	247	606	BP-47901	2014-01-06	LCSET-4918	2014-03-29	GTEX-131XE	Male	50	Black	Not Hispanic or Latino	73	263	34.69	2 hour(s), 45 minute(s)	165	38.6	C	cardiovascular disease other	0	anoxia	natural causes	12) WBC from *DATE REMOVED* was 19.8. 44) Per the family report, "Pt lost weight over the last three months. Weight loss started *MONTH REMOVED* 2013 due to excessive vomiting. PCP stated vomiting was caused by heart issues. Amount of weight loss is unknown." General Medical History: - On *DATE REMOVED*, donor had a CABG x2, left saphenous vein harvest and a left femoral placement of intraaortic …
SRR1446436	GTEX-ZTX8-1826-SM-5N9E5	Artery - Tibial		1	192	823	BP-43308	2013-09-09	LCSET-4905	2014-03-23	GTEX-ZTX8	Male	24	Black	Not Hispanic or Latino	68	149	22.65	2 hour(s), 5 minute(s)	125	99.4	F	gun shot wound	0	head trauma	alleged homocide	#12. WBC=15.3
SRR1457354	GTEX-131XH-2426-SM-5PNZ6	Artery - Tibial		0	1229	548	BP-45139	2013-10-28	LCSET-4918	2014-03-29	GTEX-131XH	Male	53	Black	Not Hispanic or Latino	74	197.3	25.33	17 hour(s), 18 minute(s)	1038	96	F	pe - pulmonary embolism	2	mi - myocardial infarction	natural causes
SRR1476365	GTEX-ZAKK-0426-SM-5EGHB	Artery - Tibial		0	40	1125	BP-45390	2013-11-01	LCSET-4764	2014-02-08	GTEX-ZAKK	Male	70	Black	Not Hispanic or Latino	73	198	26.12	0 hour(s), 15 minute(s)	15	36.4	C		.			#12: Non-healing wounds on RLE/gangrene- reason for amputation.
SRR1489438	GTEX-11WQC-2726-SM-5CVLG	Artery - Tibial	Expected time lapse of greater than 20 mins for tissue removal is due to GTEx recovery workflow.	1	821	537	BP-44525	2013-10-10	LCSET-4633	2014-02-15	GTEX-11WQC	Male	64	Black	Not Hispanic or Latino	73	220	29.02	11 hour(s), 7 minute(s)	667	98.6	F	arrest [as an cardiac arrest]	2	arrest; cardiac	arrest [as an cardiac arrest]	Current Medications: - Insulin, Unknown date of last administration, Per family report.
SRR1490427	GTEX-113IC-0426-SM-5HL5O	Artery - Tibial		0	101	1073	BP-43507	2013-09-12	LCSET-4806	2014-03-02	GTEX-113IC	Male	66	Black	Not Hispanic or Latino	74	210	26.96	1 hour(s), 34 minute(s)	94	36.1	C		.			#12: Wet gangrene on foot/leg #24: perscribed Prednisone.
SRR1500598	GTEX-11NV4-0526-SM-5N9BF	Artery - Tibial		1	1039	709	BP-43989	2013-09-26	LCSET-4904	2014-03-22	GTEX-11NV4	Male	64	Black	Not Hispanic or Latino	70	200	28.69	16 hour(s), 39 minute(s)	999	98.6	F	unknown cause of death	2	unknown cause of death	unknown cause of death	Medications: -Gout Meds (Unknown Time) -Family Report -HTN Meds (Unknown Time) -Family Report Death Circumstances: -Natural Causes
SRR612299	GTEX-Q2AH-2026-SM-2S1PX	Artery - Tibial		1	221	1088	BP-20000	2011-11-09	LCSET-1465	2012-06-02	GTEX-Q2AH	Male	40	Black	Not Hispanic or Latino	66	204	32.92	0 hour(s), 30 minute(s)	30	37	C	ICH	0	CVA	Natural Causes
SRR614491	GTEX-QLQW-1526-SM-2S1QV	Artery - Tibial		1	171	1075	BP-20740	2011-12-12	LCSET-1466	2012-05-21	GTEX-QLQW	Male	38	Black	Not Hispanic or Latino	71	198	27.61	0 hour(s), 36 minute(s)	36	35.8	C	ICH	0	CVA	Natural Causes	Idiopathic Dilated Cardiomyopathy, on heart transplant list since 2011
SRR614984	GTEX-P4QS-1826-SM-2S1NI	Artery - Tibial		1	227	360	BP-18728	2011-09-08	LCSET-1464	2012-06-08	GTEX-P4QS	Male	68	Black	Not Hispanic or Latino	73	224	29.55	1 hour(s), 7 minute(s)	67	38.9	C	Intercranial Hemmorage	0	Cerebrovascular/Stroke	Natural Causes
SRR656758	GTEX-SNOS-1726-SM-32PLN	Artery - Tibial		0	249	1078	BP-24514	2012-04-24	LCSET-1666	2012-08-31	GTEX-SNOS	Male	49	Black	Not Hispanic or Latino	68	209	31.77	0 hour(s), 54 minute(s)	54	35	C	ICH	0	CVA/Stroke	Natural Causes
SRR659427	GTEX-SSA3-0426-SM-32QPI	Artery - Tibial		0	84	1266	BP-24528	2012-04-24	LCSET-1667	2012-09-02	GTEX-SSA3	Male	61	Black	Not Hispanic or Latino	72	208	28.21	0 hour(s), 40 minute(s)	40	36.8	C		.			Question 33 - Method of cocaine administration unknown.
SRR661505	GTEX-UJMC-2026-SM-3GADR	Artery - Tibial		0	253	980	BP-26354	2012-06-18	LCSET-2014	2012-09-08	GTEX-UJMC	Male	59	Black	Not Hispanic or Latino	66	150	24.21	1 hour(s), 8 minute(s)	68	34.8	C	ICH	0	CVA	Natural Causes
SRR807567	GTEX-VUSH-0526-SM-3NB2J	Artery - Tibial		1	100	1135	BP-27175	2012-07-10	LCSET-2318	2012-12-16	GTEX-VUSH	Male	36	Black	Not Hispanic or Latino	68	160	24.33	0 hour(s), 54 minute(s)	54	37	C		.
SRR817118	GTEX-OOBJ-1826-SM-3NB1C	Artery - Tibial		1	224	1324	BP-18254	2011-08-16	LCSET-2318	2012-12-16	GTEX-OOBJ	Male	61	Black	Not Hispanic or Latino	69	215	31.75	1 hour(s), 38 minute(s)	98	98.7	F	ICH	0	CVA/Stroke	Natural causes	Questions 8-11 not addressed on CRF Questions 8-58 addressed by Site (*DATE REMOVED*)
SRR1379175	GTEX-ZPU1-2726-SM-4WWFT	Artery - Tibial		0	186	677	BP-43375	2013-09-10	LCSET-4180	2013-11-02	GTEX-ZPU1	Male	48	Black	Hispanic or Latino	66	169.8	27.4	1 hour(s), 16 minute(s)	76	38.9	C	seizures	0	CVA	natural	#12. WBC=23.6 #12. Blood culture drawn on *DATE REMOVED* showed gram positive cocci in clusters after 24 hours. #16. 7 months ago #28. Worked in construction with asbestos - no health problems reported though. #32. Used 15 years, last used in 2009. (Snorted). #33. Used 20+ years, last used 2 years ago. (Inhaled, smoked, and snorted). #48. Xanax and percocet. 20+ years for both and current use. (O…
SRR615982	GTEX-NFK9-0526-SM-2YUNL	Artery - Tibial		0	321	1561	BP-16993	2011-06-02	LCSET-1433	2012-06-09	GTEX-NFK9	Male	49	Black	Not Reported	70	189	27.12	3 hour(s), 18 minute(s)	198	.	F	Cerebral Vascular Accident	0	ICH
SRR1331818	GTEX-ZYFC-0726-SM-5E448	Artery - Tibial		1	1372	1258	BP-43529	2013-09-13	LCSET-4635	2014-02-13	GTEX-ZYFC	Male	57	Black	Unknown	67	200	31.32	21 hour(s), 35 minute(s)	1295	.	F	prescription drug overdose	2	prescription drug overdose
SRR1455127	GTEX-ZVTK-0726-SM-5GZX6	Artery - Tibial		1	962	1221	BP-43507	2013-09-12	LCSET-4804	2014-03-05	GTEX-ZVTK	Male	22	Black	Unknown	67	142	22.24	14 hour(s), 9 minute(s)	849	.	F	GSW to back	1	trauma
SRR1471548	GTEX-12126-0726-SM-5FQTX	Artery - Tibial		0	942	944	BP-43881	2013-09-23	LCSET-4793	2014-02-19	GTEX-12126	Male	23	Black	Unknown	72	180	24.41	14 hour(s), 28 minute(s)	868	.		assault by other and unspecified firearm and gun discharge	1	trauma, multiple		Medications: 1.Vercuronium
SRR813315	GTEX-U412-0226-SM-3NMC8	Artery - Tibial	hard	1	1346	1393	BP-25560	2012-05-22	LCSET-2385	2012-12-16	GTEX-U412	Male	61	Black	Unknown	67	149	23.33	22 hour(s), 22 minute(s)	1342	.	F	heart disease	3	MI second to pneumothorax
SRR1100346	GTEX-XYKS-2626-SM-4BRUT	Artery - Tibial		1	236	1058	BP-34869	2013-01-07	LCSET-3152	2013-05-27	GTEX-XYKS	Female	65	Black	Not Hispanic or Latino	59	114.62	23.15	1 hour(s), 51 minute(s)	111	96.9	F	ICH	0	CVA	Natural Causes
SRR1347436	GTEX-ZLWG-2426-SM-57WG6	Artery - Tibial		1	184	1061	BP-43231	2013-09-06	LCSET-4416	2013-12-21	GTEX-ZLWG	Female	59	Black	Not Hispanic or Latino	64	128	21.97	0 hour(s), 45 minute(s)	45	37.2	C	ICH	0	CVA	natural causes	#12. WBC = 19.0 #13. Told to avoid donation following nephrectomy. #58. Diagnosed *MONTH REMOVED* 2012.
SRR1374671	GTEX-13VXT-0526-SM-5SI9O	Artery - Tibial	Expected time lapse of tissue removal and fixation due to GTEx recovery workflow. GTEx team removes tissues in batches from donor en bloc and dissects it into aliquots later on the back table.	0	467	799	BP-47656	2013-12-19	LCSET-5174	2014-04-04	GTEX-13VXT	Female	24	Black	Not Hispanic or Latino	65	145	24.13	6 hour(s), 7 minute(s)	367	37	C	intracranial; hemorrhage	0	cva/stroke	natural causes	#12: WBC = 20.4 (*DATE REMOVED*) #44: Weight Loss: Lost weight while in nursing home (Family Report)
SRR1408727	GTEX-Y3IK-2826-SM-4WWDW	Artery - Tibial		0	182	372	BP-35836	2013-02-06	LCSET-4180	2013-11-02	GTEX-Y3IK	Female	57	Black	Not Hispanic or Latino	65	195.8	32.58	0 hour(s), 50 minute(s)	50	36.8	C	CPA	0	Anoxia	Natural Causes	#12: WBC= 14.9
SRR1454891	GTEX-13N11-2926-SM-5K7VD	Artery - Tibial		1	244	955	BP-47125	2013-12-13	LCSET-4818	2014-03-12	GTEX-13N11	Female	50	Black	Not Hispanic or Latino	66	185	29.86	2 hour(s), 25 minute(s)	145	36.7	C	cardiovascular; collapse	0	anoxia	natural causes	Medical Hx: -Blood transfusion, 2011 (colostomy surgery), Family Report -Diverticulosis, 2011, Family Report *Unavailable in general medical History -Hypertension medications (unspecified)- unknown last administered, per Family Report
SRR1475210	GTEX-YBZK-0226-SM-59HLO	Artery - Tibial		0	45	915	BP-41767	2013-08-01	LCSET-4419	2014-01-14	GTEX-YBZK	Female	54	Black	Not Hispanic or Latino	65	160.82	26.76	0 hour(s), 40 minute(s)	40	37	C		.
SRR1489570	GTEX-13JUV-2426-SM-5J1NS	Artery - Tibial	Expected time lapse of tissue removal and fixation due to GTEx recovery workflow. GTEx team removes tissues in batches from donor en bloc and dissects it into aliquots later on the back table.	1	607	1077	BP-46650	2013-12-05	LCSET-4816	2014-03-22	GTEX-13JUV	Female	46	Black	Not Hispanic or Latino	62	147	26.88	7 hour(s), 17 minute(s)	437	36.2	C	cerebrovascular disease	0	cva	natural causes	18) Per med/soc and chart, donor received dialysis, however the duration is unknown. 26) Per med/soc and chart. donor had seizures, no cause or treatments are indicated.
SRR1499371	GTEX-Y114-2726-SM-4TT9B	Artery - Tibial		0	239	455	BP-35758	2013-02-04	LCSET-4016	2013-09-28	GTEX-Y114	Female	50	Black	Not Hispanic or Latino	65	146.74	24.42	0 hour(s), 25 minute(s)	25	33	C	ICH	0	CVA	Natural Causes	#58: diagnosed ~10 years ago.
SRR1499873	GTEX-13113-2126-SM-5EQ4U	Artery - Tibial		0	300	794	BP-44901	2013-10-22	LCSET-4767	2014-02-08	GTEX-13113	§	61	Black	Not Hispanic or Latino	61	152.5	28.81	3 hour(s), 20 minute(s)	200	37.2	C	ich	0	cerebrovascular/stroke	natural causes	12) Open Wounds - Donor had a recent heart transplant. 12) WBC: 19.6 18) Donor received dialysis treatment "approximately 3 months ago", per the family report. 58) Donor has had sarcoidosis for "over 8 years," per the family report. General Medical Hx: Donor was admitted on *DATE REMOVED* for cardiomyopathy, per the medical chart. Splenectomy in 2005 "due to Sarcoidosis complications," per the fa…
SRR1500555	GTEX-1117F-0526-SM-5EGHJ	Artery - Tibial		0	1221	1120	BP-43495	2013-09-12	LCSET-4764	2014-02-08	GTEX-1117F	Female	66	Black	Not Hispanic or Latino	66	199	32.12	20 hour(s), 0 minute(s)	1200	36.6	C	Cardio-Pulmonary Arrest	4	Multisystem Organ Failure	Natural Causes	#12: Sepsis #26: 1 Seizure 20 yrs ago- unknown reason #29: Wheel Chair Bound #58: Heart Failure
SRR612515	GTEX-RU1J-1926-SM-2TF6S	Artery - Tibial		0	333	980	BP-21805	2012-01-25	LCSET-1480	2012-06-02	GTEX-RU1J	Female	21	Black	Not Hispanic or Latino	64	143	24.54	3 hour(s), 15 minute(s)	195	38.1	C	Blunt Injury	0	Head Trauma	Motor Vehicle Crash
SRR612779	GTEX-OHPK-1826-SM-2YUMR	Artery - Tibial	Directly medial bifurcation of popliteal artery in popliteal fossa	1	441	1519	BP-17781	2011-07-20	LCSET-1433	2012-06-09	GTEX-OHPK	Female	51	Black	Not Hispanic or Latino	63	170	30.11	2 hour(s), 24 minute(s)	144	97.3	F	ICH	0	CVA	Natural causes	Questions 8-11 not addressed on CRF
SRR615032	GTEX-POMQ-2126-SM-2S1OJ	Artery - Tibial		0	354	1315	BP-19351	2011-10-12	LCSET-1464	2012-06-08	GTEX-POMQ	Female	23	Black	Not Hispanic or Latino	68	169	25.69	1 hour(s), 27 minute(s)	87	0	F	Blunt Injury	0	Head Trauma	Motor Vehicle Crash
SRR662330	GTEX-S341-2026-SM-2XCAA	Artery - Tibial		0	244	967	BP-22843	2012-03-02	LCSET-1559	2012-09-11	GTEX-S341	Female	48	Black	Not Hispanic or Latino	66	166	26.79	1 hour(s), 0 minute(s)	60	96.9	F	ICH	0	CVA	Natural Causes
SRR662677	GTEX-UJHI-1926-SM-3DB8Z	Artery - Tibial		1	302	903	BP-25965	2012-06-05	LCSET-1898	2012-09-11	GTEX-UJHI	Female	53	Black	Not Hispanic or Latino	68	159	24.17	0 hour(s), 32 minute(s)	32	36.7	C	ICH	0	CVA	Natural Causes
SRR1078439	GTEX-WCDI-0426-SM-4GIAL	Artery - Tibial		0	131	1353	BP-27213	2012-07-11	LCSET-3479	2013-07-19	GTEX-WCDI	Male	56	Black	Not Hispanic or Latino	72	220	29.83	1 hour(s), 37 minute(s)	97	37	C		.
SRR1078323	GTEX-VUSG-2826-SM-4KKZM	Artery - Tibial		0	298	465	BP-27126	2012-07-09	LCSET-3626	2013-08-10	GTEX-VUSG	Male	59	White	Not Hispanic or Latino	70	145	20.8	2 hour(s), 5 minute(s)	125	37.2	C	Blunt Injury	0	Head Trauma	Non MVA- Fall
SRR1078834	GTEX-XBED-2426-SM-4AT4O	Artery - Tibial		1	217	372	BP-31585	2012-09-27	LCSET-3137	2013-05-15	GTEX-XBED	Male	60	White	Not Hispanic or Latino	64	156.2	26.81	1 hour(s), 9 minute(s)	69	33	C	Gunshot Wound to head	0	Head Trauma	Alleged Suicide	#12: open wound to head- wrapped with gauze #26: Seizures due to ETOH abuse or depression medication, NOK unsure which #55: tattoo on arm done in 1969
SRR1078903	GTEX-XGQ4-2426-SM-4AT55	Artery - Tibial		0	209	930	BP-32474	2012-10-24	LCSET-3137	2013-05-15	GTEX-XGQ4	Male	50	White	Not Hispanic or Latino	60	149.6	29.21	0 hour(s), 32 minute(s)	32	36.9	C	Cardiovascular	0	Anoxia	Natural Causes	Question 12. - Open wounds = center buttocks Question 12. - WBC = 20.4 Question 56. - Living in group home
SRR1086611	GTEX-S4Q7-1326-SM-4AD74	Artery - Tibial		0	202	371	BP-23077	2012-03-13	LCSET-3098	2013-05-14	GTEX-S4Q7	Male	22	White	Not Hispanic or Latino	66	176	28.4	1 hour(s), 23 minute(s)	83	35	C	Blunt Injury	0	Head Trauma	Fall
SRR1088437	GTEX-QV44-2226-SM-447A3	Artery - Tibial		1	210	940	BP-20869	2011-12-15	LCSET-2912	2013-04-12	GTEX-QV44	Male	54	White	Not Hispanic or Latino	73	207	27.31	0 hour(s), 40 minute(s)	40	99.9	F	Acute Respiratory Distress Syndrome	0	Anoxia	Natural Causes	on Lung transplant list.
SRR1090217	GTEX-V1D1-2626-SM-4JBJH	Artery - Tibial		0	483	1036	BP-26868	2012-07-02	LCSET-3561	2013-07-20	GTEX-V1D1	Male	51	White	Not Hispanic or Latino	70	161	23.1	1 hour(s), 37 minute(s)	97	37.2	C	ICH	0	CVA	Natural Causes
SRR1092727	GTEX-XAJ8-1226-SM-47JYS	Artery - Tibial		0	188	1075	BP-31651	2012-10-01	LCSET-2974	2013-04-11	GTEX-XAJ8	Male	45	White	Not Hispanic or Latino	72	168.74	22.88	0 hour(s), 23 minute(s)	23	97	F	Asphyxiation	0	Anoxia	Alleged Suicide	Question 12. - wbc= 18.1 Question 12. - fungal infections - unknown - patient started taking Lamictal one week prior to hospital admission
SRR1093458	GTEX-XPVG-2926-SM-4B66G	Artery - Tibial		0	233	902	BP-34031	2012-12-07	LCSET-3141	2013-05-13	GTEX-XPVG	Male	59	White	Not Hispanic or Latino	68	224.4	34.12	0 hour(s), 22 minute(s)	22	98.2	F	Cardiovascular	0	Anoxia	Natural Causes	12) open surgical incision from hip to knee 13) blood donation been denied in the past (1971)- reason related to Femur Fracture 25) stated on med/soc from femur fracture 1971
SRR1102393	GTEX-XPT6-2226-SM-4B66R	Artery - Tibial		0	261	775	BP-33777	2012-11-30	LCSET-3141	2013-05-13	GTEX-XPT6	Male	22	White	Not Hispanic or Latino	73	199.54	26.32	2 hour(s), 56 minute(s)	176	37.3	C	Blunt Injury	0	Head Trauma	MVA	12) Open Tib/Fib fracture, several open abrasions, head trauma 33) cocaine snorted- verified on med/soc 55) tattoo done with sterile instrument but at home
SRR1102418	GTEX-X5EB-2626-SM-4E3HZ	Artery - Tibial		0	288	935	BP-36136	2013-02-14	LCSET-3416	2013-07-12	GTEX-X5EB	Male	49	White	Not Hispanic or Latino	70	239.8	34.4	0 hour(s), 46 minute(s)	46	99.2	F	ICH	0	CVA	Natural Causes
SRR1105344	GTEX-XMK1-2526-SM-4B666	Artery - Tibial	Time lapse into fixative expected in this case. The back table person was occupied with the kidneys being placed onto the pump. Prosector could not slow down since the donor is also a tissue for transplant case to follow.	0	259	1027	BP-34543	2012-12-19	LCSET-3141	2013-05-13	GTEX-XMK1	Male	44	White	Not Hispanic or Latino	69	178.2	26.31	0 hour(s), 31 minute(s)	31	36.5	C	Asphyxiation	0	Anoxia	NON-MVA
SRR1307997	GTEX-111YS-2226-SM-5987P	Artery - Tibial		1	292	597	BP-44577	2013-10-11	LCSET-4417	2014-01-23	GTEX-111YS	Male	62	White	Not Hispanic or Latino	72	227	30.78	1 hour(s), 14 minute(s)	74	99.3	F	ICH	0	CVA/Stroke	Natural Causes	#12: WBC= 17.0
SRR1310094	GTEX-111FC-0426-SM-5N9CV	Artery - Tibial		1	1046	862	BP-45139	2013-10-28	LCSET-4904	2014-03-22	GTEX-111FC	Male	61	White	Not Hispanic or Latino	73	190	25.06	17 hour(s), 8 minute(s)	1028	98.6	F	Resp-Asphyxiation	1	Anoxia	Suicide
SRR1311666	GTEX-11EQ9-2226-SM-5987H	Artery - Tibial	Expected time lapse of tissue removal and fixation due to GTEx recovery workflow. GTEx team removes tissues in batches from donor en bloc and dissects it into aliquots later on the back table.	0	319	380	BP-44577	2013-10-11	LCSET-4417	2014-01-23	GTEX-11EQ9	Male	33	White	Not Hispanic or Latino	68	166	25.24	0 hour(s), 15 minute(s)	15	35.9	C	stroke	2	intracranial hemorrhage		26) Per medical/social history - In *MONTH REMOVED* 2013 donor experienced a seizure, potassium level was low and he was admitted to the hospital for 4 days. No treatment after discharge.
SRR1311833	GTEX-11LCK-1426-SM-5HL5R	Artery - Tibial		0	301	1038	BP-43753	2013-09-19	LCSET-4806	2014-03-02	GTEX-11LCK	Male	38	White	Not Hispanic or Latino	71	239	33.33	2 hour(s), 46 minute(s)	166	98.1	F	unknown cause of death	0	unknown cause of death	unknown cause of death	#12: WBC = 22.6 Medications: -Inhaler -Anti-depressants Death Circumstances -Gunshot wound to head -Suicide
SRR1313536	GTEX-13S86-2526-SM-5S2V5	Artery - Tibial	Expected time lapse of tissue removal and fixation due to GTEx recovery workflow. GTEx team removes tissues in batches from donor en bloc and dissects it into aliquots later on the back table.	0	275	725	BP-48647	2014-01-24	LCSET-4996	2014-04-03	GTEX-13S86	Male	44	White	Not Hispanic or Latino	66	189	30.5	1 hour(s), 26 minute(s)	86	39.6	C	intracranial hemorrhage	0	stroke	natural causes	12) WBC = 26.1 Blood cultures = positive for staphylococcus. 28) Per med/soc, donor was exposed to asbestos for an unknown duration over 10 years ago. 58) Donor had a current diagnosis of multiple sclerosis.
SRR1316151	GTEX-11UD2-0526-SM-5GU69	Artery - Tibial		0	856	1328	BP-43730	2013-09-18	LCSET-5131	2014-03-08	GTEX-11UD2	Male	59	White	Not Hispanic or Latino	69	188.7	27.86	13 hour(s), 59 minute(s)	839	34.2	C	unknown cause of death	2	cardiac arrest	unknown cause of death	#27: Weakness in Legs (past 2 weeks) #28: ETOH Abuse #44: 6-15lbs due to drinking (not eating well) #46: Tattoo (professionally, at tattoo party) in last 12 months #53: 1986 (5 months) Lived in England, Exchange program #58: Short term memory loss (past 2 weeks) Medical Hx: -DM: treated w/ diet Death Circumstances: -Natural Causes of Death Serologies: -GTEx only case no serologies done
SRR1320424	GTEX-13OVL-1326-SM-5IJCZ	Artery - Tibial	Time lapse into fixative expected because tissue was recovered by the OPO team, the GTEx team did not have access to the donor until after the completion of the organ recovery.	1	931	1182	BP-46999	2013-12-11	LCSET-4814	2014-03-04	GTEX-13OVL	Male	50	White	Not Hispanic or Latino	73	210	27.7	13 hour(s), 58 minute(s)	838	98.6	F	arrest; cardiac	2	cardiac arrest	arrest; cardiac
SRR1321011	GTEX-13NZB-2226-SM-5MR5B	Artery - Tibial		1	385	768	BP-46529	2013-12-04	LCSET-4902	2014-03-22	GTEX-13NZB	Male	35	White	Not Hispanic or Latino	71	181	25.24	4 hour(s), 20 minute(s)	260	98.6	F	trauma, head	0	gsw - gun shot wound	trauma, head	12) Open Wounds: Cause of Death was SIGSW
SRR1321570	GTEX-147F4-0126-SM-5QGPV	Artery - Tibial	Expected time lapse of tissue removal and fixation due to GTEx recovery workflow. GTEx team removes tissues in batches from donor en bloc and dissects it into aliquots later on the back table.	0	1224	586	BP-48068	2014-01-08	LCSET-4954	2014-03-29	GTEX-147F4	Male	50	White	Not Hispanic or Latino	71	220	30.68	19 hour(s), 52 minute(s)	1192	98.6	F	cardiac arrest	2	cardiac arrest	natural causes	#24: Donor was taking steroids (Prednisone) for Chrohn's Disease. #27: "Coughing last few days" & "occasional vomiting" d/t medication and tx, Family Report 8Unavailable in General Medical Hx -Inflammatory Bowel, 2008, Medical Report -Double Bowel Transplant, 2010, Family and Medical Report -Colostomy, Unknown date of Onset, Medical Report -Colon Removed, 2008, Family Report -Feeding Tube, 2012, …
SRR1324349	GTEX-12584-0426-SM-5FQTT	Artery - Tibial		1	946	595	BP-44114	2013-09-30	LCSET-4793	2014-02-19	GTEX-12584	Male	42	White	Not Hispanic or Latino	71	240	33.47	15 hour(s), 19 minute(s)	919	.	F	electrolyte imbalance	3	cardiopulmonary failure	unknown cause of death	24) Steroid medications used to treat Colitis. 44) Weight loss from vomiting since *MONTH REMOVED* 2013. Additional medical conditions: hyperhomocystenemia (unknown onset, unknown treatment.) Deep vein thrombosis since 2002; on blood thinners since 2011.) Was taking various medications for heart problems and colitis since 2011. Was receiving infusions every 6 weeks.)
SRR1325310	GTEX-12696-2726-SM-5FQUL	Artery - Tibial		0	611	1084	BP-44114	2013-09-30	LCSET-4793	2014-02-19	GTEX-12696	Male	68	White	Not Hispanic or Latino	72	140	18.99	8 hour(s), 2 minute(s)	482	94.8	F	arrest; cardiac	3	cardiac arrest	arrest; cardiac	WBC: Per the donor chart, WBC 10.7. Medical History: - ETOH Abuse, Began in 1973, Per the chart and family report. Per the donor chart and the family report, the donor was not currently taking any medications.
SRR1325871	GTEX-146FQ-0526-SM-5LU9I	Artery - Tibial		1	481	810	BP-47616	2013-12-18	LCSET-4899	2014-03-23	GTEX-146FQ	Male	37	White	Not Hispanic or Latino	58	154	32.18	7 hour(s), 39 minute(s)	459	37	C	cardiovascular; collapse	0	anoxia	natural causes	#12: WBC = 15.7 #24: Steroid Use (1979), Family Report *Not available in General Medical Hx -Pt had Osteodystrophy (Family and Medical Report), Unknown Year of Onset Medications: -Oxycodone, (Family and Medical Report), Unknown Year of Onset
SRR1334291	GTEX-ZZ64-1326-SM-5E444	Artery - Tibial		0	227	1197	BP-43495	2013-09-12	LCSET-4635	2014-02-13	GTEX-ZZ64	Male	24	White	Not Hispanic or Latino	65	158	26.29	2 hour(s), 9 minute(s)	129	100	F	Blunt Injury	0	Head Trama	MVA	#12: WBC = 11.4
SRR1336091	GTEX-1212Z-2826-SM-59HJ5	Artery - Tibial	Expected time lapse of tissue removal and fixation due to GTEx recovery workflow. GTEx team removes tissues in batches from donor en bloc and dissects it into aliquots later on the back table.	1	762	1000	BP-44577	2013-10-11	LCSET-4419	2014-01-14	GTEX-1212Z	Male	66	White	Not Hispanic or Latino	72	176.37	23.92	9 hour(s), 59 minute(s)	599	98.6	F	breathing arrested	2	cardiac arrest	cardiac arrest
SRR1336463	GTEX-139YR-2726-SM-5K7VV	Artery - Tibial		1	329	526	BP-46943	2013-12-10	LCSET-4818	2014-03-12	GTEX-139YR	Male	53	White	Not Hispanic or Latino	74	154	19.77	0 hour(s), 26 minute(s)	26	37.5	C	injury	0	head trauma	accident;fall	12) WBC: 10.6 on *DATE REMOVED* @ 1720 General Medical History: Per the medical record and family reoprt, donor abused ETOH, used ETOH daily, 1/2 to 1 gallon per day since 18 years old. Per the family report, donor had a collapsed lung (spontaneous) 3-4 years ago, donor sought treatment. Per the family report, donor tried marijuana (smoked) in 2010 - Very rare, used maybe 1-2 times.
SRR1337886	GTEX-12WSH-2826-SM-5GCP5	Artery - Tibial	Expected time lapse of tissue removal and fixation due to GTEx recovery workflow. GTEx team removes tissues in batches from donor en bloc and dissects it into aliquots later on the back table. Expected time lapse of greater than 20 mins for tissue removal is due to GTEx recovery workflow.	1	1015	1198	BP-44157	2013-10-01	LCSET-4795	2014-02-23	GTEX-12WSH	Male	59	White	Not Hispanic or Latino	71	240	33.47	14 hour(s), 33 minute(s)	873	.	F	arrest; cardiac	2	arrest; cardiac	natural causes	12) Wound/ulcer on foot. 15) Foot ulcer treated with porcine skin graft. 27) Complained of flu-like symptoms including feeling cold and chills day of death. Donor had 2 toes amputated on left foot in 2006 per family report. Donor was taking 2 types of insulin for diabetes since the 80's; 80's - 2006 oral med, 2006 - 2013 injection insulin per family report. Donor had a heart problem, and underwen…
SRR1347002	GTEX-YEC3-1126-SM-5IFIH	Artery - Tibial		0	253	1174	BP-45395	2013-11-01	LCSET-4830	2014-03-20	GTEX-YEC3	Male	56	White	Not Hispanic or Latino	69	213.85	31.58	0 hour(s), 49 minute(s)	49	99.1	F	ICH	0	CVA	Natural Causes	#12. WBC=13.17 #40. Patient had genital warts 32 yrs ago, they were removed and never came back.
SRR1351410	GTEX-13RTK-1826-SM-5S2P3	Artery - Tibial		0	1739	1211	BP-48576	2014-01-22	LCSET-4988	2014-03-31	GTEX-13RTK	Male	29	White	Not Hispanic or Latino	72	172	23.32	27 hour(s), 21 minute(s)	1641	98.2	F	unknown cause of death	0	anoxia	unknown cause of death	#12: WBC: 28.7 (*DATE REMOVED*) *COD unavailable in general medical history Cause of Death: -2nd to: Electric (uted) -Last Underlying: Non-Motor Vehicle Accident
SRR1352870	GTEX-Y9LG-2326-SM-4VDS1	Artery - Tibial		0	164	887	BP-42185	2013-08-12	LCSET-4040	2013-10-17	GTEX-Y9LG	Male	32	White	Not Hispanic or Latino	65	182.6	30.38	0 hour(s), 51 minute(s)	51	32	C	Blunt Injury	0	Head Trauma	Non MVA	WBC=23.9
SRR1356787	GTEX-13JVG-0426-SM-5MR59	Artery - Tibial	Expected time lapse of tissue removal and fixation due to GTEx recovery workflow. GTEx team removes tissues in batches from donor en bloc and dissects it into aliquots later on the back table.	1	825	517	BP-46529	2013-12-04	LCSET-4902	2014-03-22	GTEX-13JVG	Male	64	White	Not Hispanic or Latino	72	250	33.9	12 hour(s), 16 minute(s)	736	98.6	F	cardiac arrest	2	cardiac arrest	natural causes	12) WBC = 11.8 Per med/soc and donor chart, donor had pulmonary fibrosis. Per med/soc, donor used inhalers and took blood pressure medications.
SRR1358415	GTEX-14C39-2626-SM-5S2QD	Artery - Tibial		0	743	938	BP-48647	2014-01-24	LCSET-4988	2014-04-01	GTEX-14C39	Male	46	White	Not Hispanic or Latino	74	238	30.55	11 hour(s), 11 minute(s)	671	99	F	hepatitis acute	2	cardiac arrest	natural causes	#12: Fever-Febrile 99 F #12: WBC = 14.2 #57: Lived in Switzerland 1991-1998 *Unavailable in General Medical Hx -Acute Hepatitis ETOH induced, Undiagnosed, Unknown Hx of Treatment, Medical Report -Acoustic Neuroma, 2003, Removed, Family and Medical Report -Had a cold for past week, 2013, symptoms-fever, Family Report Medications -Dietary Supplements, Unknown Last Administered, Family Report -Fish …
SRR1358520	GTEX-1399T-2626-SM-5L3E4	Artery - Tibial	Expected time lapse of tissue removal and fixation due to GTEx recovery workflow. GTEx team removes tissues in batches from donor en bloc and dissects it into aliquots later on the back table.	1	943	902	BP-46589	2013-12-04	LCSET-4822	2014-03-23	GTEX-1399T	Male	67	White	Not Hispanic or Latino	71	200	27.89	12 hour(s), 21 minute(s)	741	98.6	F	cardiac arrest	2	cardiac arrest	cardiac asystole	Current Medications: Medcation for high blood pressure, Unknown date of last administration, Per the family report. Medication for DM (oral medication), Unknown date of last administration, Per the family report. Medication for high cholesterol, Unknown date of last administration, Per the family report.
SRR1359214	GTEX-Y8DK-0526-SM-4TT3R	Artery - Tibial		0	1112	573	BP-41604	2013-07-31	LCSET-4014	2013-10-06	GTEX-Y8DK	Male	62	White	Not Hispanic or Latino	68	180	27.37	18 hour(s), 14 minute(s)	1094	37	C	Cardiac Arrest	2	Anoxia	Natural Causes
SRR1363926	GTEX-1399R-2326-SM-5PNYT	Artery - Tibial	Expected time lapse of tissue removal and fixation due to GTEx recovery workflow. GTEx team removes tissues in batches from donor en bloc and dissects it into aliquots later on the back table.	1	326	881	BP-47901	2014-01-06	LCSET-4918	2014-03-29	GTEX-1399R	Male	38	White	Not Hispanic or Latino	66	198.4	32.02	1 hour(s), 2 minute(s)	62	38.5	C	intracranial hemorrhage	0	cva (cerebral vascular accident)	natural causes	12) WBC = 13.71 26) Donor had seizures while inpatient at hospital prior to death.
SRR1364761	GTEX-13O21-2526-SM-5J1OZ	Artery - Tibial		0	221	505	BP-47051	2013-12-12	LCSET-4816	2014-03-22	GTEX-13O21	Male	59	White	Not Hispanic or Latino	71	243.6	33.97	0 hour(s), 47 minute(s)	47	36.9	C	intracranial hemorrhage	0	stroke	natural causes	12) WBC = 21.2 40) Donor has had a persistent cough for 10 years. Per med/soc, donor had been visiting pain clinic for pain in foot every other week. Per med/soc, donor had been taking insulin for 10 years, unknown if injection or pill. Per med/soc, donor was incarcerated for 12 years and released in 2010.
SRR1365598	GTEX-144GM-2226-SM-5O9B5	Artery - Tibial	Expected time lapse of tissue removal and fixation due to GTEx recovery workflow. GTEx team removes tissues in batches from donor en bloc and dissects it into aliquots later on the back table.	0	358	496	BP-47675	2013-12-19	LCSET-4909	2014-03-20	GTEX-144GM	Male	22	White	Not Hispanic or Latino	68	163	24.78	2 hour(s), 36 minute(s)	156	36	C	unknown cause of death	0	head trauma	unknown cause of death	* Unavailable in General Medical Hx: -1st Underlying COD-Blunt Injury -Underlying COD-Motor Vehicle Accident
SRR1374270	GTEX-117YW-2726-SM-5GZZT	Artery - Tibial	Expected time lapse of tissue removal and fixation due to GTEx recovery workflow. GTEx team removes tissues in batches from donor en bloc and dissects it into aliquots later on the back table.	1	984	541	BP-43507	2013-09-12	LCSET-4805	2014-02-27	GTEX-117YW	Male	58	White	Not Hispanic or Latino	72	220	29.83	13 hour(s), 5 minute(s)	785	98.6	F	Diabetic Emergency	3	Cardiac Arrest	Natural Causes
SRR1375290	GTEX-YB5E-2426-SM-5IFIV	Artery - Tibial		0	276	841	BP-45268	2013-10-29	LCSET-4830	2014-03-20	GTEX-YB5E	Male	49	White	Not Hispanic or Latino	68	140.8	21.41	0 hour(s), 34 minute(s)	34	38.2	C	Blunt Injury	0	Head Trauma	MVA	#12: Head trauma, WBC= 19.8 #56: donor stays in a homeless shelter
SRR1376000	GTEX-12WSL-2626-SM-5GCNV	Artery - Tibial		0	354	499	BP-44157	2013-10-01	LCSET-4795	2014-02-23	GTEX-12WSL	Male	51	White	Not Hispanic or Latino	72	235.8	31.98	0 hour(s), 28 minute(s)	28	99.2	F	cardiovascular disease other	0	anoxia	natural causes	12) Open wounds and cellulites "ongoing for years" per family report. 58) Donor had Alzheimer's Disease per medical chart. Donor suffered from delusions per medical chart. Onset and treatment unknown.
SRR1377844	GTEX-YEC4-2326-SM-5IFHV	Artery - Tibial	Expected time lapse of tissue removal and fixation due to GTEx recovery workflow. GTEx team removes tissues in batches from donor en bloc and dissects it into aliquots later on the back table.	0	265	997	BP-45268	2013-10-29	LCSET-4830	2014-03-20	GTEX-YEC4	Male	40	White	Not Hispanic or Latino	70	207.01	29.7	1 hour(s), 30 minute(s)	90	36	C	ICH	0	CVA	Natural Causes	#12. WBC=16.0 #30 & #53. US Navy - was stationed in Scotland on base 2 to 3 years around 1990.
SRR1380317	GTEX-13OW8-1626-SM-5L3HW	Artery - Tibial	Expected time lapse of tissue removal and fixation due to GTEx recovery workflow. GTEx team removes tissues in batches from donor en bloc and dissects it into aliquots later on the back table. Expected time lapse of greater than 20 mins for tissue removal is due to GTEx recovery workflow.	1	1103	687	BP-47524	2013-12-17	LCSET-4823	2014-03-23	GTEX-13OW8	Male	66	White	Not Hispanic or Latino	72	200	27.12	14 hour(s), 50 minute(s)	890	98.6	F	shortness of breath (sob)	2	respiratory failure	failure;respiratory	Medical Hx: Per the family repot, the donor was exposed to asbestos and diagnosed with black lung in 2007. Treatment: Oxygen and medication. Per the family report, the donor's heart stopped *MONTH REMOVED* 2013 and the donor experienced fluid around his lungs in *MONTH REMOVED* 2013 - The donor consulted doctors who attributed the donor's heart problem to the fluid around his lungs. Meth, Used la…
SRR1389157	GTEX-13OVG-2326-SM-5J1OV	Artery - Tibial		0	646	616	BP-47125	2013-12-13	LCSET-4816	2014-03-22	GTEX-13OVG	Male	62	White	Not Hispanic or Latino	70.8	213.8	29.98	7 hour(s), 2 minute(s)	422	98.6	F	hypertension	0	hemorrhage; intracerebral, nontraumatic	natural causes	12) WBC = 17.6 Per med/soc, donor was taking medications for hypertension and also suffered from substance abuse (alcohol.)
SRR1400530	GTEX-11OC5-0426-SM-5Q5AR	Artery - Tibial		0	1283	906	BP-47888	2014-01-06	LCSET-4952	2014-03-29	GTEX-11OC5	Male	62	White	Not Hispanic or Latino	64	134	23	21 hour(s), 1 minute(s)	1261	97.3	F	unknown cause of death	2	cva (cerebrovascular accident)	unknown cause of death	#44: 10-15 lbs
SRR1401164	GTEX-13NYC-0826-SM-5N9FP	Artery - Tibial	Expected time lapse of tissue removal and fixation due to GTEx recovery workflow. GTEx team removes tissues in batches from donor en bloc and dissects it into aliquots later on the back table.	1	990	683	BP-46734	2013-12-06	LCSET-4905	2014-03-23	GTEX-13NYC	Male	67	White	Not Hispanic or Latino	70	190	27.26	15 hour(s), 45 minute(s)	945	98.6	F	seizure	2	stroke	natural causes	Medical Hx: -Pacemaker (2008), Family and medical report -CABG surgery x3 (2007), Family report -Altered Mental Status Medical Report -Blood transfusion (2013), Family and medical report -Thrombocytopnia, medical report -Dysphagia, medical report -Carotid Endartertectomy, medical report Medications: -Pneumonia meds, Unknown last administered, Family report -Bacterial infection meds, Unknown last …
SRR1416596	GTEX-14A6H-2726-SM-5QGPL	Artery - Tibial		1	734	492	BP-48068	2014-01-08	LCSET-4954	2014-03-29	GTEX-14A6H	Male	31	White	Not Hispanic or Latino	74	238	30.55	7 hour(s), 55 minute(s)	475	38.6	C	head injury	0	head trauma	motor- or nonmotor-vehicle accident, type of vehicle unspecified	12) WBC = 13 Per med/soc, donor complained of poor circulation and cold feet. Per med/soc, donor was taking Vitamin B6. Per donor chart, cause of death was head trauma due to blunt injuries caused when the donor was hit by a dump truck. (Exact phrasing was not available in CRF.)
SRR1418001	GTEX-14753-0226-SM-5Q5CH	Artery - Tibial	Expected time lapse of greater than 20 mins for tissue removal is due to GTEx recovery team workflow.	1	803	825	BP-48437	2014-01-17	LCSET-4952	2014-03-29	GTEX-14753	Male	67	White	Not Hispanic or Latino	73	239	31.53	12 hour(s), 43 minute(s)	763	98.9	F	pulmonary disease	4	respiratory failure	natural causes	12) WBC = 16.9 28) Per med/soc, was exposed to agent orange during military service 1968-1969. Per med/soc, donor used an inhaler, cholesterol medications and psoriasis cream. Also, donor may have had a hernia surgery in the past, but not confirmed. Per med/soc, donor smoked marijuana on and off for 50 years up until 1 1/2 year ago.Donor was also an alcoholic, but had reduced consumption of alcoh…
SRR1419760	GTEX-ZDTT-2426-SM-4WKFX	Artery - Tibial		1	178	365	BP-42662	2013-08-23	LCSET-4170	2013-10-28	GTEX-ZDTT	Male	62	White	Not Hispanic or Latino	71	205	28.59	0 hour(s), 42 minute(s)	42	100	F	ICH	0	CVA	Natural Causes	#12. WBC=19.8
SRR1420469	GTEX-14A5H-0226-SM-5S2VK	Artery - Tibial	Expected time lapse of tissue removal and fixation due to GTEx recovery workflow. GTEx team removes tissues in batches from donor en bloc and dissects it into aliquots later on the back table.	0	519	581	BP-48437	2014-01-17	LCSET-4996	2014-04-03	GTEX-14A5H	Male	69	White	Not Hispanic or Latino	68	190	28.89	7 hour(s), 48 minute(s)	468	98.6	F	cardiac arrest	2	cardiac arrest	natural causes	#12: WBC = 17.8 #15: Received a pig valve (*MONTH REMOVED* 2009) #28: Asbestos, Scarring in lungs *Unavailable in General Medical Hx -Seizure Disease, Neurologist, Unknown Year of Onset, Family Report -Loss 40lbs, Treated, 2013, Family Report -Heart and valve stents replacement, 2009, Medical and Family Report -Diabetes Ulcers, Unknown Year of Onset, Medical and Family Report -Toe Amputation (lef…
SRR1432106	GTEX-145MF-0426-SM-5LU9T	Artery - Tibial	Expected time lapse of tissue removal and fixation due to GTEx recovery workflow. GTEx team removes tissues in batches from donor en bloc and dissects it into aliquots later on the back table.	0	933	986	BP-47616	2013-12-18	LCSET-4899	2014-03-23	GTEX-145MF	Male	50	White	Not Hispanic or Latino	68	130	19.76	14 hour(s), 20 minute(s)	860	98.6	F	chest pain	2	cardiac arrest	arrest; cardiac	Medications: HTN Medication, Unknown date of last administration, Per the family report. General Medical History: Per the family report, the donor was in rehab for "drinking", "Possibly 3 years ago." Per the family report, the donor had a "weak heart". Donor was not receiving treatment for it. Per the family report, the donor smoked marijuana. Last used when he was 20 years old. Per the family re…
SRR1433452	GTEX-Y5V6-2826-SM-4VDSF	Artery - Tibial		0	222	1253	BP-42185	2013-08-12	LCSET-4040	2013-10-17	GTEX-Y5V6	Male	65	White	Not Hispanic or Latino	74	231	29.66	1 hour(s), 29 minute(s)	89	37	C	ICH	0	CVA	Natural Causes	#12: open surgical incisions on chest, WBC= 15.5 #28: donor worked in a tobacco factory, possibly exposed to chemicals #58: Diagnosed 5 yrs ago
SRR1435442	GTEX-1339X-2626-SM-5K7YX	Artery - Tibial		1	202	738	BP-45499	2013-11-05	LCSET-4819	2014-03-16	GTEX-1339X	Male	42	White	Not Hispanic or Latino	64	167.9	28.82	0 hour(s), 41 minute(s)	41	36.9	C	cardiovascular disease other	0	anoxia	suicide attempt(s)	18) Per the medical record and the family report, donor was diagnosed with ESRD and has been receiving dialysis treatment for 6 years. 33) Per the medical record and the family report, donor has been using crack cocaine and marijuana "every other day" since *MONTH REMOVED* of 2012. 45) Per the medical record and the family report, donor was incarcerated for 20 years. Released *DATE REMOVED*. Gene…
SRR1442983	GTEX-14DAR-2126-SM-5RQID	Artery - Tibial		0	253	616	BP-48576	2014-01-22	LCSET-4955	2014-04-01	GTEX-14DAR	Male	50	White	Not Hispanic or Latino	69	207	30.57	1 hour(s), 12 minute(s)	72	37.2	F	gunshot wound	0	head trauma	intentional self-harm by unspecified firearm discharge	12) WBC = 10.6 Per med/soc, donor had a rotator cuff repair surgery 1 - 2 years ago, shoulder not specified. Per med/soc, the donor was bit by a dog and the donor's leg developed gangrene. The donor had gangrenous skin removed from calf - The leg skin was removed from was not specified. Per med/soc, donor was disabled, but disability not specified. Per med/soc, donor had been sober for 10 - 12 ye…
SRR1443026	GTEX-12WSM-0526-SM-5GCO8	Artery - Tibial		0	848	1055	BP-44157	2013-10-01	LCSET-4795	2014-02-23	GTEX-12WSM	Male	63	White	Not Hispanic or Latino	72	200	27.12	13 hour(s), 51 minute(s)	831	95.4	F	cardiac arrest	2	myocardial infarction	natural causes	12) WBC: 12.2
SRR1443161	GTEX-11ONC-2726-SM-5N9DZ	Artery - Tibial		1	740	587	BP-44902	2013-10-22	LCSET-4905	2014-03-23	GTEX-11ONC	Male	69	White	Not Hispanic or Latino	69	165	24.36	10 hour(s), 13 minute(s)	613	98.6	F	unknown cause of death	2	anoxia	unknown cause of death	#24: Oral Steroids 2012 #44: Lost 10lbs in last month #48: Steroids Medical History: -Cardiac Stents (1994)-Family Report -Brain Bleed (2012)-Family Report -Nebulizer Treatment (2012)-Family Report Medications: -B12 Death Circumstances: -Natural Cause of Death Serology: -GTEx only case no serologies done
SRR1443376	GTEX-Z9EW-1926-SM-5CVMP	Artery - Tibial		0	251	1049	BP-45390	2013-11-01	LCSET-4633	2014-02-15	GTEX-Z9EW	Male	47	White	Not Hispanic or Latino	72	222	30.11	0 hour(s), 49 minute(s)	49	99.2	F	ICH	0	CVA	Natural Causes	#12. WBC=12 #12. Temp=103 F #12. JP drain to right side of head
SRR1447215	GTEX-11GS4-2926-SM-5A5LF	Artery - Tibial		1	919	525	BP-44512	2013-10-10	LCSET-4423	2014-01-29	GTEX-11GS4	Male	61	White	Not Hispanic or Latino	73	243	32.06	13 hour(s), 4 minute(s)	784	98.6	F	cardiac asystole	2	cardiac asystole	cardiac arrest	Medications: Blood Thinner - Unknown date of last administration, Family report. Heart Medication - Unknown date of last administration, Family report. Unspecific Herbals - Unknown date of last administration, Family report.
SRR1448140	GTEX-12C56-2026-SM-5FQSI	Artery - Tibial		1	253	1178	BP-44157	2013-10-01	LCSET-4793	2014-02-19	GTEX-12C56	Male	23	White	Not Hispanic or Latino	75	165	20.62	2 hour(s), 42 minute(s)	162	36.8	C	motor vehicle accident	0	head injury trauma multiple	motor vehicle accident	33) Per med/soc, donor may have used cocaine. As per the donor's chart, SHx: polysubstance abuse. As per the med/soc: "pt smoked marijuana for at least 10 years. Pt may have tried cocaine. Unknown frequency of marijuana use."
SRR1452356	GTEX-11NUK-0526-SM-5A5L5	Artery - Tibial		1	903	880	BP-44264	2013-10-03	LCSET-4423	2014-01-29	GTEX-11NUK	Male	53	White	Not Hispanic or Latino	71	165	23.01	14 hour(s), 40 minute(s)	880	98.6	F	cardiac arrest, unspecified	2	arrest; cardiac		General Medical History: Donor had a MI in 1999 with an angioplasty and stent placement. Current Medications: Bromide (unknown when last administered, from family report).
SRR1454629	GTEX-ZVZP-2726-SM-5GZXZ	Artery - Tibial		1	168	963	BP-43823	2013-09-20	LCSET-4804	2014-03-05	GTEX-ZVZP	Male	58	White	Not Hispanic or Latino	73	226	29.81	0 hour(s), 20 minute(s)	20	97	F	ICH	0	CVA	Natural Cause	12. WBC = 20.24 12. Chest CT showed possible pneumonia. 40. NOK notes that spots came and went since coumadin therapy.
SRR1454761	GTEX-Y111-0426-SM-4TT3K	Artery - Tibial		1	1414	1144	BP-41604	2013-07-31	LCSET-4014	2013-10-06	GTEX-Y111	Male	50	White	Not Hispanic or Latino	69	160	23.63	23 hour(s), 5 minute(s)	1385	0	F	Hanging	1	Respiratory Arrest	Suicide	Donor Serology report completed on *DATE REMOVED* indicated that "Hep C Antibody" and "Hep B Total Core Antibody" are both REPEAT REACTIVE.
SRR1454842	GTEX-X261-0526-SM-4PQYS	Artery - Tibial		1	760	1051	BP-29826	2012-08-21	LCSET-4071	2013-09-09	GTEX-X261	Male	56	White	Not Hispanic or Latino	72	195	26.44	12 hour(s), 7 minute(s)	727	101.3	F	ICH	4	CVA	Natural Causes
SRR1454868	GTEX-ZT9X-2026-SM-57WEJ	Artery - Tibial		0	253	919	BP-43441	2013-09-11	LCSET-4416	2013-12-21	GTEX-ZT9X	Male	43	White	Not Hispanic or Latino	72	146	19.8	0 hour(s), 51 minute(s)	51	37.3	C	asphyxiation	0	anoxia	alleged suicide	#12. WBC=11.3 #12. Potential pneumonia from chest x-ray
SRR1457814	GTEX-13G51-2926-SM-5IJDL	Artery - Tibial		1	930	830	BP-46943	2013-12-10	LCSET-4814	2014-03-04	GTEX-13G51	Male	69	White	Not Hispanic or Latino	71	180	25.1	12 hour(s), 15 minute(s)	735	98.6	F	pulmonary embolism	2	pe	cardiac arrest	19/20) Donor had basal cell carcinoma that was diagnosed about 6 months ago. Donor had same day surgery for treatment. Donor's last follow up was 1 month ago and has been cancer free since the surgery 6 months ago. Per the family report. Current Medications: - Flexeril, Unknown date of last administration, Per the medical record. - Glucosamine, Unknown date of last administration, Per the family …
SRR1458267	GTEX-ZT9W-2726-SM-57WG8	Artery - Tibial		0	189	717	BP-43441	2013-09-11	LCSET-4416	2013-12-21	GTEX-ZT9W	Male	54	White	Not Hispanic or Latino	73	198	26.12	0 hour(s), 46 minute(s)	46	100.1	F	blunt injury	0	head trauma	non-MV accident	#12. WBC=17.3
SRR1465092	GTEX-12BJ1-2726-SM-5HL9M	Artery - Tibial		0	311	814	BP-45268	2013-10-29	LCSET-4807	2014-02-28	GTEX-12BJ1	Male	61	White	Not Hispanic or Latino	69	164.9	24.35	1 hour(s), 9 minute(s)	69	36.7	C	stroke	0	cva	intracranial hemorrhages	12) Per the medical chart, WBC: 25.6 on *DATE REMOVED*. Medical History: - Lazy Eye, Diagnosed "many years ago", Per the medical chart and the family report. - Rash (itchy and red), Over the last month, Used corn starch to clear it up, Per the family report. - Per the donor chart - Biopsy was sent for suspicious lung nodules this admission. Not cancer but chronic infectious process. - Per the fam…
SRR1465440	GTEX-ZAB5-2026-SM-5L3EQ	Artery - Tibial		1	228	617	BP-45485	2013-11-05	LCSET-4822	2014-03-23	GTEX-ZAB5	Male	52	White	Not Hispanic or Latino	66	206	33.25	1 hour(s), 19 minute(s)	79	36.8	C	Blunt Injury	0	Head Trauma	MVC
SRR1466133	GTEX-13O3Q-2526-SM-5IJC4	Artery - Tibial		1	1159	686	BP-47125	2013-12-13	LCSET-4814	2014-03-04	GTEX-13O3Q	Male	53	White	Not Hispanic or Latino	71	250	34.86	17 hour(s), 44 minute(s)	1064	98.6	F	cardiac arrest	2	cardiac arrest	natural causes	20) Cancer diagnosis: Per the family report, Basal cell, Diagnosed: 5 years ago, Type of treatment: Surgical, Outpatient procedure/ One time surgery, no other treatments. Medications: Cholesterol Medication, Unknown date of last administration, Per the family report. Blood Pressure Medication, Unknown date of last administration, Per the family report. the Family Report indicates the patient was …
SRR1466709	GTEX-13NYS-0526-SM-5J1OF	Artery - Tibial	Expected time lapse of tissue removal and fixation due to GTEx recovery workflow. GTEx team removes tissues in batches from donor en bloc and dissects it into aliquots later on the back table.	1	862	788	BP-46734	2013-12-06	LCSET-4816	2014-03-22	GTEX-13NYS	Male	63	White	Not Hispanic or Latino	69	150	22.15	13 hour(s), 24 minute(s)	804	101.8	F	alcohol abuse	4	liver; cirrhosis	natural causes	12) WBC = 12.2 26) Unspecified seizures, unknown case, no medications were prescribed per med/soc. Per med/soc, donor had been experiencing vomiting and nausea the past several months.
SRR1469570	GTEX-14B4R-2026-SM-5QGQL	Artery - Tibial		1	297	1046	BP-48448	2014-01-17	LCSET-4954	2014-03-29	GTEX-14B4R	Male	38	White	Not Hispanic or Latino	72	200	27.12	3 hour(s), 21 minute(s)	201	37.4	C	intracranial hemorrhage	0	cva - cerebrovascular accident	natural causes	12) WBC = 10.9 Per donor chart and med/soc, donor had 2 embolization surgeries and gamma knife radiation in 1989. Per donor chart, donor was having seizures when admitted to the hospital, but it is unclear if the donor was having chronic seizures; the donor was taking anti-convultants. Per med/soc, donor has had slight left-side paralysis and weakness since 1986 following a CVA. Per med/soc, dono…
SRR1471222	GTEX-YJ8A-0826-SM-5Q5A7	Artery - Tibial		0	230	462	BP-45374	2013-10-31	LCSET-4952	2014-03-29	GTEX-YJ8A	Male	23	White	Not Hispanic or Latino	69	140	20.67	0 hour(s), 30 minute(s)	30	97.8	F	GSW	0	Head Trauma	Alleged Suicide	#12. WBC=22.5, open would at GSW site.
SRR1475367	GTEX-13VXU-0526-SM-5K7V1	Artery - Tibial	Expected time lapse of tissue removal and fixation due to GTEx recovery workflow. GTEx team removes tissues in batches from donor en bloc and dissects it into aliquots later on the back table.	1	933	613	BP-47125	2013-12-13	LCSET-4818	2014-03-12	GTEX-13VXU	Male	58	White	Not Hispanic or Latino	70	180	25.82	14 hour(s), 43 minute(s)	883	98.6	F	arrest; cardiac	2	cardiac arrest	natural causes	General Medical History: - Surgical History: Mole and lymph nodes removed, from under ear to jaw line, greater than 15 years ago.
SRR1481333	GTEX-12WSN-2726-SM-5LZUK	Artery - Tibial		1	300	589	BP-45139	2013-10-28	LCSET-4900	2014-03-23	GTEX-12WSN	Male	49	White	Not Hispanic or Latino	70	186.7	26.79	2 hour(s), 20 minute(s)	140	36.8	C	unknown cause of death	0	head trauma	unknown cause of death	#28: ETOH Abuse (lead to Liver Failure) #30: Pt Lived in Germany (1990's for 2 years) #53: Pt Lived in Germany (1990's for 2 years) Medical Hx: -Dizziness, Hx of cough (d/t High ammonia levels) -Seizures (2012 d/t liver failure) and Pt Lost 10lbs in last 3 months d/t etoh abuse and liver failure Cause of Death: -Blunt Injury -Non-MVA Medications: -OTC asthma meds
SRR1486931	GTEX-139T6-1826-SM-5KM2E	Artery - Tibial	Expected time lapse of greater than 20 mins for tissue removal is due to GTEx recovery team workflow.	0	327	469	BP-46589	2013-12-04	LCSET-4820	2014-03-20	GTEX-139T6	Male	50	White	Not Hispanic or Latino	65	198.4	33.01	1 hour(s), 0 minute(s)	60	39.8	C	injury from an external force	0	head trauma	motor- or nonmotor-vehicle accident, type of vehicle unspecified	12) WBC: 15.42 on *DATE REMOVED* @ 1200 General Medical History: Per the medical chart and family report, at the age of 16 the donor had surgery to remove his ureter. Unknown which kidney it was removed from.
SRR1487278	GTEX-11TT1-2726-SM-5LU8L	Artery - Tibial		1	139	396	BP-45139	2013-10-28	LCSET-4899	2014-03-23	GTEX-11TT1	Male	22	White	Not Hispanic or Latino	72	171.9	23.31	0 hour(s), 22 minute(s)	22	36	C	accident unspecified	0	poisoning by overdose of substance	intoxication by non-medicinal agent	12) WBC= 13.4 32) Per the family report, donor began using Heroin a few months ago, is currrently using, snorted heroin. 38) Per the family report, the donor's babies mom would have sex in exchange for drugs. 40/44) Unexplained weight loss: Per the family report, donor has lost 25-30lbs in the last 6 months. Donor's mother feels as if it was drug related. 40) Night sweats: Per the family report, …
SRR1490270	GTEX-13FTW-2226-SM-5J1OH	Artery - Tibial		1	365	476	BP-46650	2013-12-05	LCSET-4816	2014-03-22	GTEX-13FTW	Male	44	White	Not Hispanic or Latino	69	176.37	26.04	0 hour(s), 31 minute(s)	31	38.9	C	ich	0	cva/stroke	accident; cerebral
SRR1490447	GTEX-13111-2126-SM-5LZU2	Artery - Tibial		1	334	435	BP-43956	2013-09-25	LCSET-4900	2014-03-23	GTEX-13111	Male	51	White	Not Hispanic or Latino	68	175.7	26.71	3 hour(s), 0 minute(s)	180	99.5	F	intracranial hemorrhage	0	cva/stroke	natural causes	#12: WBC = 22.1 Medical Hx: -Brain tumor diagnosed (1988) lead to seizures, anxiety and memory loss per family questionnaire.
SRR1498395	GTEX-ZA64-2226-SM-5Q5A9	Artery - Tibial		0	208	360	BP-45374	2013-10-31	LCSET-4952	2014-03-29	GTEX-ZA64	Male	26	White	Not Hispanic or Latino	72	174	23.6	1 hour(s), 16 minute(s)	76	98.5	F	Blunt Injury	0	Head Trauma	MVA	#12: open skull fractures/head lacerations
SRR612431	GTEX-Q2AI-1726-SM-2S1PZ	Artery - Tibial		1	187	556	BP-20044	2011-11-10	LCSET-1465	2012-06-02	GTEX-Q2AI	Male	44	White	Not Hispanic or Latino	75	230	28.74	0 hour(s), 43 minute(s)	43	37	C	ICH	0	CVA	Natural Causes
SRR612971	GTEX-PW2O-1926-SM-2S1OB	Artery - Tibial		1	297	1283	BP-19459	2011-10-19	LCSET-1464	2012-06-08	GTEX-PW2O	Male	23	White	Not Hispanic or Latino	71	212	29.56	1 hour(s), 55 minute(s)	115	37.6	C	Blunt Injury	0	Head Trauma	Fall down stairs
SRR613006	GTEX-QV31-1626-SM-2S1QC	Artery - Tibial		0	234	1026	BP-20787	2011-12-13	LCSET-1466	2012-05-21	GTEX-QV31	Male	32	White	Not Hispanic or Latino	69	158.2	23.36	2 hour(s), 20 minute(s)	140	36	C	GSW	0	Head Trauma	Alleged Homicide
SRR613198	GTEX-OXRL-1826-SM-2YUMV	Artery - Tibial		1	335	810	BP-18391	2011-08-22	LCSET-1433	2012-06-09	GTEX-OXRL	Male	52	White	Not Hispanic or Latino	63	187	33.12	1 hour(s), 30 minute(s)	90	35.9	C	ICH	0	CVA/Stroke	Natural causes	Questions 8-11 not addressed on CRF Questions 8-58 addressed by Site (*DATE REMOVED*)
SRR613378	GTEX-RM2N-1826-SM-2TF5B	Artery - Tibial		0	231	1016	BP-21576	2012-01-19	LCSET-1479	2012-06-01	GTEX-RM2N	Male	55	White	Not Hispanic or Latino	69	220	32.48	0 hour(s), 50 minute(s)	50	35.7	C	ICH	0	CVA	Natural Causes
SRR613568	GTEX-OIZH-1826-SM-2YUNP	Artery - Tibial		1	241	272	BP-18148	2011-08-10	LCSET-1433	2012-06-09	GTEX-OIZH	Male	58	White	Not Hispanic or Latino	74	200	25.68	0 hour(s), 25 minute(s)	25	98.7	F	ICH	0	CVA	Natural Causes	Questions 2, 8-11 not addressed on CRF Site answered Questions 2, 8-11 and "FOR INFORMATIONAL PURPOSES ONLY" on CRF - *DATE REMOVED* Updated Question 1 to reflect lack of peripheral nerve collected - Site *DATE REMOVED*
SRR614239	GTEX-OHPM-1826-SM-2YUNF	Artery - Tibial		0	152	1625	BP-17842	2011-07-22	LCSET-1433	2012-06-09	GTEX-OHPM	Male	54	White	Not Hispanic or Latino	69	229	33.81	0 hour(s), 33 minute(s)	33	98.7	F	Blunt Injury	0	Head Trauma	Non- MVA: Fall from roof	Questions 8 through 11 not addressed on the CRF. Questions 8 through 11 and 12-58 addressed by Site (*DATE REMOVED*) Updated Question 1 to reflect lack of peripheral nerve collected - Site *DATE REMOVED*
SRR614707	GTEX-QDVN-2326-SM-2S1PF	Artery - Tibial		1	277	754	BP-20294	2011-11-22	LCSET-1465	2012-06-02	GTEX-QDVN	Male	56	White	Not Hispanic or Latino	72	209	28.34	0 hour(s), 38 minute(s)	38	35.4	C	Cardiovascular	0	Anoxia	Natural Causes
SRR615056	GTEX-RVPV-0226-SM-2TF6W	Artery - Tibial		1	1417	1394	BP-21954	2012-01-31	LCSET-1480	2012-06-02	GTEX-RVPV	Male	67	White	Not Hispanic or Latino	69	230	33.96	23 hour(s), 19 minute(s)	1399	23	C	NA	3	Heart failure
SRR655672	GTEX-S95S-1626-SM-2XCDJ	Artery - Tibial		0	312	977	BP-23283	2012-03-21	LCSET-1561	2012-09-11	GTEX-S95S	Male	60	White	Not Hispanic or Latino	70	177	25.39	2 hour(s), 52 minute(s)	172	98.9	F	ICH	0	CVA	Natural Causes
SRR656095	GTEX-R55C-1826-SM-3GADI	Artery - Tibial		1	255	937	BP-21341	2012-01-11	LCSET-2014	2012-09-08	GTEX-R55C	Male	47	White	Not Hispanic or Latino	73	238	31.4	1 hour(s), 20 minute(s)	80	96	F	Cardiovascular	0	Anoxia	Natural Causes
SRR657833	GTEX-S4Z8-2026-SM-3K2A9	Artery - Tibial		1	193	948	BP-23077	2012-03-13	LCSET-2147	2012-09-27	GTEX-S4Z8	Male	63	White	Not Hispanic or Latino	71	238	33.19	0 hour(s), 33 minute(s)	33	37.1	C	ICH	0	CVA	Natural Causes
SRR660272	GTEX-U4B1-1926-SM-3DB9E	Artery - Tibial		0	252	1164	BP-25630	2012-05-24	LCSET-1898	2012-09-11	GTEX-U4B1	Male	47	White	Not Hispanic or Latino	71	169	23.57	1 hour(s), 8 minute(s)	68	98.4	F	Hanging	0	Anoxia	Suicide
SRR660450	GTEX-S3XE-1826-SM-3K2B4	Artery - Tibial		0	215	367	BP-22893	2012-03-06	LCSET-2147	2012-09-27	GTEX-S3XE	Male	51	White	Not Hispanic or Latino	71	139	19.38	0 hour(s), 37 minute(s)	37	34.5	C	SIGSW	0	Head Trauma	Suicide
SRR662823	GTEX-TKQ2-1026-SM-33HB7	Artery - Tibial		0	216	724	BP-24929	2012-05-02	LCSET-1668	2012-09-11	GTEX-TKQ2	Male	50	White	Not Hispanic or Latino	71	213	29.7	1 hour(s), 33 minute(s)	93	36.6	C	Cardiovascular	0	Anoxia	Natural Causes	Question 19. and 20.) During recovery of Kidneys for Organ donation, surgeon saw multiple cysts, possible renal cell carcinoma, no evidence of metastasis. Kidney referred to GTEx project for sampling. No prior diagnosis of cancer. Question 28.) Occupation - Plumber. Lead exposure up to 1992 when lead flux was discontinued.
SRR663052	GTEX-U3ZH-1726-SM-3DB79	Artery - Tibial		1	240	1153	BP-25326	2012-05-14	LCSET-1897	2012-09-11	GTEX-U3ZH	Male	31	White	Not Hispanic or Latino	74	223	28.63	1 hour(s), 9 minute(s)	69	37.3	C	ICH	0	CVA	Natural Causes	29. Wheelchair bound for 6 years. 32. Heroin use greater than 8 years ago.
SRR663416	GTEX-WFG7-2326-SM-3GIKV	Artery - Tibial		0	245	497	BP-27326	2012-07-12	LCSET-2025	2012-09-11	GTEX-WFG7	Male	25	White	Not Hispanic or Latino	70	175	25.11	0 hour(s), 40 minute(s)	40	36	C	Drug Intoxication	0	Anoxia	Alleged Suicide	Question 33 and 48 - took Rx percocet for back but 1 week prior to admission - unable to cope and took orally percocet, Oxycontin, xanax and smoked cocaine which lead to his overdose. Question 40 - Clamydia in 2008, tx with antibiotics x 2 weeks.
SRR664025	GTEX-SNMC-1526-SM-2XCFN	Artery - Tibial		0	282	999	BP-23823	2012-04-05	LCSET-1562	2012-09-11	GTEX-SNMC	Male	21	White	Not Hispanic or Latino	73	201	26.52	0 hour(s), 43 minute(s)	43	36.8	C	Seizure	0	Anoxia	Natural Causes	Question 12: White Blood Count was 14.9, which is above normal range of 2-10
SRR809698	GTEX-WHWD-2426-SM-3LK6S	Artery - Tibial		1	361	673	BP-27626	2012-07-19	LCSET-2234	2012-12-16	GTEX-WHWD	Male	54	White	Not Hispanic or Latino	67	145	22.71	3 hour(s), 33 minute(s)	213	100.4	F	Blunt Injury	0	Head Trauma	Non- MVA
SRR810273	GTEX-WOFM-1726-SM-3MJFA	Artery - Tibial		0	240	1221	BP-28509	2012-08-01	LCSET-2269	2012-11-19	GTEX-WOFM	Male	24	White	Not Hispanic or Latino	67	161.48	25.29	2 hour(s), 29 minute(s)	149	36.6	C	Asphyxiation	0	Anoxia	Alleged Suicide	#33- patient used cocaine several years ago(exact year unknown) for ~ 1 year.
SRR810921	GTEX-PLZ6-1626-SM-3NB23	Artery - Tibial		1	244	1122	BP-19256	2011-10-05	LCSET-2318	2012-12-16	GTEX-PLZ6	Male	36	White	Not Hispanic or Latino	74	172	22.08	0 hour(s), 58 minute(s)	58	0	F	Blunt Injury	0	Head Trauma	Motorcycle Accident	recreational cocaine use-snorted.
SRR811005	GTEX-V955-2626-SM-3NM9F	Artery - Tibial		0	260	1191	BP-26938	2012-07-03	LCSET-2351	2012-12-16	GTEX-V955	Male	60	White	Not Hispanic or Latino	70	209	29.99	1 hour(s), 9 minute(s)	69	37.9	C	Cardiovascular	0	Anoxia	Natural Causes
SRR814165	GTEX-WHPG-2326-SM-3NMBP	Artery - Tibial		0	306	1137	BP-27941	2012-07-25	LCSET-2385	2012-12-16	GTEX-WHPG	Male	50	White	Not Hispanic or Latino	72	198	26.85	3 hour(s), 3 minute(s)	183	36.8	C	Asphyxiation	0	Anoxia	Natural Causes	#33: crack/cocaine for 30 years. No use in past 3 years
SRR1436207	GTEX-131XF-2526-SM-5EQ68	Artery - Tibial		1	388	1116	BP-44901	2013-10-22	LCSET-4767	2014-02-08	GTEX-131XF	Male	60	White	Hispanic or Latino	67	202.164	31.66	1 hour(s), 8 minute(s)	68	36.8	C	intracranial hemorrhage	0	cva/stroke	natural causes	Per med/soc and donor chart, no known medical history.
SRR1474113	GTEX-QDVJ-2126-SM-5S2U2	Artery - Tibial		2	543	388	BP-20260	2011-11-21	LCSET-4996	2014-04-03	GTEX-QDVJ	Male	51	White	Not Reported	70	211	30.27	6 hour(s), 34 minute(s)	394	.	F	trauma-head bleed result of a fall	0	trauma-head bleed result of a fall
SRR603365	GTEX-OXRN-1226-SM-2I5EL	Artery - Tibial		1	721	241	BP-18407	2011-08-22	LCSET-1168_6	2012-02-25	GTEX-OXRN	Male	59	White	Not Reported	74	273	35.05	9 hour(s), 30 minute(s)	570	.	F	Heart disease	0	Heart disease
SRR612947	GTEX-PSDG-0526-SM-2S1OH	Artery - Tibial		1	469	1283	BP-19411	2011-10-17	LCSET-1464	2012-06-08	GTEX-PSDG	Male	50	White	Not Reported	72	196	26.58	6 hour(s), 12 minute(s)	372	0	F	Head trauma secondary to MVA	0	Head trauma secondary to MVA
SRR614095	GTEX-OIZG-1526-SM-2YUNG	Artery - Tibial		0	754	240	BP-18123	2011-08-09	LCSET-1433	2012-06-09	GTEX-OIZG	Male	59	White	Not Reported	69	235	34.7	10 hour(s), 46 minute(s)	646	.	F	Cerebral Vascular Accident	0	Cerebral Vascular Accident
SRR614695	GTEX-NPJ8-1826-SM-2YUNC	Artery - Tibial		0	315	1631	BP-17315	2011-06-27	LCSET-1433	2012-06-09	GTEX-NPJ8	Male	40	White	Not Reported	71	200	27.89	5 hour(s), 2 minute(s)	302	.	C	Hepatorenal Syndrome	4	END STAGE LIVER DISEASE		Questions 8 through 11 not addressed on the CRF.
SRR659533	GTEX-P44H-0626-SM-2XCF2	Artery - Tibial		2	491	432	BP-18616	2011-09-01	LCSET-1562	2012-09-11	GTEX-P44H	Male	43	White	Not Reported	70	247	35.44	6 hour(s), 50 minute(s)	410	.	F	EtOH abuse	4	Liver disease, other chronic and cirrhosis
SRR660907	GTEX-PVOW-0726-SM-2XCF5	Artery - Tibial		0	667	800	BP-19441	2011-10-18	LCSET-1562	2012-09-11	GTEX-PVOW	Male	40	White	Not Reported	68	190	28.89	10 hour(s), 32 minute(s)	632	0	F	Cardiac arrest	2	heart failure
SRR810031	GTEX-WFON-2526-SM-3LK7P	Artery - Tibial		0	223	443	BP-27493	2012-07-17	LCSET-2234	2012-12-16	GTEX-WFON	Male	43	White	Not Reported	74	235	30.17	0 hour(s), 53 minute(s)	53	97.7	F	Asyphyxiation	0	Anoxia	Natural Causes	Question 32 - snorted heroin 1 time late teen Question 33 - snorted cocaine once in the last 5 years Question 48 - obtained xanax online
SRR811964	GTEX-WYJK-0426-SM-3NM9G	Artery - Tibial	It is believed but cannot be confirmed due to information not captured or required to be captured on the TRF that the time lapse is due to the concurrent collection of tissues for transplant and the collection of tissues for the GTEx project.	0	709	747	BP-29435	2012-08-14	LCSET-2351	2012-12-16	GTEX-WYJK	Male	51	White	Not Reported	71	241.56	33.69	11 hour(s), 37 minute(s)	697	.	F	Cerebral vascular accident secondary to anti-coagulation	0	Cerebral vascular accident
SRR818670	GTEX-WY7C-2826-SM-3NB3Q	Artery - Tibial		1	253	833	BP-29540	2012-08-16	LCSET-2318	2012-12-16	GTEX-WY7C	Male	54	White	Not Reported	69	171.38	25.31	0 hour(s), 39 minute(s)	39	37.4	C	Cardiovascular	0	Anoxia	Natural Causes	#12: Bronchoscopy report showed L side pneumonia
SRR1071543	GTEX-XOTO-0426-SM-4B66A	Artery - Tibial		0	614	1217	BP-33606	2012-11-27	LCSET-3141	2013-05-13	GTEX-XOTO	Male	59	White	Unknown	70	180	25.82	9 hour(s), 49 minute(s)	589	.	F	posterior wall myocardial infarction	2	heart disease
SRR1077183	GTEX-RVPU-1526-SM-47JXQ	Artery - Tibial		1	1416	1337	BP-22263	2012-02-08	LCSET-2974	2013-04-11	GTEX-RVPU	Male	57	White	Unknown	74	240	30.81	22 hour(s), 44 minute(s)	1364	.	F	Heart Disease	2	Myocardial Infarction
SRR1084816	GTEX-XQ8I-0826-SM-4BOOE	Artery - Tibial		0	449	1069	BP-34117	2012-12-10	LCSET-3145	2013-07-03	GTEX-XQ8I	Male	54	White	Unknown	67	193.6	30.32	6 hour(s), 9 minute(s)	369	.	F	Intracranial hemmorhage secondary to Arteriovenous malformation	0	cerebral vascular accident
SRR1085712	GTEX-X62O-1626-SM-46MW9	Artery - Tibial		1	934	719	BP-31298	2012-09-19	LCSET-2933	2013-04-16	GTEX-X62O	Male	54	White	Unknown	72	185	25.09	14 hour(s), 10 minute(s)	850	.	F	anoxic brain injury	0	anoxic brain injury
SRR1086959	GTEX-R55E-0326-SM-48FD2	Artery - Tibial		1	939	1244	BP-21443	2012-01-13	LCSET-3057	2013-04-18	GTEX-R55E	Male	22	White	Unknown	69	145	21.41	15 hour(s), 22 minute(s)	922	.	F	Motor vehicle accident trauma	1	Motor Vehicle Accident trauma
SRR1089974	GTEX-X4XY-0526-SM-46MW1	Artery - Tibial		1	615	1118	BP-31059	2012-09-12	LCSET-2933	2013-04-16	GTEX-X4XY	Male	62	White	Unknown	74	216	27.73	10 hour(s), 2 minute(s)	602	.	F	multiple blunt force trauma	0	trauma
SRR1093100	GTEX-SIU8-0426-SM-4BRUE	Artery - Tibial		1	1259	1037	BP-23696	2012-04-02	LCSET-3152	2013-05-27	GTEX-SIU8	Male	55	White	Unknown	69	180	26.58	20 hour(s), 30 minute(s)	1230	.	F	cardiac arrest	2	unknown, do not have a copy of the death certificate or an ME report
SRR1094336	GTEX-XLM4-0426-SM-4AT54	Artery - Tibial	no documentation for delay between suprapubic skin and tibial artery: a reasonable hypothesis is that it is believed to be the result of the concurrent collection of tissues for transplant mtm 04/29/2013	1	711	725	BP-32474	2012-10-24	LCSET-3137	2013-05-15	GTEX-XLM4	Male	64	White	Unknown	67	213	33.36	10 hour(s), 52 minute(s)	652	.	F	CHF	3	heart disease
SRR1099189	GTEX-UPJH-0726-SM-4IHJW	Artery - Tibial		1	832	1261	BP-29992	2012-08-23	LCSET-3596	2013-07-23	GTEX-UPJH	Male	59	White	Unknown	70	202	28.98	12 hour(s), 41 minute(s)	761	.	F	probable MI	2	probable MI
SRR1327793	GTEX-144GL-0526-SM-5LU41	Artery - Tibial		0	674	605	BP-47591	2013-12-18	LCSET-4824	2014-03-23	GTEX-144GL	Male	57	White	Unknown	70	225	32.28	10 hour(s), 46 minute(s)	646	.		aspiration pneumonia due to regurgitated food	2	aspiration pneumonia due to regurgitated food		Medical History: 1. hernia repair x2 (2013) 2. arthroscopic knee surgery (7 to 10 years ago) 3. obesity 4. history of pink eye (2013) Medications: 1. biotene wash 2. debrox ear wash 3. patanase nasal spray 4. desmopressin 5. omega 3 6. proair inhaler 7. tamsulosin 8. D50
SRR1339153	GTEX-11TUW-2926-SM-5BC59	Artery - Tibial		1	827	868	BP-44512	2013-10-10	LCSET-4455	2014-01-18	GTEX-11TUW	Male	66	White	Unknown	69	226	33.37	11 hour(s), 30 minute(s)	690	.	F	unknown cause of death	2	myocardial infarct	unknown cause of death	19) WBC = 19 Cause of death = natural causes Hypothermic upon admission-medical report
SRR1341983	GTEX-11EQ8-0426-SM-5N9DP	Artery - Tibial		1	468	641	BP-43989	2013-09-26	LCSET-4904	2014-03-22	GTEX-11EQ8	Male	69	White	Unknown	72	248.6	33.71	7 hour(s), 38 minute(s)	458	.		intracranial hemorrhage	4	cerebral vascular accident
SRR1343347	GTEX-11DXW-0526-SM-5H127	Artery - Tibial		1	1096	1342	BP-43507	2013-09-12	LCSET-4805	2014-02-27	GTEX-11DXW	Male	43	White	Unknown	72	150	20.34	18 hour(s), 3 minute(s)	1083	.		mi - myocardial infarction	2	mi - myocardial infarction
SRR1344010	GTEX-13QJ3-0626-SM-5SI6G	Artery - Tibial	An interval of >20 minutes between collection of sequential tissues is due to the concurrent collection of tissues for transplant.	0	648	420	BP-48651	2014-01-24	LCSET-4995	2014-04-05	GTEX-13QJ3	Male	59	White	Unknown	74	182	23.36	7 hour(s), 51 minute(s)	471	.		pe	0	respiratory disease		Medical History: 1. tonsillectomy 2. left clavicle surgery s/p fracture 3. partial colectomy 4. s/p colostomy with reversal 5. vasectomy 6. spinal stenosis s/p T11-Sacrum fusion (*DATE REMOVED*) 7. hearing loss 8. benign hypertension 9. ileus 10. ventilator dependent respiratory failure 11. delirium secondary to alcohol withdrawl 12. cervical spinal fusion (2 years ago) 13. intestinal blockage. P…
SRR1345523	GTEX-13W46-0626-SM-5LU3N	Artery - Tibial		1	528	430	BP-47591	2013-12-18	LCSET-4824	2014-03-23	GTEX-13W46	Male	57	White	Unknown	67	222	34.77	7 hour(s), 39 minute(s)	459	.		anoxic brain injury	0	vascular cerebral accident		Medical History: 1. diabetic ketoacidosis 2. vent dependent respiratory failure 3. facial abrasions/periorbital ecchymosis secondary to fall 4. depression, unspecified Medications: 1. Vitamin D3 2. atorvastatin 3. insulin 4. amiodarone 5. versed 6. ophth lubricating ointment 7. enaxaparin
SRR1350090	GTEX-13PVQ-0526-SM-5LU8Q	Artery - Tibial		1	874	1152	BP-47486	2013-12-17	LCSET-4899	2014-03-23	GTEX-13PVQ	Male	59	White	Unknown	68	175	26.61	14 hour(s), 4 minute(s)	844	.		mi	2	heart disease		Medical History: 1. cardiac stents (1998) 2. coronary artery bypass graft 3. rotator cuff surgery 4. quadruple bypass (1993) 5. heart disease (1993) 6. cardiovascular disease (1993) 7. poor circulation in legs. Double bypass done *MONTH REMOVED* 2013 8. inguinal hernia Medications: 1. amiodarone 2. atorvastatin
SRR1353262	GTEX-ZYFD-0526-SM-5E442	Artery - Tibial		1	551	495	BP-43495	2013-09-12	LCSET-4635	2014-02-13	GTEX-ZYFD	Male	55	White	Unknown	72	149.6	20.29	8 hour(s), 43 minute(s)	523	.	F	intracranial hemorrhage	3	Cerebral vascular accident
SRR1353480	GTEX-132NY-0626-SM-5L3D9	Artery - Tibial		1	498	1048	BP-45499	2013-11-05	LCSET-4822	2014-03-23	GTEX-132NY	Male	60	White	Unknown	66	130	20.98	7 hour(s), 52 minute(s)	472	.		toxic effect of unspecified substance	1	toxic effect of unspecified substance		Medical History: 1. Prescription drug abuse 2. high cholesterol 3. eyelids paralyzed 4. left eyelid infection 5. B/L eyelid slings placed due to eyelid paralysis Medications: 1. Narcan
SRR1360235	GTEX-ZAB4-1926-SM-57WD8	Artery - Tibial		1	527	483	BP-42024	2013-08-07	LCSET-4415	2013-12-21	GTEX-ZAB4	Male	47	White	Unknown	69.69	162.8	23.57	6 hour(s), 29 minute(s)	389	.	F	CHF exacerbation	4	heart disease
SRR1363886	GTEX-12WSC-0526-SM-5BC5X	Artery - Tibial		1	816	452	BP-43916	2013-09-24	LCSET-4455	2014-01-18	GTEX-12WSC	Male	56	White	Unknown	73	250	32.98	13 hour(s), 5 minute(s)	785	.		mi	2	heart disease		Medical History: 1. oral cyst removed (benign) 2. Hx of arsenic exposure. Medications: 1. MVI
SRR1368030	GTEX-ZDTS-0426-SM-4WAYH	Artery - Tibial		1	635	558	BP-42528	2013-08-21	LCSET-4162	2013-10-14	GTEX-ZDTS	Male	66	White	Unknown	61	122.7	23.18	10 hour(s), 25 minute(s)	625	.	F	aspiration	2	aspiration
SRR1376640	GTEX-13OVH-0426-SM-5K7UC	Artery - Tibial		0	571	1420	BP-47051	2013-12-12	LCSET-4818	2014-03-12	GTEX-13OVH	Male	70	White	Unknown	72	189.2	25.66	9 hour(s), 19 minute(s)	559	.		mi	2	heart disease		Medical History: 1. aortofemoral bypass (2013) 2. carotid artery bypass 3. coronary artery bypass graft x3 (2000) 4. stent placement surgery (2003) 5. ulcers 6. poor circulation 7. arthritis (2003) 8. left eye color blind (born with) 9. lots of moles on top of his head 10. neuropathy in feet Medications: 1. amiodarone 2. antibiotics, unspecified for skin infection on feet
SRR1387379	GTEX-139T8-0426-SM-5K7VC	Artery - Tibial		0	591	580	BP-45485	2013-11-05	LCSET-4818	2014-03-12	GTEX-139T8	Male	62	White	Unknown	71	215	29.98	9 hour(s), 32 minute(s)	572	.		alcoholic cirrhosis of liver	4	alcoholic cirrhosis of liver		Medical History: 1. strabismus surgery 2. hepatic encephalopathy due to ethanol abuse 3. delirium/AMS due to hepatic encephalopathy 4. Thrombocytopenia due to cirrhosis Medications: 1. midodrine 2. somatostatin 3. albumin
SRR1389278	GTEX-1314G-1926-SM-5BC6F	Artery - Tibial	Expected time lapse of tissue removal and fixation due to GTEx recovery workflow. GTEx team removes tissues in batches from donor en bloc and dissects it into aliquots later on the back table.	1	511	725	BP-43916	2013-09-24	LCSET-4455	2014-01-18	GTEX-1314G	Male	33	White	Unknown	69	143.96	21.26	5 hour(s), 6 minute(s)	306	99.9	F	intracranial hemorrhage	0	cva	natural causes	12) Ascites was noted in the medical chart. Per med/soc, donor had seizures related to alcohol poisoning. Also had history of vomiting and diarrhea with bloody stools due to alcohol use. Donor had alcoholic liver disease. Donor had a pancreas stent. Donor had a hip fracture in 2007, and broken back in *MONTH REMOVED* 2013.
SRR1399861	GTEX-13OW6-0326-SM-5L3H9	Artery - Tibial		1	542	1298	BP-47524	2013-12-17	LCSET-4823	2014-03-23	GTEX-13OW6	Male	59	White	Unknown	68	150	22.8	8 hour(s), 42 minute(s)	522	.		mi	2	heart disease		Medical History: 1. infection in eye (possibly left eye) 2. possible liver damage due to drinking. Not diagnosed. Medications: 1. eye drops, unspecified 2. antihistamines, unspecified
SRR1400355	GTEX-14ICL-1826-SM-5RQIY	Artery - Tibial	Left. Expected time lapse of greater than 20 mins for tissue removal is due to GTEx recovery workflow."	0	859	591	BP-48576	2014-01-22	LCSET-4955	2014-04-01	GTEX-14ICL	Male	35	White	Unknown	75	205	25.62	0 hour(s), 50 minute(s)	50	36	C	head injury	0	head trauma	motor- or nonmotor-vehicle accident, type of vehicle unspecified	48) Per med/soc, donor used non-prescribed drugs in the past, but not since 2007. Per med/soc, donor used drugs including marijuana, cocaine and non-prescribed drugs beginning in the teenage years to 2007. Per med/soc, donor spent 3 years in prison between 1995 - 1998, then again for 30 days in 2007. Per med/soc, donor had 4 tattoos completed between 2003 - 2012; all professionally done.
SRR1401122	GTEX-YECK-0526-SM-4W1ZD	Artery - Tibial		0	566	1126	BP-42185	2013-08-12	LCSET-4049	2013-10-20	GTEX-YECK	Male	66	White	Unknown	69	188	27.76	9 hour(s), 10 minute(s)	550	.	F	COPD	3	respiratory disease
SRR1401235	GTEX-145MH-1526-SM-5LUAU	Artery - Tibial		1	1300	1344	BP-47616	2013-12-18	LCSET-4899	2014-03-23	GTEX-145MH	Male	57	White	Unknown	74	260	33.38	20 hour(s), 34 minute(s)	1234	.		trauma;multiple	1	trauma;multiple		Medical History: 1. Laproscopic knee surgery (2012) 2. nose fracture 3. depression, unspecified 4. shoulders came out of place (in his 20's or 30's)
SRR1403502	GTEX-XBEW-0826-SM-4QASQ	Artery - Tibial		0	444	1407	BP-36349	2013-02-21	LCSET-3737	2013-08-30	GTEX-XBEW	Male	47	White	Unknown	68	196.9	29.94	7 hour(s), 0 minute(s)	420	.	F	Anoxic encephalopathy	0	Anoxic encephalopathy
SRR1406026	GTEX-ZVE2-0526-SM-5GU7E	Artery - Tibial		1	581	780	BP-43753	2013-09-19	LCSET-4803	2014-02-19	GTEX-ZVE2	Male	59	White	Unknown	71	200	27.89	8 hour(s), 0 minute(s)	480	.	F	ESLD	0	ESLD
SRR1406457	GTEX-13N1W-0326-SM-5IJDJ	Artery - Tibial		1	618	696	BP-47051	2013-12-12	LCSET-4814	2014-03-04	GTEX-13N1W	Male	70	White	Unknown	68	211	32.08	10 hour(s), 10 minute(s)	610	.		aaa	0	aaa		Medical conditions: 1. AAA status/post endovascular repair 2. Urolithiasis 3. Right liver cyst 4. Kidney stones 5. Hernia operation (2009) Medications: 1. Succinylcholine
SRR1414379	GTEX-12ZZY-0526-SM-5EQ5H	Artery - Tibial		0	526	814	BP-44901	2013-10-22	LCSET-4767	2014-02-08	GTEX-12ZZY	Male	64	White	Unknown	72	200	27.12	8 hour(s), 13 minute(s)	493	.		mi	2	mi		Medical History 1. High Cholesterol(2011)
SRR1420832	GTEX-13OW7-0626-SM-5K7UD	Artery - Tibial	An interval of >20 minutes between collection of sequential tissues is due to the concurrent collection of tissues for transplant.	0	839	862	BP-47125	2013-12-13	LCSET-4818	2014-03-12	GTEX-13OW7	Male	53	White	Unknown	70	190	27.26	13 hour(s), 20 minute(s)	800	.		mi	2	heart disease		Medical History: 1. Lasik surgery 2. white spots (mouth: due to poor oral hygiene) 3. yellowing 5 years ago NOK stated it was not jaundice Medications: 1. atorvastatin 2. amiodarone 3. heart medication, unspecified 4. diabetes medication, unspecified 5. blood thinners, unspecified for heart
SRR1446649	GTEX-14E7W-0526-SM-5S2W8	Artery - Tibial		1	1157	1301	BP-48651	2014-01-24	LCSET-4996	2014-04-03	GTEX-14E7W	Male	70	White	Unknown	68	198	30.1	19 hour(s), 4 minute(s)	1144	.		mi	2	heart disease		Medical History: 1. weight loss secondary to heavy drinking/smoking 2. left hip replacement (3 years ago) Medications: 1. amiodarone 2. D50 3. hypertension medication, unspecified
SRR1447871	GTEX-11EI6-0526-SM-5985S	Artery - Tibial		0	978	1437	BP-44902	2013-10-22	LCSET-4417	2014-01-23	GTEX-11EI6	Male	62	White	Unknown	72	217.8	29.54	16 hour(s), 7 minute(s)	967	.		vascular cerebral accident	4	cerebral vascular accident		28. exposed to toluene in 1995 and had a heart attack after that at work.
SRR1451796	GTEX-145MO-0626-SM-5NQAW	Artery - Tibial		0	664	508	BP-47696	2013-12-20	LCSET-4907	2014-03-21	GTEX-145MO	Male	64	White	Unknown	64	145	24.89	8 hour(s), 12 minute(s)	492	.		mi	3	heart disease		Medical History: 1. Coronary artery bypass graft x4 (2003) Medications: 1. water pill 2. procainamide
SRR1452580	GTEX-ZDYS-1626-SM-4WKGB	Artery - Tibial		0	190	411	BP-42662	2013-08-23	LCSET-4170	2013-10-28	GTEX-ZDYS	Male	53	White	Unknown	71	171.6	23.93	2 hour(s), 23 minute(s)	143	.	F	Subarachnoid hemorrhage	0	cerebral vascular accident
SRR1465983	GTEX-12ZZW-0426-SM-5GCO9	Artery - Tibial		0	1101	936	BP-44172	2013-10-01	LCSET-4795	2014-02-23	GTEX-12ZZW	Male	57	White	Unknown	68	145	22.04	18 hour(s), 8 minute(s)	1088	.		ischemic cardiomyopathy	4	heart disease		Medical History: 1. quintuple bypass (2003) 2. anuria 3. hypercholesterolemia 4. mitral valve insufficiency 5. left ventricle dysfunction 6. peripheral hypoperfusion 7. dyslipidemia 8. valve regurgitation (mitral, tricuspid, and aortic) 9. AKI 10. elevated LFTs Medications: 1. levothyroxine 2. rosuvastatin 3. tramadol 4. docusate 5. insulin 6. ipratropium 7. piperacillin
SRR1466619	GTEX-11O72-0426-SM-5BC5B	Artery - Tibial		1	950	957	BP-44512	2013-10-10	LCSET-4455	2014-01-18	GTEX-11O72	Male	48	White	Unknown	72	220	29.83	15 hour(s), 19 minute(s)	919	.		mi, myocardial infarction	2	heart disease		Medical History: 1. ischemic necrosis of hands and ankles s/p B/L BKA amputation (*DATE REMOVED*) 2. splenectomy (1975) 3. partial right finger amputation Medications: 1. narcan
SRR1469432	GTEX-ZYT6-1526-SM-5E45F	Artery - Tibial		0	1422	578	BP-43495	2013-09-12	LCSET-4635	2014-02-13	GTEX-ZYT6	Male	30	White	Unknown	73	200	26.38	23 hour(s), 16 minute(s)	1396	.	F	suicide by hanging	1	suicide by hanging
SRR1470947	GTEX-14BMV-0526-SM-5S2NE	Artery - Tibial		1	598	1154	BP-48576	2014-01-22	LCSET-4988	2014-03-31	GTEX-14BMV	Male	53	White	Unknown	64	160	27.46	9 hour(s), 48 minute(s)	588	.		mi	2	heart disease		Medical History: 1. wisdom tooth extraction (in his 20's) 2. vasectomy (over 10 years ago) 3. defibrilator/pacemaker placement (3 or 4 years ago) 4. heart failure (2001) 5. idiopathic cardiomyopathy (2013) 6. ablation surgery 7. enlarged prostate (had it for a few years) 8. valve problems Medications: 1. amiodarone 2. CO-Q10 3. omega 3 4. probiotic 5. flucticasone propionate
SRR1474018	GTEX-Z93S-0926-SM-5HL8B	Artery - Tibial		0	1061	1242	BP-45395	2013-11-01	LCSET-4807	2014-02-28	GTEX-Z93S	Male	52	White	Unknown	71	160	22.31	17 hour(s), 16 minute(s)	1036	.	F	probable overdose	2	trauma
SRR1475044	GTEX-13O3P-0526-SM-5K7UT	Artery - Tibial		1	450	1196	BP-47051	2013-12-12	LCSET-4818	2014-03-12	GTEX-13O3P	Male	59	White	Unknown	72	208	28.21	6 hour(s), 43 minute(s)	403	.		gi bleed	4	respiratory failure		26. neurologist felt that seizures were from him being septic because his WBC count was very high. Medical History: 1. rhinoplasty 2. acute GI bleed 3. hepatic encephalopathy due to ethanol abuse 4. hypomagnesia 5. altered mental status due to hepatic encephalopathy 6. septic shock Medications: 1. insulin 2. otc allergy pills 3. vitamin B 4. vitamin C 5. chlorhexidine 6. glucose 7. versed 8. succ…
SRR1478744	GTEX-ZUA1-0626-SM-4YCCW	Artery - Tibial		0	888	733	BP-43375	2013-09-10	LCSET-4197	2013-11-20	GTEX-ZUA1	Male	46	White	Unknown	69	198	29.24	14 hour(s), 24 minute(s)	864	.	F	probable MI	2	heart disease
SRR1479014	GTEX-147JS-0726-SM-5S2UL	Artery - Tibial		0	516	875	BP-48651	2014-01-24	LCSET-4996	2014-04-03	GTEX-147JS	Male	69	White	Unknown	72	200	27.12	7 hour(s), 43 minute(s)	463	.		pe	2	respiratory disease		Medical History: 1. 2 Back surgeries (2001,2002) 2. Knee surgery (2010) 3. High cholesterol (2007) 4. glaucoma 5. history of eye infection (2008) 6. osteoarthritis Medications: 1. hypertension medication, unspecified 2. anxiety medication, unspecified 3. chlorhexidine 4. succinylcholine 5. amiodarone
SRR1480431	GTEX-XBEC-0526-SM-4QARU	Artery - Tibial		1	472	1052	BP-36136	2013-02-14	LCSET-3737	2013-08-30	GTEX-XBEC	Male	57	White	Unknown	75	220	27.5	6 hour(s), 43 minute(s)	403	.	F	Probable MI	2	Heart disease
SRR1485499	GTEX-11ZUS-1326-SM-5FQUC	Artery - Tibial		1	1380	1114	BP-43823	2013-09-20	LCSET-4793	2014-02-19	GTEX-11ZUS	Male	37	White	Unknown	69	185	27.32	22 hour(s), 13 minute(s)	1333	.		intent self harm by hanging strangulation / suffocation	1	[x]intent self harm by hanging strangulation / suffocation
SRR1486698	GTEX-132Q8-0526-SM-5IJBQ	Artery - Tibial		1	793	844	BP-45485	2013-11-05	LCSET-4814	2014-03-04	GTEX-132Q8	Male	68	White	Unknown	72	188	25.49	12 hour(s), 43 minute(s)	763	.		hepatic encephalopathy	4	hepatic encephalopathy		Medical History: 1. cirrhosis with hepatic encephalopathy secondary to alcohol abuse 2. cholecystectomy (3.5 years ago) 3. tonsillectomy (when he was a kid) 4. hypercarbic/hypoxemia respiratory failure 5. gagging due to cirrhosis 6. Hyperchloremic metabolic acidosis Medications: 1. decadron 2. insulin 3. narcan
SRR612287	GTEX-QEG4-1226-SM-2S1P6	Artery - Tibial		1	929	1074	BP-20319	2011-11-23	LCSET-1465	2012-06-02	GTEX-QEG4	Male	39	White	Unknown	71	174	24.27	13 hour(s), 43 minute(s)	823	.	F	suicide-hanging	1	suicide-hanging
SRR613819	GTEX-QXCU-0226-SM-2TC5W	Artery - Tibial		1	1033	1423	BP-21102	2011-12-29	LCSET-1477	2012-05-27	GTEX-QXCU	Male	58	White	Unknown	72	220	29.83	17 hour(s), 9 minute(s)	1029	.	F	blunt force trauma to head	1	blunt force trauma to head
SRR613843	GTEX-REY6-0726-SM-2TF4M	Artery - Tibial		1	291	995	BP-21547	2012-01-18	LCSET-1479	2012-06-01	GTEX-REY6	Male	62	White	Unknown	64	166	28.49	4 hour(s), 27 minute(s)	267	.	F	Shock secondary to burns	0	Shock secondary to burns
SRR613903	GTEX-QEG5-0626-SM-2S1PP	Artery - Tibial		1	622	781	BP-20332	2011-11-28	LCSET-1465	2012-06-02	GTEX-QEG5	Male	28	White	Unknown	70	159	22.81	8 hour(s), 27 minute(s)	507	.	F	suicide-hanging	0	anoxic encephalopathy secondary to asphyxia/hanging
SRR614335	GTEX-RN64-0526-SM-2TC5P	Artery - Tibial		0	708	1085	BP-21577	2012-01-19	LCSET-1477	2012-05-27	GTEX-RN64	Male	52	White	Unknown	70	193	27.69	11 hour(s), 15 minute(s)	675	.	F	smoke inhalation-respiratory disease	1	smoke inhalation-respiratory disease
SRR614407	GTEX-OHPJ-0626-SM-2YUMY	Artery - Tibial		1	425	1561	BP-17749	2011-07-20	LCSET-1433	2012-06-09	GTEX-OHPJ	Male	64	White	Unknown	70	230	33	6 hour(s), 10 minute(s)	370	.	F	Cerebral vascular accident	0	ICH
SRR615261	GTEX-N7MS-0626-SM-2YUN7	Artery - Tibial		1	1206	1560	BP-16740	2011-05-19	LCSET-1433	2012-06-09	GTEX-N7MS	Male	61	White	Unknown	69	178	26.28	17 hour(s), 54 minute(s)	1074	.	F	Heart disease	2	Probable MI
SRR655720	GTEX-QEL4-0526-SM-3GIJ4	Artery - Tibial		1	495	1372	BP-20412	2011-11-30	LCSET-2024	2012-09-11	GTEX-QEL4	Male	56	White	Unknown	63	139	24.62	7 hour(s), 15 minute(s)	435	.	F	intracranial hemorrhage	3	intracranial hemorrhage
SRR655804	GTEX-U8T8-0326-SM-3DB93	Artery - Tibial		1	1031	808	BP-25630	2012-05-24	LCSET-1898	2012-09-11	GTEX-U8T8	Male	60	White	Unknown	70	210.8	30.24	16 hour(s), 13 minute(s)	973	.	F	heart disease	0	myocardial infarction		Question 28: was exposed to agent orange, which caused IHD.
SRR656325	GTEX-T8EM-1626-SM-3DB7K	Artery - Tibial		0	394	1035	BP-24892	2012-05-01	LCSET-1897	2012-09-11	GTEX-T8EM	Male	48	White	Unknown	73	237	31.26	5 hour(s), 52 minute(s)	352	.	F	MVA Trauma	0	Anoxic Brain Injury secondary to MVA Trauma
SRR657444	GTEX-T5JC-0226-SM-32PMA	Artery - Tibial		0	659	831	BP-24623	2012-04-25	LCSET-1666	2012-08-31	GTEX-T5JC	Male	27	White	Unknown	70	181	25.97	10 hour(s), 56 minute(s)	656	.	F	prescription drug overdose	2	prescription drug overdose
SRR657623	GTEX-S7SE-0526-SM-2XCD8	Artery - Tibial		1	968	1205	BP-23169	2012-03-16	LCSET-1561	2012-09-11	GTEX-S7SE	Male	58	White	Unknown	71	190	26.5	15 hour(s), 35 minute(s)	935	.	F	Heart Disease	2	Myocardial Infarction
SRR658621	GTEX-T6MN-0426-SM-32PMF	Artery - Tibial		1	740	849	BP-24678	2012-04-26	LCSET-1666	2012-08-31	GTEX-T6MN	Male	51	White	Unknown	69	198	29.24	11 hour(s), 27 minute(s)	687	.	F	heart disease	2	probable MI due to hypertrophic cardiomypoathy
SRR658730	GTEX-RWSA-0526-SM-2XCBC	Artery - Tibial		0	1333	1379	BP-22523	2012-02-15	LCSET-1559	2012-09-11	GTEX-RWSA	Male	42	White	Unknown	73	185	24.41	21 hour(s), 23 minute(s)	1283	.	F	trauma	1	GSW to head
SRR658921	GTEX-U8XE-0626-SM-3DB8U	Artery - Tibial		0	380	880	BP-25740	2012-05-29	LCSET-1898	2012-09-11	GTEX-U8XE	Male	38	White	Unknown	72	187	25.36	5 hour(s), 34 minute(s)	334	.	F	Cerebral vascular accident	4	ICH secondary to head trauma from fall
SRR661877	GTEX-SJXC-0426-SM-2XCFH	Artery - Tibial		1	1017	711	BP-23696	2012-04-02	LCSET-1562	2012-09-11	GTEX-SJXC	Male	64	White	Unknown	67	177	27.72	16 hour(s), 11 minute(s)	971	.	F	heart disease	2	unknown, do not have a copy of the death certificate or an ME report
SRR663185	GTEX-S33H-2426-SM-2XCB2	Artery - Tibial		0	264	934	BP-22727	2012-02-28	LCSET-1559	2012-09-11	GTEX-S33H	Male	39	White	Unknown	72	200	27.12	3 hour(s), 8 minute(s)	188	.	F	anoxic brain injury secondary to cardiac arrest	2	anoxic brain injury secondary to cardiac arrest
SRR809089	GTEX-OIZI-0526-SM-2XCEG	Artery - Tibial	left tibial	0	414	240	BP-18178	2011-08-11	LCSET-1562	2012-09-11	GTEX-OIZI	Male	47	White	Unknown	72	154	20.88	5 hour(s), 52 minute(s)	352	.	F	unknown	0	Anoxia encephalopathy
SRR810413	GTEX-WZTO-1126-SM-3NM93	Artery - Tibial		0	513	809	BP-29824	2012-08-21	LCSET-2351	2012-12-16	GTEX-WZTO	Male	44	White	Unknown	72	200	27.12	7 hour(s), 57 minute(s)	477	.	F	asphyxia secondary to hanging	1	asphyxia secondary to hanging
SRR812366	GTEX-WHSE-1126-SM-3NMBU	Artery - Tibial	It is believed but cannot be confirmed due to information not captured or required to be captured on the TRF that the time lapse is due to the concurrent collection of tissues for transplant and the collection of tissues for the GTEx project.	0	556	1045	BP-27626	2012-07-19	LCSET-2385	2012-12-16	GTEX-WHSE	Male	20	White	Unknown	71	167	23.29	7 hour(s), 46 minute(s)	466	.	F	multiple blunt force trauma secondary to MVA	3	multiple blunt force trauma secondary to MVA
SRR814747	GTEX-WL46-0526-SM-3LK7W	Artery - Tibial		1	958	831	BP-27853	2012-07-24	LCSET-2234	2012-12-16	GTEX-WL46	Male	53	White	Unknown	71	205	28.59	15 hour(s), 28 minute(s)	928	.	F	probable MI	2	heart disease
SRR1072031	GTEX-W5WG-2226-SM-4LMI3	Artery - Tibial		0	285	1064	BP-27179	2012-07-10	LCSET-3631	2013-08-07	GTEX-W5WG	Female	59	White	Not Hispanic or Latino	65	194	32.28	1 hour(s), 4 minute(s)	64	99.3	F	ICH	0	CVA/Stroke	Natural Causes
SRR1090881	GTEX-XUJ4-2826-SM-4BOQ2	Artery - Tibial		0	205	495	BP-34373	2012-12-14	LCSET-3145	2013-07-03	GTEX-XUJ4	Female	64	White	Not Hispanic or Latino	66	174.68	28.19	0 hour(s), 45 minute(s)	45	35.2	C	Cardiovascular	0	Anoxia	Natural Causes
SRR1098240	GTEX-XUZC-2026-SM-4BRW9	Artery - Tibial		0	174	455	BP-34437	2012-12-17	LCSET-3152	2013-05-27	GTEX-XUZC	Female	31	White	Not Hispanic or Latino	66	187	30.18	1 hour(s), 9 minute(s)	69	35.2	C	ICH	0	CVA	Natural Causes	#12: WBC= 16.01 #32: Heroin use 7-10 yrs ago 1 or 2 times. May have been IV, NOK unsure but said it was possible. #40: Smoked Crack-Cocaine 7-10 yrs ago; Ecasty 5 yrs ago, Heroin 7-10 yrs ago only 1 or 2 time, possible IVDA, NOK unsure. #40: Mother/Sister said she had HPV 1 yr ago. Boyfriend didn't mention this.
SRR1311348	GTEX-11EM3-2226-SM-5H11Y	Artery - Tibial		1	237	431	BP-43783	2013-09-19	LCSET-4805	2014-02-27	GTEX-11EM3	Female	21	White	Not Hispanic or Latino	59	110	22.21	0 hour(s), 18 minute(s)	18	39.4	C	mva - motor vehicle accident	0	head trauma	mva	#12: WBC = 15.15
SRR1315041	GTEX-11GSP-2926-SM-5N9C2	Artery - Tibial	Expected time lapse of tissue removal and fixation due to GTEx recovery workflow. GTEx team removes tissues in batches from donor en bloc and dissects it into aliquots later on the back table.	1	922	414	BP-43989	2013-09-26	LCSET-4904	2014-03-22	GTEX-11GSP	Female	66	White	Not Hispanic or Latino	66	180	29.05	12 hour(s), 7 minute(s)	727	98.6	F	unknown cause of death	2	cardiac arrest	unknown cause of death	Death Circumstances: -Natural Causes Surgical Procedures: -Lumpectomy; 1983
SRR1316078	GTEX-13PLJ-0526-SM-5K7VW	Artery - Tibial		1	1001	510	BP-46999	2013-12-11	LCSET-4818	2014-03-12	GTEX-13PLJ	Female	60	White	Not Hispanic or Latino	68	160	24.33	16 hour(s), 13 minute(s)	973	98.6	F	cardiac arrest	2	dysrhythmia; cardiac	natural causes	28: Pharmaceutical Warehouse, Family Report Medical Hx: -Quad Bypass w/ blood transfusion (2008), Family Report -9 Stents (leg), Family Report -Leg ulcers, Family Report -Genital Lesions, Medical Report -Non-medical injection sites, Medical Report -PAD, Family Report Medications: -Insulin - Insulin is not a choice on the CRF. Unknown if it is Human or what type. Family Medical Record on states In…
SRR1318582	GTEX-12WSK-2726-SM-5CVND	Artery - Tibial		0	218	368	BP-45390	2013-11-01	LCSET-4633	2014-02-15	GTEX-12WSK	Female	41	White	Not Hispanic or Latino	65	157	26.12	0 hour(s), 56 minute(s)	56	36.8	C	sah	0	cva	natural causes	12) WBC: On *DATE REMOVED*, the donor's WBC was 22.38. 58) Donor was diagnosed with Scleroderma. From *MONTH REMOVED* 2013 until now, the donor has lost 50lbs and has experienced a poor appetite and pain. Also the donor was unable to straighten her legs and was experiencing pain when ambulatory. She was taking Neurotin and Prednisone for treatment. All symptoms/issues stated are related to the Sc…
SRR1323252	GTEX-13FTX-2226-SM-5J1OP	Artery - Tibial		0	221	1036	BP-46943	2013-12-10	LCSET-4816	2014-03-22	GTEX-13FTX	Female	28	White	Not Hispanic or Latino	60	179.2	34.99	1 hour(s), 38 minute(s)	98	37.4	C	gunshot wound	0	head trauma	intentional self-harm by unspecified firearm discharge	12) WBC =12.1 Per the med/soc, donor had manic-schizophrenia, and has been admitted to a psychiatric hospital 3 times in the last year. Per the med/soc, donor got a tattoo, but the instruments used were sterile.
SRR1327430	GTEX-Y5V5-2726-SM-4VDS2	Artery - Tibial		0	274	411	BP-42185	2013-08-12	LCSET-4040	2013-10-17	GTEX-Y5V5	Female	61	White	Not Hispanic or Latino	60	138.6	27.07	2 hour(s), 11 minute(s)	131	98.4	F	ICH	0	CVA	NATURAL CAUSES
SRR1337155	GTEX-13FH7-2326-SM-5KM1E	Artery - Tibial	Expected time lapse of tissue removal and fixation due to GTEx recovery workflow. GTEx team removes tissues in batches from donor en bloc and dissects it into aliquots later on the back table.	1	266	719	BP-46680	2013-12-05	LCSET-4820	2014-03-20	GTEX-13FH7	Female	55	White	Not Hispanic or Latino	64	158.7	27.24	0 hour(s), 46 minute(s)	46	99	F	ich	0	cva	natural causes	12) WBC = 2.7 Donor had a hysterectomy in her 20's per med/soc and medical chart. Per medical chart, donor had osteopenia and took caltrate. Donor underwent electroconvulsive therapy in the past, possibly for bipolar/depression.
SRR1340183	GTEX-1399S-2626-SM-5L3DU	Artery - Tibial		0	153	447	BP-46589	2013-12-04	LCSET-4822	2014-03-23	GTEX-1399S	Female	33	White	Not Hispanic or Latino	63	110.2	19.52	0 hour(s), 41 minute(s)	41	37	C	ich	0	cva/stroke	natural causes	12) C. Difficile sepsis *MONTH REMOVED* 2013, per medical chart/med soc. WBC = 13.6 18) On dialysis 3x week since *MONTH REMOVED* 2013, per medical chart/med soc. 40) Night sweats due to DM for about 1 year, per med soc.
SRR1345307	GTEX-1211K-2426-SM-59HL8	Artery - Tibial	left tibial	0	152	404	BP-44577	2013-10-11	LCSET-4419	2014-01-14	GTEX-1211K	Female	63	White	Not Hispanic or Latino	63	129	22.85	0 hour(s), 39 minute(s)	39	37.8	C	intracranial hemorrhage	0	cerebrovascular accident	unknown cause of death	12) WBC = 16.2 Hysterectomy performed in 1988. Diagnosed with mitral regurgitation in 2011. No treatment or surgery recommended. 30) & 57) Lived in Lahr, Germany for 4 years over 30 years ago.
SRR1350323	GTEX-QCQG-1926-SM-5SI7Q	Artery - Tibial		1	310	978	BP-20114	2011-11-15	LCSET-4995	2014-04-05	GTEX-QCQG	Female	57	White	Not Hispanic or Latino	64	141.5	24.29	0 hour(s), 42 minute(s)	42	96.4	F	ICH	0	CVA
SRR1353136	GTEX-ZF2S-2426-SM-5DUXV	Artery - Tibial		0	193	830	BP-43141	2013-09-05	LCSET-4634	2014-02-08	GTEX-ZF2S	Female	53	White	Not Hispanic or Latino	66	183	29.53	0 hour(s), 23 minute(s)	23	37	C	Cardiovascular	0	Anoxia	Natural Causes	#12. CXR shows possible pneumonia. #12. WBC=14.0
SRR1356597	GTEX-ZLV1-1926-SM-5FQSF	Artery - Tibial		0	1638	961	BP-43141	2013-09-05	LCSET-4793	2014-02-19	GTEX-ZLV1	Female	61	White	Not Hispanic or Latino	65	185	30.78	24 hour(s), 42 minute(s)	1482	36.6	C	cardiovascular	0	anoxia	natural causes	#12. WBC = 15.26 #12. Possible pneumonia from chest x-ray. #15. Used human tissue for hernia repair *MONTH REMOVED* 2013. #36. Received human derived clotting factors for ruptured aneurysm in 2007.
SRR1364013	GTEX-11EMC-3026-SM-5EQ4R	Artery - Tibial		0	810	590	BP-44460	2013-10-08	LCSET-4767	2014-02-08	GTEX-11EMC	Female	66	White	Not Hispanic or Latino	62	110	20.12	11 hour(s), 6 minute(s)	666	98.6	F	breathing difficult	2	respiratory failure
SRR1368939	GTEX-ZTPG-0426-SM-5O98K	Artery - Tibial		0	216	718	BP-43639	2013-09-16	LCSET-4909	2014-03-20	GTEX-ZTPG	Female	21	White	Not Hispanic or Latino	65	165.4	27.52	0 hour(s), 29 minute(s)	29	95.2	C	cardiovascular	0	anoxia	natural causes	#12. WBC=20.8, Ascities listed in past medical history.
SRR1379343	GTEX-ZV6S-2026-SM-5NQ8P	Artery - Tibial		1	427	509	BP-43639	2013-09-16	LCSET-4906	2014-03-22	GTEX-ZV6S	Female	49	White	Not Hispanic or Latino	62	152	27.8	0 hour(s), 39 minute(s)	39	37	C	Asphyxiation	0	anoxia	non-MV accident	#12. Possibly developing pneumonia from chest x-ray. #56. Donor suffered from severe mental retardation.
SRR1389546	GTEX-ZZPU-2426-SM-5E44I	Artery - Tibial	Expected time lapse of tissue removal and fixation due to GTEx recovery workflow. GTEx team removes tissues in batches from donor en bloc and dissects it into aliquots later on the back table.	1	237	437	BP-43495	2013-09-12	LCSET-4635	2014-02-13	GTEX-ZZPU	Female	50	White	Not Hispanic or Latino	65	190	31.61	1 hour(s), 54 minute(s)	114	36.2	C	Cardiovascular	0	Anoxia	Natural Causes	WBC= 15.3 Non-perscribed pain killers a few times a month for last 3 years. IVDA > 30 yrs ago- Methadone.
SRR1394209	GTEX-11ZTS-0326-SM-5EQKP	Artery - Tibial		0	602	863	BP-44114	2013-09-30	LCSET-4790	2014-02-19	GTEX-11ZTS	Female	67	White	Not Hispanic or Latino	68	210	31.93	9 hour(s), 54 minute(s)	594	.	F	unknown cause of death	2	cardiac arrest	unknown cause of death	#15: Heart Valve Replace from Swine (2012) Family & Medical Report #44: lost 15lbs in month (2013) Medical History: -Stents placed (2013) Family Report -Infection, Graph from Right Leg (2013) Family Report -Pacemaker, Medical Report -Anemia, Medical Report Medications -Inhaler Death Circumstances -Natural Causes of Death
SRR1394366	GTEX-13CF3-2226-SM-5J2MX	Artery - Tibial	Expected time lapse of tissue removal and fixation due to GTEx recovery workflow. GTEx team removes tissues in batches from donor en bloc and dissects it into aliquots later on the back table.	1	204	369	BP-46589	2013-12-04	LCSET-4817	2014-03-22	GTEX-13CF3	Female	62	White	Not Hispanic or Latino	63	145.5	25.77	0 hour(s), 58 minute(s)	58	34.4	C	ich	0	cva/stroke	natural causes	Eligibility: 12) Cellulitis, Per the medical record and the family report, Donor was taken to the hospital on *DATE REMOVED* for cellulitis and treated. Medical History: - Per the family report, donor had cervical cancer that was diagnosed in 2006. The cancer was considered to be cured. Per the medical record, donor had a grade III squamous intraepithelial neoplasia and a grade II squamous intrae…
SRR1396804	GTEX-13QBU-2226-SM-5K7WI	Artery - Tibial		0	268	1129	BP-47051	2013-12-12	LCSET-4818	2014-03-12	GTEX-13QBU	Female	40	White	Not Hispanic or Latino	67	190	29.75	0 hour(s), 50 minute(s)	50	37.9	C	cardiovascular; collapse	0	anoxia	natural causes	12: WBC = 17.9
SRR1398793	GTEX-Y5LM-2326-SM-5S2NK	Artery - Tibial		0	198	953	BP-48564	2014-01-22	LCSET-4988	2014-03-31	GTEX-Y5LM	Female	42	White	Not Hispanic or Latino	66	140.8	22.72	0 hour(s), 56 minute(s)	56	34.3	C	s/p Hanging	0	Anoxia	Alleged Suicide	#12: WBC= 23.7 #33: smoked crack-cocaine
SRR1399843	GTEX-13QIC-1626-SM-5K7TZ	Artery - Tibial	Expected time lapse of tissue removal and fixation due to GTEx recovery workflow. GTEx team removes tissues in batches from donor en bloc and dissects it into aliquots later on the back table.	2	821	483	BP-47051	2013-12-12	LCSET-4818	2014-03-12	GTEX-13QIC	Female	65	White	Not Hispanic or Latino	65	180	29.95	11 hour(s), 55 minute(s)	715	98.6	F	myocardial infarction	2	myocardial infarction	natural causes	18) Peritoneal dialysis for "quite some time" per med/soc. Donor had a double bypass and stent placement surgery in 2010 per med/soc. Donor had gallbladder surgery in 2011, per med/soc. Per med med/soc, donor was taking cholesterol medications, a blood thinner and insulin (oral and injection.) Length of time not indicated.
SRR1400333	GTEX-1128S-2526-SM-5H11N	Artery - Tibial		0	889	956	BP-43783	2013-09-19	LCSET-4805	2014-02-27	GTEX-1128S	Female	66	White	Not Hispanic or Latino	66	160	25.82	13 hour(s), 36 minute(s)	816	98.6	F	Cardivascular	2	Anoxia	Natural Causes	#52: Living with someone-Hepatitis C (Husband diagnosed in 2005 with HCV, haven't had intercourse since diagnosis)
SRR1406372	GTEX-ZC5H-0426-SM-5HL9R	Artery - Tibial		0	218	485	BP-45395	2013-11-01	LCSET-4807	2014-02-28	GTEX-ZC5H	Female	41	White	Not Hispanic or Latino	72	178	24.14	3 hour(s), 25 minute(s)	205	99	F	cardiovascular	0	anoxia	natural causes	#12. WBC=17.4. Chest X-Ray showed multifocal pneumonia. #30. Lived in Stockholm, Sweden from birth (1971) to 2002.
SRR1415153	GTEX-14BMU-2426-SM-5RQIJ	Artery - Tibial		0	1645	600	BP-48576	2014-01-22	LCSET-4955	2014-04-01	GTEX-14BMU	Female	27	White	Not Hispanic or Latino	63	141	24.97	24 hour(s), 47 minute(s)	1487	37.3	C	intracranial hemorrhage	0	cva/stroke	natural causes	Per med/soc, donor had a cyst removed from behind her left knee 15 years ago. Per med/soc, donor had migraines in college, for which she took over the counter medications.
SRR1417611	GTEX-13FTY-0426-SM-5IJC2	Artery - Tibial	Expected time lapse of tissue removal and fixation due to GTEx recovery workflow. GTEx team removes tissues in batches from donor en bloc and dissects it into aliquots later on the back table.	1	724	600	BP-46650	2013-12-05	LCSET-4814	2014-03-04	GTEX-13FTY	Female	49	White	Not Hispanic or Latino	66	160	25.82	11 hour(s), 21 minute(s)	681	98.6	F	respiratory arrest	2	cardiac arrest	arrest; respiratory	Medications: - Percacite, Unknown date of last administration, Per the family report. - HTN Medication, Unknown date of last administration, Per the family report. - Unhalers for COPD, Unknown date of last administration, Per the family report. - Nebulizer, Unknown date of last administration, Per the family report.
SRR1417703	GTEX-11P81-2726-SM-59876	Artery - Tibial		1	362	513	BP-44902	2013-10-22	LCSET-4417	2014-01-23	GTEX-11P81	Female	31	White	Not Hispanic or Latino	65	185.5	30.87	3 hour(s), 50 minute(s)	230	36.8	C	anoxia	0	cardiovascular; collapse	unknown cause of death
SRR1417873	GTEX-1269C-2826-SM-5EQ5O	Artery - Tibial	Expected time lapse of tissue removal and fixation due to GTEx recovery workflow. GTEx team removes tissues in batches from donor en bloc and dissects it into aliquots later on the back table.	1	987	598	BP-44399	2013-10-07	LCSET-4767	2014-02-08	GTEX-1269C	Female	62	White	Not Hispanic or Latino	66	180	29.05	12 hour(s), 35 minute(s)	755	98.6	F	respiratory arrest	2	cardiac arrest	arrest; cardiac	General Medical History: - Donor had a recent upper respiratory infection. Donor had a temperature of 101.0 F and a cough. - Restless Leg Syndrome, Unkown when diagnosed, Receiving treatment per the family report (medication). Medications: - Insulin Pump, Unknown when last administered, Per the family report and chart. - Divalproex, Unknown when last administered, Per the family report.
SRR1418064	GTEX-13X6H-2526-SM-5QGOT	Artery - Tibial	Expected time lapse of greater than 20 mins for tissue removal is due to GTEx recovery workflow.	1	403	510	BP-48057	2014-01-08	LCSET-4954	2014-03-29	GTEX-13X6H	Female	55	White	Not Hispanic or Latino	65	187	31.12	2 hour(s), 56 minute(s)	176	37	C	intracranial; hemorrhage	0	cva/stroke	natural causes	*Not found in General Medical Hx -Pt abused prescription pills, 2013, (Family Report) -Pt took Hypothyroid meds, Unknown last administered, (Family and Medical Report)
SRR1420582	GTEX-147F3-0426-SM-5SI8V	Artery - Tibial	Expected time lapse of tissue removal and fixation due to GTEx recovery workflow. GTEx team removes tissues in batches from donor en bloc and dissects it into aliquots later on the back table.	1	485	1350	BP-47616	2013-12-18	LCSET-5174	2014-04-04	GTEX-147F3	Female	55	White	Not Hispanic or Latino	65	141	23.46	1 hour(s), 10 minute(s)	70	36.7	C	intracranial hemorrhage	0	stroke, cerebrovascular	natural causes	12) WBC = 13.8 28) Per med/soc, donor was exposed to pesticides. Per med/soc and donor chart, donor was a live kidney donor in 2011. Per med/soc and donor chart, donor was taking an inhaler PRN for asthma. Per med/soc and donor chart, donor had rheumatoid arthritis since she was a teenager.
SRR1439937	GTEX-ZPIC-2426-SM-5DUW1	Artery - Tibial		0	183	1170	BP-43308	2013-09-09	LCSET-4634	2014-02-08	GTEX-ZPIC	Female	48	White	Not Hispanic or Latino	66	155	25.01	1 hour(s), 54 minute(s)	114	98.1	F	ICH	0	CVA	natural causes	#12. WBC=13.9 #40. Family noted that patient's ankles were always purple. Patient was checked by a doctor - no circulation issues diagnosed. "Was told she was fine." Family also notes blue or purple spots on hands - patient bruised easily.
SRR1445595	GTEX-11VI4-2026-SM-5CVLJ	Artery - Tibial	Expected time lapse of tissue removal and fixation due to GTEx recovery workflow. GTEx team removes tissues in batches from donor en bloc and dissects it into aliquots later on the back table.	0	327	946	BP-44525	2013-10-10	LCSET-4633	2014-02-15	GTEX-11VI4	Female	47	White	Not Hispanic or Latino	65	194	32.28	1 hour(s), 25 minute(s)	85	99.1	F	arrest; cardiac	0	anoxia	unknown cause of death	12) WBC = 13.1
SRR1460187	GTEX-13PVR-2726-SM-5SI6H	Artery - Tibial	Expected time lapse of tissue removal and fixation due to GTEx recovery workflow. GTEx team removes tissues in batches from donor en bloc and dissects it into aliquots later on the back table.	0	253	554	BP-48651	2014-01-24	LCSET-4995	2014-04-05	GTEX-13PVR	Female	68	White	Not Hispanic or Latino	63	164.2	29.08	0 hour(s), 47 minute(s)	47	36.5	C	ich	0	cva	natural causes	12) WBC: 14.2 on *DATE REMOVED* General Medical History: Per the family report, the donor had a colonoscopy and has a polyp removed, Polyp found to be benign, 1-3 years ago. Per the family report, the donor was experiencing chest pain and had two cardiac stents placed last week.
SRR1469321	GTEX-ZVT2-2626-SM-51MTD	Artery - Tibial		0	153	1054	BP-43375	2013-09-10	LCSET-4207	2013-11-20	GTEX-ZVT2	Female	59	White	Not Hispanic or Latino	60	123.2	24.06	0 hour(s), 0 minute(s)	0	35	C	ICH	0	CVA	Natural	#12. WBC=17.1 #26. NOK notes seizure activity begain *MONTH REMOVED* 1980. Last seizure *MONTH REMOVED* 2006 with multiple events in between post stressful events. Took dilantin for years but stopped in 2008.
SRR1470878	GTEX-146FR-1626-SM-5Q5DS	Artery - Tibial	Expected time lapse of tissue removal and fixation due to GTEx recovery workflow. GTEx team removes tissues in batches from donor en bloc and dissects it into aliquots later on the back table.	0	1639	805	BP-48068	2014-01-08	LCSET-4953	2014-03-27	GTEX-146FR	Female	68	White	Not Hispanic or Latino	62	153	27.98	23 hour(s), 48 minute(s)	1428	37	C	ich	0	cva/stroke	natural causes	#13: Pt lived in Europe 1999-2001, Breakout of foot/mouth disease during that time but patient was not diagnosed with disease *Unavailable in General Medical Hx -Stent Placement (carotid stent replacement), Unknown year of Onset, Medical Report -Hysterectomy, 1976, Medical and Family Report -Possible Glaucoma, Unknown Year of Onset, Family Report Medications -Lyme Disease Meds (Antibiotics), 2013…
SRR1474277	GTEX-13D11-2726-SM-5K7V7	Artery - Tibial		0	175	1110	BP-46943	2013-12-10	LCSET-4818	2014-03-12	GTEX-13D11	Female	58	White	Not Hispanic or Latino	62	158.7	29.02	1 hour(s), 3 minute(s)	63	37	C	ich	0	cva	natural causes	12) WBC: 10.5 on *DATE REMOVED* @ 0800 General Medical History: - C Sections x2, 1978 and 1988, Per the family report and the medical record. - Appendectomy, 2004, Per the family report and the medical record. - Tonselectomy, Unknown when surgery was done, Per the family report and the medical record. - Colon resection second to ruptured appendix, Unknown when surgery was done, Per the family rep…
SRR1474816	GTEX-ZP4G-2126-SM-57WEA	Artery - Tibial		0	265	1037	BP-43308	2013-09-09	LCSET-4416	2013-12-21	GTEX-ZP4G	Female	29	White	Not Hispanic or Latino	66	148.5	23.97	0 hour(s), 49 minute(s)	49	37.4	C	drug intoxication	0	anoxia	non-MVA	#12. WBC=19.6
SRR1475345	GTEX-14BIN-0926-SM-5S2OZ	Artery - Tibial	Expected time lapse of tissue removal and fixation due to GTEx recovery workflow. GTEx team removes tissues in batches from donor en bloc and dissects it into aliquots later on the back table.	1	986	920	BP-48564	2014-01-22	LCSET-4988	2014-03-31	GTEX-14BIN	Female	56	White	Not Hispanic or Latino	65	160	26.62	15 hour(s), 6 minute(s)	906	98.6	F	cardiac arrest	2	cardiac arrest	natural causes	26) Per med/soc, donor had a "mini-seizure" 30 years ago, resulting in a limp. Per donor chart and med/soc, donor had a hernia repair 10 years ago. Per med/soc, donor was taking medications for depression and anxiety, and sleep aids.
SRR1476881	GTEX-131XG-2226-SM-5DUXS	Artery - Tibial		0	256	531	BP-44437	2013-10-08	LCSET-5055	2014-02-26	GTEX-131XG	Female	55	White	Not Hispanic or Latino	64	145.5	24.97	1 hour(s), 20 minute(s)	80	105	F	ich	0	cva	natural causes	12) Abnormal WBC - WBC: 21.0 on *DATE REMOVED* 33) Per the family report, donor snorted cocaine for "20+years". Unknown when last used. General Medical History: Per the family report and medical chart, donor snorted "meth" for "20+years". Unknown if treated or when last used.
SRR1489461	GTEX-13PL7-2126-SM-5L3HZ	Artery - Tibial	Expected time lapse of tissue removal and fixation due to GTEx recovery workflow. GTEx team removes tissues in batches from donor en bloc and dissects it into aliquots later on the back table.	0	174	885	BP-47486	2013-12-17	LCSET-4823	2014-03-23	GTEX-13PL7	Female	62	White	Not Hispanic or Latino	62	160.9	29.43	0 hour(s), 19 minute(s)	19	98.3	F	cardiovascular; collapse	0	anoxia	natural causes	12) WBC: 15.3 on *DATE REMOVED*
SRR1499482	GTEX-11I78-2326-SM-5Q5AH	Artery - Tibial		0	157	1237	BP-47888	2014-01-06	LCSET-4952	2014-03-29	GTEX-11I78	Female	51	White	Not Hispanic or Latino	64	171	29.35	0 hour(s), 54 minute(s)	54	38.5	C	cause unknown; death	0	nontraumatic intracerebral hemorrhage	cause unknown; death	#12: WBC = 28.03 Death Circumstances: -Natural Causes of Death Med Hx: -Cyst on Kidney -Pulmonary edema
SRR1500149	GTEX-ZYWO-2826-SM-5GIDY	Artery - Tibial		1	192	1247	BP-44261	2013-10-03	LCSET-4796	2014-02-27	GTEX-ZYWO	Female	45	White	Not Hispanic or Latino	58	99	20.69	0 hour(s), 30 minute(s)	30	100	F	Cardiovascular	0	Anoxia	Natural	#26. Seizures (entire life) #29: Never Walked
SRR612383	GTEX-P4QT-1826-SM-2S1NJ	Artery - Tibial		1	221	360	BP-18731	2011-09-08	LCSET-1464	2012-06-08	GTEX-P4QT	Female	50	White	Not Hispanic or Latino	68	209	31.77	1 hour(s), 29 minute(s)	89	0	F	CVA	0	CVA	Natural
SRR613078	GTEX-PWOO-2426-SM-2S1OV	Artery - Tibial		0	254	1180	BP-19856	2011-11-02	LCSET-1465	2012-06-02	GTEX-PWOO	Female	42	White	Not Hispanic or Latino	64	158	27.12	0 hour(s), 51 minute(s)	51	37.2	C	Cardiovascular	0	Anoxia	None
SRR613318	GTEX-PX3G-1826-SM-2S1PK	Artery - Tibial		1	260	360	BP-19883	2011-11-03	LCSET-1465	2012-06-02	GTEX-PX3G	Female	27	White	Not Hispanic or Latino	66	163	26.31	1 hour(s), 37 minute(s)	97	36.1	C	ICH	0	CVA	Natural Causes
SRR614887	GTEX-OHPL-1826-SM-2YUN8	Artery - Tibial	left tibial	0	191	1561	BP-17823	2011-07-21	LCSET-1433	2012-06-09	GTEX-OHPL	Female	68	White	Not Hispanic or Latino	66	150	24.21	0 hour(s), 42 minute(s)	42	98.2	F	Blunt Injury	0	Head Trauma	Non-MVA: Fell down stairs	Questions 8 through 11 not addressed on CRF, History of Reynauds Questions 8 through 11, 12-58 addressed by Site (*DATE REMOVED*) Updated Question 1 to reflect lack of peripheral nerve collected - Site *DATE REMOVED*
SRR615371	GTEX-PWN1-1826-SM-2S1PE	Artery - Tibial		1	219	1071	BP-19818	2011-11-01	LCSET-1465	2012-06-02	GTEX-PWN1	Female	48	White	Not Hispanic or Latino	62.5	165	29.69	1 hour(s), 35 minute(s)	95	32.5	C	ICH	0	CVA	Natural Causes
SRR615383	GTEX-PWCY-2226-SM-2S1OP	Artery - Tibial		0	298	733	BP-19461	2011-10-19	LCSET-1464	2012-06-08	GTEX-PWCY	Female	22	White	Not Hispanic or Latino	64	154	26.43	0 hour(s), 29 minute(s)	29	36.4	C	Blunt Injury	0	Head Trauma	Skateboarding Accident
SRR615742	GTEX-P4PP-1826-SM-2S1NT	Artery - Tibial		1	207	860	BP-18663	2011-09-06	LCSET-1464	2012-06-08	GTEX-P4PP	Female	33	White	Not Hispanic or Latino	57	97	20.99	1 hour(s), 4 minute(s)	64	97.2	F	Cardiovascular	0	Anoxia	Natural Causes	AAA syndrome, recurrent lung infections/pneumonia, MRSA, asthma,DJD
SRR655301	GTEX-U3ZN-2526-SM-3DB7V	Artery - Tibial		0	177	956	BP-25495	2012-05-18	LCSET-1897	2012-09-11	GTEX-U3ZN	Female	33	White	Not Hispanic or Latino	64	114	19.57	0 hour(s), 29 minute(s)	29	96.9	F	Cardiovascular	0	Anoxia	Natural Causes	48. Experimented with various drugs and prescription drugs abuse past 2-3 years.
SRR655756	GTEX-S32W-2426-SM-2XCAT	Artery - Tibial		0	419	820	BP-22722	2012-02-28	LCSET-1559	2012-09-11	GTEX-S32W	Female	58	White	Not Hispanic or Latino	65	147	24.46	0 hour(s), 34 minute(s)	34	100.6	F	Asphyxiation	0	Anoxia	Non-MVA
SRR659307	GTEX-S4P3-1826-SM-3K2AL	Artery - Tibial		0	241	1116	BP-23024	2012-03-12	LCSET-2147	2012-09-27	GTEX-S4P3	Female	51	White	Not Hispanic or Latino	64	194	33.3	0 hour(s), 29 minute(s)	29	36	C	ICH	0	CVA	Natural Causes
SRR659839	GTEX-T6MO-1926-SM-32QOJ	Artery - Tibial		0	195	717	BP-24889	2012-05-01	LCSET-1667	2012-09-02	GTEX-T6MO	Female	40	White	Not Hispanic or Latino	71	191	26.64	0 hour(s), 49 minute(s)	49	100.2	F	Blunt Injury	0	Head Trauma	Non- MVA
SRR660534	GTEX-S7SF-2226-SM-3K2BG	Artery - Tibial		0	358	734	BP-23171	2012-03-16	LCSET-2147	2012-09-27	GTEX-S7SF	Female	22	White	Not Hispanic or Latino	57	90	19.47	1 hour(s), 24 minute(s)	84	98.6	F	Cardiovascular	0	Anoxia	Natural Causes
SRR662787	GTEX-R53T-2026-SM-3GIJF	Artery - Tibial		0	206	995	BP-21341	2012-01-11	LCSET-2024	2012-09-11	GTEX-R53T	Female	54	White	Not Hispanic or Latino	68	176.88	26.89	0 hour(s), 39 minute(s)	39	101	F	Cardiovascular	0	Anoxia	Natural Causes	Rib/Sternum Cancer as teenager. Treated with chemo/radiation/surgery
SRR663537	GTEX-WEY5-2126-SM-3GILK	Artery - Tibial		1	292	658	BP-27394	2012-07-13	LCSET-2025	2012-09-11	GTEX-WEY5	Female	44	White	Not Hispanic or Latino	61	112	21.16	3 hour(s), 7 minute(s)	187	37	C	ICH	0	CVA	Natural Causes
SRR811357	GTEX-WRHK-1726-SM-3MJFK	Artery - Tibial		0	310	364	BP-28509	2012-08-01	LCSET-2269	2012-11-19	GTEX-WRHK	Female	21	White	Not Hispanic or Latino	64	136	23.34	3 hour(s), 25 minute(s)	205	99	F	Blunt Injury	0	Head Trauma	MVA
SRR812837	GTEX-WYVS-2526-SM-3NMAT	Artery - Tibial		0	327	784	BP-29824	2012-08-21	LCSET-2351	2012-12-16	GTEX-WYVS	Female	46	White	Not Hispanic or Latino	61	176.88	33.42	0 hour(s), 21 minute(s)	21	99.7	F	ICH	0	CVA	Natural Causes	#12: WBC= 14.6 #30, 53, 57: donor lived in the UK from 1968-2005, Norway 2005-2009.
SRR1401491	GTEX-11ILO-0526-SM-5N9DF	Artery - Tibial		1	379	1100	BP-43989	2013-09-26	LCSET-4904	2014-03-22	GTEX-11ILO	Female	43	White	Not Reported	61	131	24.75	6 hour(s), 10 minute(s)	370	.		subdural hemorrhage following injury	0	vascular cerebral accident		Medical History: 1. SDH s/p craniotomy (2013) 2. jp drain/placement 3. knee sprain 4. RLS 5. mild MR 6. history of seizures (2011) 7. respiratory failure with vent (2013) 8. SES reassignment (1971) 9. sex change at 1 year old (1971) 10: carotid artery (2012) 11. surgery for blot clot on brain (2007) 12. bypass surgery (2002) Medications: 1. lo ovral 2. insulin 3. alendronate 4. versed 5. desmopre…
SRR613214	GTEX-OXRP-2426-SM-2S1NR	Artery - Tibial		1	1115	240	BP-18484	2011-08-25	LCSET-1464	2012-06-08	GTEX-OXRP	Female	65	White	Not Reported	61	150	28.34	17 hour(s), 39 minute(s)	1059	.	F	Atrial fibrillation	3	Heart disease
SRR613522	GTEX-OXRK-0526-SM-2YUMW	Artery - Tibial	Left leg was amputated	0	288	240	BP-18261	2011-08-16	LCSET-1433	2012-06-09	GTEX-OXRK	Female	51	White	Not Reported	63	200	35.42	4 hour(s), 35 minute(s)	275	.	F	Blunt force trauma	0	Blunt force trauma
SRR613939	GTEX-OXRO-1926-SM-2S1O3	Artery - Tibial		1	838	1176	BP-18450	2011-08-23	LCSET-1464	2012-06-08	GTEX-OXRO	Female	62	White	Not Reported	63	125	22.14	13 hour(s), 44 minute(s)	824	30.8	C	N/A	4	ALS
SRR614719	GTEX-PLZ4-1326-SM-2S1O7	Artery - Tibial		2	688	823	BP-19215	2011-10-04	LCSET-1464	2012-06-08	GTEX-PLZ4	Female	56	White	Not Reported	60	127	24.8	10 hour(s), 47 minute(s)	647	0	F	trauma due to fall	.	trauma due to fall
SRR615081	GTEX-Q2AG-0526-SM-2S1PW	Artery - Tibial		1	729	1142	BP-19901	2011-11-04	LCSET-1465	2012-06-02	GTEX-Q2AG	Female	42	White	Not Reported	70	225	32.28	11 hour(s), 34 minute(s)	694	.	F	heart disease (MI)	2	heart disease (MI)
SRR658362	GTEX-QDT8-0426-SM-32PKZ	Artery - Tibial		1	474	706	BP-20205	2011-11-18	LCSET-1665	2012-09-12	GTEX-QDT8	Female	30	White	Not Reported	62	115	21.03	7 hour(s), 24 minute(s)	444	.	F	Liver disease, alcoholic	4	Liver disease, other chronic and cirrhosis
SRR813608	GTEX-OXRK-0526-SM-3NB2F	Artery - Tibial	Left leg was amputated	0	288	240	BP-18261	2011-08-16	LCSET-2318	2012-12-16	GTEX-OXRK	Female	51	White	Not Reported	63	200	35.42	4 hour(s), 35 minute(s)	275	.	F	Blunt force trauma	0	Blunt force trauma
SRR1080484	GTEX-XOT4-0426-SM-4B66T	Artery - Tibial		1	662	618	BP-33556	2012-11-26	LCSET-3141	2013-05-13	GTEX-XOT4	Female	68	White	Unknown	60	165	32.22	10 hour(s), 37 minute(s)	637	.	F	probable myocardial infarction	2	heart disease
SRR1101808	GTEX-XUW1-0726-SM-4BOP5	Artery - Tibial		1	368	968	BP-34205	2012-12-11	LCSET-3145	2013-07-03	GTEX-XUW1	Female	56	White	Unknown	65	192	31.95	4 hour(s), 37 minute(s)	277	.	F	Intracranial hemmorhage	0	cerebral vascular accident
SRR1315247	GTEX-12WS9-0526-SM-5FQT5	Artery - Tibial		0	505	1186	BP-43881	2013-09-23	LCSET-4793	2014-02-19	GTEX-12WS9	Female	59	White	Unknown	65	192	31.95	8 hour(s), 14 minute(s)	494	.		sepsis	3	sepsis		Medical History: 1. cholecystectomy (1995) 2. spinal stimulator (inserted/removed) 3. restless leg syndrome 4. mitral valve prolapse 5. c-section x3 6. right MCL repair 7. severe septic shock (2013) 8. right IJ catheter 9. leukocytosis with bandemia 10. acute kidney insufficiency 11. tonsillectomy 12. hysterectomy
SRR1337302	GTEX-13O3O-0426-SM-5KM2Y	Artery - Tibial		0	800	904	BP-46978	2013-12-11	LCSET-4821	2014-03-23	GTEX-13O3O	Female	68	White	Unknown	62	172	31.46	12 hour(s), 56 minute(s)	776	.		prescription drug overdose	3	prescription drug overdose		Medical history: 1. hypothermia 2. tachycardia 3. seizure activity due to overdose 4. altered mental status due to overdose 5. bipolar disorder Medications: 1. nortriptyline 2. quetiapine 3. levothyroxine 4. chlorhexidine 5. insulin
SRR1355705	GTEX-13X6K-0526-SM-5LU51	Artery - Tibial		0	970	826	BP-47591	2013-12-18	LCSET-4824	2014-03-23	GTEX-13X6K	Female	61	White	Unknown	64	130	22.31	16 hour(s), 1 minute(s)	961	.		als	4	als		Medical History: 1. PEG tube (2013) 2. chronic SOB secondary to ALS Medications: 1. hydrocodone 2. guaifed
SRR1361415	GTEX-ZVT3-0426-SM-5GIDW	Artery - Tibial		0	581	488	BP-44261	2013-10-03	LCSET-4796	2014-02-27	GTEX-ZVT3	Female	67	White	Unknown	64	185	31.75	9 hour(s), 31 minute(s)	571	.	F	probable myocardial infarction	2	heart disease
SRR1384692	GTEX-12ZZX-0526-SM-5DUW6	Artery - Tibial		0	628	676	BP-44437	2013-10-08	LCSET-4634	2014-02-08	GTEX-12ZZX	Female	49	White	Unknown	65	177	29.45	9 hour(s), 42 minute(s)	582	.		toxic effect of unspecified substance	1	toxic effect of unspecified substance		Medical History: 1. Mitral valve surgery 2. Right leg fx with surgical repair (2002) 3. scalp infection with swollen gland 4. Weight loss (due to not eating) Medications: 1.Narcan 2. Sleeping pills, unspecified
SRR1403589	GTEX-ZGAY-0926-SM-4WWBQ	Artery - Tibial		0	236	1353	BP-42869	2013-08-29	LCSET-4179	2013-11-08	GTEX-ZGAY	Female	43	White	Unknown	63	189.2	33.51	2 hour(s), 21 minute(s)	141	.	F	Intracranial hemmorhage	0	cerebral vascular accident
SRR1415026	GTEX-ZF3C-0526-SM-4WWBG	Artery - Tibial		1	482	618	BP-42826	2013-08-28	LCSET-4179	2013-11-08	GTEX-ZF3C	Female	51	White	Unknown	65	200	33.28	7 hour(s), 30 minute(s)	450	.	F	NSTEMI with anoxic brain injury due to prolonged CPA	0	cerebral vascular accident
SRR1417547	GTEX-ZAK1-0426-SM-5J1MS	Artery - Tibial		0	733	1275	BP-45485	2013-11-05	LCSET-4816	2014-03-22	GTEX-ZAK1	Female	55	White	Unknown	67	200	31.32	11 hour(s), 48 minute(s)	708	.	F	probable MI	2	heart disease
SRR1421284	GTEX-131YS-0426-SM-5EQ4J	Artery - Tibial		1	951	1006	BP-44901	2013-10-22	LCSET-4767	2014-02-08	GTEX-131YS	Female	67	White	Unknown	69	145	21.41	15 hour(s), 39 minute(s)	939	.		mi	2	heart disease		Medical history: 1. Heart palpitations
SRR1433131	GTEX-146FH-0426-SM-5QGPS	Artery - Tibial	Any interval of >20 minutes between collection of sequential tissues is due to the concurrent collection of tissues for transplant, unless noted otherwise.	1	423	617	BP-48068	2014-01-08	LCSET-4954	2014-03-29	GTEX-146FH	Female	55	White	Unknown	65	166	27.62	6 hour(s), 34 minute(s)	394	.		ich	0	vascular cerebral accident		Medical History: 1. poor circulation in feet 2. ventilator dependent respiratory failure 3. obesity Medications: 1. Insulin 2. chlorhexidine 3. nicardipine 4. cholesterol medication, unspecified 5. blood pressure medication, unspecified 6. diabetes medication, unspecified
SRR1436822	GTEX-13U4I-0426-SM-5LU4W	Artery - Tibial		0	405	1041	BP-47524	2013-12-17	LCSET-4824	2014-03-23	GTEX-13U4I	Female	47	White	Unknown	61	155.1	29.3	6 hour(s), 35 minute(s)	395	.		cva	0	cerebral vascular accident		Medical History: 1. Bladder infection (2012) 2. arm fracture Medications: 1. desmopressin 2. hyromorphone 3. atorvastatin
SRR1444893	GTEX-131XW-0226-SM-5IJCA	Artery - Tibial	hard	1	645	957	BP-45499	2013-11-05	LCSET-4814	2014-03-04	GTEX-131XW	Female	51	White	Unknown	67	171	26.78	10 hour(s), 37 minute(s)	637	.		pulmonary embolism	4	respiratory disease		Medical conditions: 1. left AKA (*DATE REMOVED*) 2. multiple lower extremity vascular bypass surgery 3. CABG x4 (over 10 years ago) 4. poor circulation 5. chronic left leg infections (prior to AKA; d/t IDDM) 6. gangrene (in left lower limb prior to AKA) 7. dysmetabolic syndrome 8. diabetic retinopathy 9. post thoracotomy pain syndrome 10. chronic pain Medications: 1. warfarin 2. senna/peri-colace…
SRR1446180	GTEX-ZYVF-0826-SM-5E447	Artery - Tibial		0	634	728	BP-43529	2013-09-13	LCSET-4635	2014-02-13	GTEX-ZYVF	Female	54	White	Unknown	60	169.4	33.08	9 hour(s), 24 minute(s)	564	.	F	abdominal aortic aneurysm secondary to arterial thrombosis left lower extremity	0	trauma
SRR1451838	GTEX-13PL6-0526-SM-5L3G6	Artery - Tibial		0	662	570	BP-47141	2013-12-13	LCSET-4823	2014-03-23	GTEX-13PL6	Female	44	White	Unknown	62	116	21.21	10 hour(s), 46 minute(s)	646	.		traumatic brain injury	3	respiratory disease		Medical History: 1. possible aspiration pneumonia 2. s/p tracheostomy 3. back surgery with cages (L4-L5) 4. neurostimulator implanted 5. back fracture (2001) 6. left eye infection 7. left hemiparesis 8. mild spasticity 9. depression, unspecified 10. cognitive deficits 11. ventriculostomy 12. left ptosis 13. history of left foot rash Medications: 1. divalproex 2. amantadine
SRR1466400	GTEX-132AR-0726-SM-5EQ6J	Artery - Tibial		1	91	895	BP-44901	2013-10-22	LCSET-4767	2014-02-08	GTEX-132AR	Female	56	White	Unknown	67	147	23.02	1 hour(s), 18 minute(s)	78	.		unknown cause of death	0	unknown cause of death		Medical History: 1. seizures due to ethanol abuse 2. neuropathic pain 3. tonsillectomy 4. elevated transaminases due to alcohol hepatitis 5. fatty liver 6. delirium due to ethanol withdrawal 7. high cholesterol (longer than 10 years ago)
SRR1470603	GTEX-133LE-2226-SM-5IFGU	Artery - Tibial		1	316	1260	BP-46482	2013-12-03	LCSET-4813	2014-03-05	GTEX-133LE	Female	26	White	Unknown	69	225.4	33.28	2 hour(s), 26 minute(s)	146	.		anoxic brain injury	0	cerebral vascular accident		Medical History: 1. Severe anoxic injury (2013) 2. Toxic ingestion of multiple substances 3. Vent dependent respiratory failure (2013) 4. altered mental status s/p cardiac arrest 5. gastric bypass (2008) 6. Rib fracture 7. shock liver 8. Anoxic brain injury secondary to prescription drug overdose (2013) Medications: 1. Hydrocodone 2. levothyroxine 3. mucomyst 4. narcan
SRR1472687	GTEX-145LS-0426-SM-5LU8M	Artery - Tibial		1	854	726	BP-47591	2013-12-18	LCSET-4899	2014-03-23	GTEX-145LS	Female	61	White	Unknown	59	118	23.83	14 hour(s), 6 minute(s)	846	.		pneumothorax	4	respiratory disease		Medical History: 1. right VATS procedure (*DATE REMOVED*) 2. dyslipidemia 3. pneumothorax 4. median sternotomy for b/l lung intervention 5. tonsillectomy 6. emphysema with recurrent blebs 7. ventilator dependent respiratory failure. 8. right IJ placement 9. excision of right lung apex 10. excision of right bleb 11. recurrent bleb rupture 12. unknown name of lung disease diagnosed at least 10 year…
SRR1488133	GTEX-YJ8O-2726-SM-5IFJ7	Artery - Tibial		0	833	1152	BP-45395	2013-11-01	LCSET-4830	2014-03-20	GTEX-YJ8O	Female	40	White	Unknown	70	214	30.7	11 hour(s), 52 minute(s)	712	.	F	multiple blunt force trauma secondary to motor vehicle accident	1	trauma
SRR1498885	GTEX-YFC4-0926-SM-5S2U7	Artery - Tibial		0	752	1345	BP-48564	2014-01-22	LCSET-4996	2014-04-03	GTEX-YFC4	Female	47	White	Unknown	64	129	22.14	11 hour(s), 25 minute(s)	685	.	F	prescription drug overdose	1	prescription drug overdose
SRR1500977	GTEX-13NZ8-1626-SM-5IJBC	Artery - Tibial		1	1361	471	BP-46734	2013-12-06	LCSET-4814	2014-03-04	GTEX-13NZ8	Female	69	White	Unknown	64	150	25.74	22 hour(s), 3 minute(s)	1323	.		cva	4	vascular cerebral accident		Medical Conditions: 1. altered mental status secondary to CVA 2. leukocytosis secondary to stress 3. vent dependent respiratory failure (*DATE REMOVED*-*DATE REMOVED*) 4. terminal delirium Medications: 1. alendronate 2. succinylcholine
SRR612359	GTEX-O5YV-1626-SM-2YUNJ	Artery - Tibial		0	284	1560	BP-17538	2011-07-12	LCSET-1433	2012-06-09	GTEX-O5YV	Female	67	White	Unknown	64	149	25.57	3 hour(s), 40 minute(s)	220	.	F	cerebral vascular accident	3	Subarachnoid Hemorrhage
SRR612551	GTEX-RTLS-0426-SM-2TF5K	Artery - Tibial		1	639	778	BP-21669	2012-01-23	LCSET-1479	2012-06-01	GTEX-RTLS	Female	62	White	Unknown	67	140	21.92	10 hour(s), 30 minute(s)	630	.	F	complications from ALS	4	complications from ALS
SRR614035	GTEX-P78B-0726-SM-2S1O2	Artery - Tibial		1	548	572	BP-19089	2011-09-27	LCSET-1464	2012-06-08	GTEX-P78B	Female	48	White	Unknown	67	178	27.88	7 hour(s), 53 minute(s)	473	0	F	Cerebral Vascular Accident (Intracranial hemorrhage)	.	Cerebral Vascular Accident (Intracranial hemorrhage)
SRR614467	GTEX-RNOR-0426-SM-2TF4U	Artery - Tibial		0	844	621	BP-21668	2012-01-23	LCSET-1479	2012-06-01	GTEX-RNOR	Female	52	White	Unknown	61	140	26.45	13 hour(s), 42 minute(s)	822	.	F	anoxia secondary to hanging	1	anoxia secondary to hanging
SRR658271	GTEX-S4UY-0426-SM-3K2AF	Artery - Tibial		0	352	724	BP-22873	2012-03-05	LCSET-2147	2012-09-27	GTEX-S4UY	Female	41	White	Unknown	69	125	18.46	5 hour(s), 31 minute(s)	331	.	F	ICH	0	ICH
SRR658549	GTEX-TSE9-0426-SM-3DB81	Artery - Tibial		1	1058	1391	BP-25188	2012-05-09	LCSET-1897	2012-09-11	GTEX-TSE9	Female	60	White	Unknown	64	165	28.32	17 hour(s), 1 minute(s)	1021	.	F	CHF	0	heart disease
SRR659389	GTEX-SN8G-0526-SM-32PLE	Artery - Tibial		1	1043	1037	BP-23791	2012-04-04	LCSET-1665	2012-09-12	GTEX-SN8G	Female	52	White	Unknown	71	240	33.47	17 hour(s), 12 minute(s)	1032	.	F	Respiratory disease	2	Unknown, do not have a copy of the death certificate or an ME report
SRR663124	GTEX-TMMY-0626-SM-33HBD	Artery - Tibial		0	385	1228	BP-25076	2012-05-07	LCSET-1668	2012-09-11	GTEX-TMMY	Female	42	White	Unknown	64	148	25.4	5 hour(s), 22 minute(s)	322	.	F	Acute Cerebellar infarct with obstructive hydrocephalus	0	CVA
SRR663465	GTEX-T2IS-1026-SM-32QP1	Artery - Tibial		0	1137	1302	BP-24457	2012-04-23	LCSET-1667	2012-09-02	GTEX-T2IS	Female	24	White	Unknown	67	166	26	17 hour(s), 54 minute(s)	1074	.	F	Trauma-blunt force trauma secondary to MVA	1	Trauma-blunt force trauma secondary to MVA
SRR811653	GTEX-WRHU-0726-SM-3MJFL	Artery - Tibial		0	501	1414	BP-28511	2012-08-01	LCSET-2269	2012-11-19	GTEX-WRHU	Female	56	White	Unknown	66	150	24.21	7 hour(s), 56 minute(s)	476	.	F	suspected overdose	1	suspected overdose
SRR812625	GTEX-WWYW-0426-SM-3NB31	Artery - Tibial		1	751	955	BP-28887	2012-08-07	LCSET-2318	2012-12-16	GTEX-WWYW	Female	52	White	Unknown	64	187	32.09	12 hour(s), 25 minute(s)	745	.	F	probable drug overdose	3	probable drug overdose
SRR817094	GTEX-WYBS-0426-SM-3NM9M	Artery - Tibial		1	861	604	BP-29323	2012-08-13	LCSET-2351	2012-12-16	GTEX-WYBS	Female	67	White	Unknown	64	182	31.24	14 hour(s), 11 minute(s)	851	.	F	end stage COPD	0	respiratory disease
SRR817587	GTEX-OHPN-2826-SM-3LK67	Artery - Tibial		0	512	242	BP-17890	2011-07-26	LCSET-2234	2012-12-16	GTEX-OHPN	Female	61	White	Unknown	67	187	29.29	6 hour(s), 34 minute(s)	394	.	F	Renal failure	0	Renal failure
SRR818725	GTEX-X4EP-0826-SM-3P5YK	Artery - Tibial		0	1133	1392	BP-30509	2012-09-04	LCSET-2386	2012-12-16	GTEX-X4EP	Female	63	White	Unknown	64	120	20.6	18 hour(s), 21 minute(s)	1101	.	F	ESLD	4	ESLD
SRR820049	GTEX-VJWN-0626-SM-3NMAN	Artery - Tibial		1	1095	960	BP-26940	2012-07-03	LCSET-2351	2012-12-16	GTEX-VJWN	Female	58	White	Unknown	69	220	32.48	17 hour(s), 23 minute(s)	1043	.	F	heart disease	2	probable MI
SRR1326560	GTEX-13NYB-0126-SM-5J1MD	Skin - Not Sun Exposed (Suprapubic)		0	997	1027	BP-46999	2013-12-11	LCSET-4816	2014-03-22	GTEX-13NYB	Male	49	Black	Not Hispanic or Latino	76	217	26.41	16 hour(s), 35 minute(s)	995	98.6	F	hypertension	2	atherosclerotic cardiovascular disease	natural causes	General Medical History: Per the family report, the donor had a "cardiac stent placed in 2005 or 2007." Per the family report, the donor experienced shortness of breath - Related to cardiac problems. Per the family report, the donor experienced vomiting on and off since the stent was placed. Per the family report, the donor has lost weight (approximately 10 lbs) - Related to drinking and "not tak…
SRR1366010	GTEX-145MN-1526-SM-5SI9T	Skin - Not Sun Exposed (Suprapubic)		1	224	633	BP-47616	2013-12-18	LCSET-5174	2014-04-04	GTEX-145MN	Male	34	Black	Not Hispanic or Latino	74	267	34.28	1 hour(s), 41 minute(s)	101	37	C	cardiovascular; collapse	0	anoxia	natural causes	#12: WBC=24.5 (Medical Report) #27: Per the medical chart and the family report the donor was experiencing "cold like" symptoms and headaches for 3-4 days prior to this admission. Donor was taking "cough and cold medication for his cold like symptoms." *Unavailable in General Medical Hx -Cold and Cough Meds, 2013, Family Report
SRR1379014	GTEX-11WQC-1826-SM-5GU59	Skin - Not Sun Exposed (Suprapubic)		1	732	626	BP-43730	2013-09-18	LCSET-4803	2014-02-19	GTEX-11WQC	Male	64	Black	Not Hispanic or Latino	73	220	29.02	11 hour(s), 7 minute(s)	667	98.6	F	arrest [as an cardiac arrest]	2	arrest; cardiac	arrest [as an cardiac arrest]	Current Medications: - Insulin, Unknown date of last administration, Per family report.
SRR1397627	GTEX-ZLFU-1826-SM-4WWBV	Skin - Not Sun Exposed (Suprapubic)		1	164	1323	BP-42869	2013-08-29	LCSET-4179	2013-11-08	GTEX-ZLFU	Male	47	Black	Not Hispanic or Latino	74	202	25.93	0 hour(s), 20 minute(s)	20	34.4	C	ICH	0	CVA	natural causes	#33. Smoked crack cocaine on and off for 30 years until last year.
SRR1397926	GTEX-ZVP2-0326-SM-57WBP	Skin - Not Sun Exposed (Suprapubic)	Time lapse into fixative expected because tissue was recovered by the OPO team, the GTEx team did not have access to the donor until after the completion of the organ recovery. Expected time lapse of tissue removal and fixation due to GTEx recovery workflow. GTEx team removes tissues in batches from donor en bloc and dissects it into aliquots later on the back table.	0	134	1095	BP-43375	2013-09-10	LCSET-4415	2013-12-21	GTEX-ZVP2	Male	52	Black	Not Hispanic or Latino	74	200	25.68	0 hour(s), 54 minute(s)	54	35	C	ICH	0	CVA	Natural	#12. WBC=18.2
SRR1414058	GTEX-1497J-0226-SM-5QGPU	Skin - Not Sun Exposed (Suprapubic)		0	210	945	BP-48068	2014-01-08	LCSET-4954	2014-03-29	GTEX-1497J	Male	63	Black	Not Hispanic or Latino	68	216	32.84	3 hour(s), 15 minute(s)	195	99.5	F	intracranial hemorrhages	0	cva/stroke	natural causes	#12: WBC = 10.9 (*DATE REMOVED*) *Unavailable in General Medical Hx -Per Pt "he had a small heart"
SRR1443913	GTEX-11P7K-1126-SM-5HL4L	Skin - Not Sun Exposed (Suprapubic)	Expected time lapse of tissue removal and fixation due to GTEx recovery workflow. GTEx team removes tissues in batches from donor en bloc and dissects it into aliquots later on the back table.	0	133	1036	BP-43730	2013-09-18	LCSET-4806	2014-03-02	GTEX-11P7K	Male	37	Black	Not Hispanic or Latino	73	159	20.98	0 hour(s), 29 minute(s)	29	34.9	C	anoxia	0	arrest [as an cardiac arrest]	unknown cause of death
SRR1474617	GTEX-ZV7C-0926-SM-59HL1	Skin - Not Sun Exposed (Suprapubic)		0	116	1011	BP-43441	2013-09-11	LCSET-4419	2014-01-14	GTEX-ZV7C	Male	54	Black	Not Hispanic or Latino	68	197	29.95	1 hour(s), 3 minute(s)	63	36.3	C	ICH	0	CVA	natural causes	#12. WBC=23.90
SRR1476034	GTEX-11DXZ-2026-SM-5987S	Skin - Not Sun Exposed (Suprapubic)		1	320	881	BP-44577	2013-10-11	LCSET-4417	2014-01-23	GTEX-11DXZ	Male	56	Black	Not Hispanic or Latino	66	136	21.95	4 hour(s), 8 minute(s)	248	37.4	C	seizure disorder	0	seizure disorder
SRR1478171	GTEX-131XE-1626-SM-5K7VO	Skin - Not Sun Exposed (Suprapubic)		1	217	636	BP-45485	2013-11-05	LCSET-4818	2014-03-12	GTEX-131XE	Male	50	Black	Not Hispanic or Latino	73	263	34.69	2 hour(s), 45 minute(s)	165	38.6	C	cardiovascular disease other	0	anoxia	natural causes	12) WBC from *DATE REMOVED* was 19.8. 44) Per the family report, "Pt lost weight over the last three months. Weight loss started *MONTH REMOVED* 2013 due to excessive vomiting. PCP stated vomiting was caused by heart issues. Amount of weight loss is unknown." General Medical History: - On *DATE REMOVED*, donor had a CABG x2, left saphenous vein harvest and a left femoral placement of intraaortic …
SRR1479531	GTEX-131XH-0126-SM-5LZUY	Skin - Not Sun Exposed (Suprapubic)		0	1042	735	BP-45139	2013-10-28	LCSET-4900	2014-03-23	GTEX-131XH	Male	53	Black	Not Hispanic or Latino	74	197.3	25.33	17 hour(s), 18 minute(s)	1038	96	F	pe - pulmonary embolism	2	mi - myocardial infarction	natural causes
SRR1500006	GTEX-ZTX8-1326-SM-4YCEL	Skin - Not Sun Exposed (Suprapubic)	Expected time lapse of tissue removal and fixation due to GTEx recovery workflow. GTEx team removes tissues in batches from donor en bloc and dissects it into aliquots later on the back table.	0	174	841	BP-43375	2013-09-10	LCSET-4197	2013-11-20	GTEX-ZTX8	Male	24	Black	Not Hispanic or Latino	68	149	22.65	2 hour(s), 5 minute(s)	125	99.4	F	gun shot wound	0	head trauma	alleged homocide	#12. WBC=15.3
SRR658152	GTEX-VJYA-1526-SM-3GIJV	Skin - Not Sun Exposed (Suprapubic)		0	265	1057	BP-26934	2012-07-03	LCSET-2024	2012-09-11	GTEX-VJYA	Male	67	Black	Not Hispanic or Latino	66	177	28.57	0 hour(s), 50 minute(s)	50	36.6	C	ICH	0	CVA	Natural Causes
SRR811795	GTEX-X3Y1-2026-SM-3P5YM	Skin - Not Sun Exposed (Suprapubic)		1	176	865	BP-30514	2012-09-04	LCSET-2386	2012-12-16	GTEX-X3Y1	Male	44	Black	Not Hispanic or Latino	71	226.38	31.57	0 hour(s), 43 minute(s)	43	36	C	ICh	0	CVA	Natural Causes	#58: Sarcoidosis 7-8 years.
SRR1414400	GTEX-ZPU1-1126-SM-4YCF3	Skin - Not Sun Exposed (Suprapubic)		0	109	754	BP-43308	2013-09-09	LCSET-4197	2013-11-20	GTEX-ZPU1	Male	48	Black	Hispanic or Latino	66	169.8	27.4	1 hour(s), 16 minute(s)	76	38.9	C	seizures	0	CVA	natural	#12. WBC=23.6 #12. Blood culture drawn on *DATE REMOVED* showed gram positive cocci in clusters after 24 hours. #16. 7 months ago #28. Worked in construction with asbestos - no health problems reported though. #32. Used 15 years, last used in 2009. (Snorted). #33. Used 20+ years, last used 2 years ago. (Inhaled, smoked, and snorted). #48. Xanax and percocet. 20+ years for both and current use. (O…
SRR1098216	GTEX-X585-2426-SM-46MW2	Skin - Not Sun Exposed (Suprapubic)		2	847	1077	BP-31409	2012-09-25	LCSET-2933	2013-04-16	GTEX-X585	Male	56	Black	Unknown	68	134	20.37	12 hour(s), 41 minute(s)	761	.	F	CVA	4	cerebral vascular accident
SRR1399069	GTEX-11DYG-1526-SM-5A5JS	Skin - Not Sun Exposed (Suprapubic)		0	863	852	BP-44264	2013-10-03	LCSET-4423	2014-01-29	GTEX-11DYG	Male	63	Black	Unknown	67	200	31.32	12 hour(s), 59 minute(s)	779	.		mi - myocardial infarction	2	heart disease
SRR1429223	GTEX-ZYFC-0426-SM-5GICQ	Skin - Not Sun Exposed (Suprapubic)		1	1325	1303	BP-44172	2013-10-01	LCSET-4796	2014-02-27	GTEX-ZYFC	Male	57	Black	Unknown	67	200	31.32	21 hour(s), 35 minute(s)	1295	.	F	prescription drug overdose	2	prescription drug overdose
SRR1465758	GTEX-11PRG-0726-SM-5EGL1	Skin - Not Sun Exposed (Suprapubic)		0	849	868	BP-45028	2013-10-24	LCSET-4797	2014-02-11	GTEX-11PRG	Male	54	Black	Unknown	70	240	34.43	13 hour(s), 48 minute(s)	828	.		kidney failure	2	kidney failure		Medical History: 1. coil embolization (2012) 2. tooth abscess (2013) Medications: 1. blood pressure pill, unspecified
SRR1476056	GTEX-12126-0826-SM-5FQTZ	Skin - Not Sun Exposed (Suprapubic)		1	955	932	BP-43881	2013-09-23	LCSET-4793	2014-02-19	GTEX-12126	Male	23	Black	Unknown	72	180	24.41	14 hour(s), 28 minute(s)	868	.		assault by other and unspecified firearm and gun discharge	1	trauma, multiple		Medications: 1.Vercuronium
SRR1074289	GTEX-WXYG-2026-SM-4E3IY	Skin - Not Sun Exposed (Suprapubic)		0	203	599	BP-36063	2013-02-12	LCSET-3416	2013-07-12	GTEX-WXYG	Female	53	Black	Not Hispanic or Latino	65	154.44	25.7	0 hour(s), 38 minute(s)	38	37.2	C	Stroke	0	CVA	Natural Causes	#12: WBC= 22.4 #44: last year donor lost 25-30lbs- the NOK believes this was due to diabetes
SRR1087801	GTEX-XYKS-1426-SM-4BRUO	Skin - Not Sun Exposed (Suprapubic)		1	204	1083	BP-34799	2013-01-03	LCSET-3152	2013-05-27	GTEX-XYKS	Female	65	Black	Not Hispanic or Latino	59	114.62	23.15	1 hour(s), 51 minute(s)	111	96.9	F	ICH	0	CVA	Natural Causes
SRR1321696	GTEX-Y114-2126-SM-4TT8B	Skin - Not Sun Exposed (Suprapubic)		0	202	492	BP-35836	2013-02-06	LCSET-4016	2013-09-28	GTEX-Y114	Female	50	Black	Not Hispanic or Latino	65	146.74	24.42	0 hour(s), 25 minute(s)	25	33	C	ICH	0	CVA	Natural Causes	#58: diagnosed ~10 years ago.
SRR1336505	GTEX-Y3IK-1626-SM-4YCF5	Skin - Not Sun Exposed (Suprapubic)		0	122	432	BP-35758	2013-02-04	LCSET-4197	2013-11-20	GTEX-Y3IK	Female	57	Black	Not Hispanic or Latino	65	195.8	32.58	0 hour(s), 50 minute(s)	50	36.8	C	CPA	0	Anoxia	Natural Causes	#12: WBC= 14.9
SRR1347123	GTEX-13113-1626-SM-5EQ4I	Skin - Not Sun Exposed (Suprapubic)		0	276	818	BP-44901	2013-10-22	LCSET-4767	2014-02-08	GTEX-13113	Female	61	Black	Not Hispanic or Latino	61	152.5	28.81	3 hour(s), 20 minute(s)	200	37.2	C	ich	0	cerebrovascular/stroke	natural causes	12) Open Wounds - Donor had a recent heart transplant. 12) WBC: 19.6 18) Donor received dialysis treatment "approximately 3 months ago", per the family report. 58) Donor has had sarcoidosis for "over 8 years," per the family report. General Medical Hx: Donor was admitted on *DATE REMOVED* for cardiomyopathy, per the medical chart. Splenectomy in 2005 "due to Sarcoidosis complications," per the fa…
SRR1347144	GTEX-ZLWG-0826-SM-59888	Skin - Not Sun Exposed (Suprapubic)		0	99	1146	BP-42826	2013-08-28	LCSET-4417	2014-01-23	GTEX-ZLWG	Female	59	Black	Not Hispanic or Latino	64	128	21.97	0 hour(s), 45 minute(s)	45	37.2	C	ICH	0	CVA	natural causes	#12. WBC = 19.0 #13. Told to avoid donation following nephrectomy. #58. Diagnosed *MONTH REMOVED* 2012.
SRR1396318	GTEX-145ME-1726-SM-5Q5EU	Skin - Not Sun Exposed (Suprapubic)	Expected time lapse of tissue removal and fixation due to GTEx recovery workflow. GTEx team removes tissues in batches from donor en bloc and dissects it into aliquots later on the back table.	0	310	956	BP-48437	2014-01-17	LCSET-4953	2014-03-27	GTEX-145ME	Female	46	Black	Not Hispanic or Latino	67	200	31.32	3 hour(s), 24 minute(s)	204	98.7	F	intracranial hemorrhage	0	cva/stroke	natural causes	#12: WBC = 11.4 (*DATE REMOVED*, Medical Report) *Unavailable in General Medical Hx -Pt had lap band surgery, Unknown Year of Onset, Family Report
SRR1431270	GTEX-13JUV-2026-SM-5K7UA	Skin - Not Sun Exposed (Suprapubic)		0	523	1161	BP-46650	2013-12-05	LCSET-4818	2014-03-12	GTEX-13JUV	Female	46	Black	Not Hispanic or Latino	62	147	26.88	7 hour(s), 17 minute(s)	437	36.2	C	cerebrovascular disease	0	cva	natural causes	18) Per med/soc and chart, donor received dialysis, however the duration is unknown. 26) Per med/soc and chart. donor had seizures, no cause or treatments are indicated.
SRR1436698	GTEX-13VXT-1926-SM-5K7UO	Skin - Not Sun Exposed (Suprapubic)		1	553	713	BP-47125	2013-12-13	LCSET-4818	2014-03-12	GTEX-13VXT	Female	24	Black	Not Hispanic or Latino	65	145	24.13	6 hour(s), 7 minute(s)	367	37	C	intracranial; hemorrhage	0	cva/stroke	natural causes	#12: WBC = 20.4 (*DATE REMOVED*) #44: Weight Loss: Lost weight while in nursing home (Family Report)
SRR1465418	GTEX-1117F-2926-SM-5GZYI	Skin - Not Sun Exposed (Suprapubic)		0	1341	1006	BP-43693	2013-09-17	LCSET-4804	2014-03-05	GTEX-1117F	Female	66	Black	Not Hispanic or Latino	66	199	32.12	20 hour(s), 0 minute(s)	1200	36.6	C	Cardio-Pulmonary Arrest	4	Multisystem Organ Failure	Natural Causes	#12: Sepsis #26: 1 Seizure 20 yrs ago- unknown reason #29: Wheel Chair Bound #58: Heart Failure
SRR1476426	GTEX-13N11-2326-SM-5IJBF	Skin - Not Sun Exposed (Suprapubic)		1	208	991	BP-47125	2013-12-13	LCSET-4814	2014-03-04	GTEX-13N11	Female	50	Black	Not Hispanic or Latino	66	185	29.86	2 hour(s), 25 minute(s)	145	36.7	C	cardiovascular; collapse	0	anoxia	natural causes	Medical Hx: -Blood transfusion, 2011 (colostomy surgery), Family Report -Diverticulosis, 2011, Family Report *Unavailable in general medical History -Hypertension medications (unspecified)- unknown last administered, per Family Report
SRR1481260	GTEX-13OVI-2726-SM-5KM56	Skin - Not Sun Exposed (Suprapubic)		0	261	445	BP-47524	2013-12-17	LCSET-4821	2014-03-23	GTEX-13OVI	Female	66	Black	Not Hispanic or Latino	66	130	20.98	2 hour(s), 1 minute(s)	121	96.8	F	cardiac arrest	0	cardiopulmonary failure	natural causes	12: WBC = 12.4 18: Dialysis (*MONTH REMOVED* 2012), Family Report Medical Hx: -Carotid Artery sx, 2012, Family Report -Pacemaker, 2011, Family Report -Glaucoma, Unknown Onset, Family Report Medications: -Insulin, 2011, Family Report - Hyperstension medications, family report
SRR665417	GTEX-W5X1-2526-SM-3GILC	Skin - Not Sun Exposed (Suprapubic)		1	344	902	BP-27205	2012-07-11	LCSET-2025	2012-09-11	GTEX-W5X1	Female	48	Black	Not Hispanic or Latino	65	150	24.96	3 hour(s), 9 minute(s)	189	36.2	C	Cardiovascular	0	Anoxia	Natural Causes
SRR1442043	GTEX-12WSD-0626-SM-5GCMW	Skin - Not Sun Exposed (Suprapubic)		0	501	786	BP-43881	2013-09-23	LCSET-4795	2014-02-23	GTEX-12WSD	Female	64	Black	Unknown	60	160	31.24	8 hour(s), 2 minute(s)	482	.		mi	2	heart disease		Medical History: 1. Tubal ligation 2. neurovirus (2013) changed to norovirus as per query suggestion Medications: 1.HCTZ 2.Buspar
SRR1470230	GTEX-ZAJG-1526-SM-5CVML	Skin - Not Sun Exposed (Suprapubic)		0	811	546	BP-45390	2013-11-01	LCSET-4633	2014-02-15	GTEX-ZAJG	Female	58	Black	Unknown	62	134.2	24.54	12 hour(s), 0 minute(s)	720	.	F	non-ischemic cardiomyopathy	3	heart disease		24. Long term steroid use: unknown name, possibly for heart, on steroid for 3 years.
SRR1077263	GTEX-XPVG-2126-SM-4B667	Skin - Not Sun Exposed (Suprapubic)		0	194	941	BP-34117	2012-12-10	LCSET-3141	2013-05-13	GTEX-XPVG	Male	59	White	Not Hispanic or Latino	68	224.4	34.12	0 hour(s), 22 minute(s)	22	98.2	F	Cardiovascular	0	Anoxia	Natural Causes	12) open surgical incision from hip to knee 13) blood donation been denied in the past (1971)- reason related to Femur Fracture 25) stated on med/soc from femur fracture 1971
SRR1077898	GTEX-XAJ8-1426-SM-47JYM	Skin - Not Sun Exposed (Suprapubic)		0	213	1051	BP-31585	2012-09-27	LCSET-2974	2013-04-11	GTEX-XAJ8	Male	45	White	Not Hispanic or Latino	72	168.74	22.88	0 hour(s), 23 minute(s)	23	97	F	Asphyxiation	0	Anoxia	Alleged Suicide	Question 12. - wbc= 18.1 Question 12. - fungal infections - unknown - patient started taking Lamictal one week prior to hospital admission
SRR1083215	GTEX-XBED-1926-SM-47JYP	Skin - Not Sun Exposed (Suprapubic)		1	164	425	BP-31585	2012-09-27	LCSET-2974	2013-04-11	GTEX-XBED	Male	60	White	Not Hispanic or Latino	64	156.2	26.81	1 hour(s), 9 minute(s)	69	33	C	Gunshot Wound to head	0	Head Trauma	Alleged Suicide	#12: open wound to head- wrapped with gauze #26: Seizures due to ETOH abuse or depression medication, NOK unsure which #55: tattoo on arm done in 1969
SRR1084299	GTEX-XXEK-1626-SM-4BRUZ	Skin - Not Sun Exposed (Suprapubic)		0	187	1157	BP-34479	2012-12-18	LCSET-3152	2013-05-27	GTEX-XXEK	Male	53	White	Not Hispanic or Latino	70	154.44	22.16	1 hour(s), 20 minute(s)	80	100.4	F	SIGSW	0	Head Trauma	Alleged Suicide	#12: Open Wounds = GSW to head
SRR1095503	GTEX-VUSG-2326-SM-4KL1U	Skin - Not Sun Exposed (Suprapubic)		0	273	490	BP-30217	2012-08-27	LCSET-3626	2013-08-10	GTEX-VUSG	Male	59	White	Not Hispanic or Latino	70	145	20.8	2 hour(s), 5 minute(s)	125	37.2	C	Blunt Injury	0	Head Trauma	Non MVA- Fall
SRR1100703	GTEX-X5EB-1926-SM-4E3IW	Skin - Not Sun Exposed (Suprapubic)		0	257	962	BP-36349	2013-02-21	LCSET-3416	2013-07-12	GTEX-X5EB	Male	49	White	Not Hispanic or Latino	70	239.8	34.4	0 hour(s), 46 minute(s)	46	99.2	F	ICH	0	CVA	Natural Causes
SRR1309920	GTEX-11DXY-0126-SM-5H11Q	Skin - Not Sun Exposed (Suprapubic)		1	880	1160	BP-43730	2013-09-18	LCSET-4805	2014-02-27	GTEX-11DXY	Male	62	White	Not Hispanic or Latino	69	140	20.67	14 hour(s), 39 minute(s)	879	98.6	F	unknown cause of death	2	cardiac arrest	unknown cause of death	Medical History: -(2)MI-stents; 1984; Yes: History of Treatment; Family Report and Medical Record -Kidney (blood vessel injury); 2011; Yes: History of Treatment; Family Report Death Circumstances: -Natural Causes of Death
SRR1309985	GTEX-11NUK-2726-SM-5A5MC	Skin - Not Sun Exposed (Suprapubic)		1	1003	789	BP-44512	2013-10-10	LCSET-4423	2014-01-29	GTEX-11NUK	Male	53	White	Not Hispanic or Latino	71	165	23.01	14 hour(s), 40 minute(s)	880	98.6	F	cardiac arrest, unspecified	2	arrest; cardiac		General Medical History: Donor had a MI in 1999 with an angioplasty and stent placement. Current Medications: Bromide (unknown when last administered, from family report).
SRR1310053	GTEX-111FC-2526-SM-5GZXU	Skin - Not Sun Exposed (Suprapubic)		1	1135	781	BP-43507	2013-09-12	LCSET-4804	2014-03-05	GTEX-111FC	Male	61	White	Not Hispanic or Latino	73	190	25.06	17 hour(s), 8 minute(s)	1028	98.6	F	Resp-Asphyxiation	1	Anoxia	Suicide
SRR1311224	GTEX-111CU-1126-SM-5EGIM	Skin - Not Sun Exposed (Suprapubic)		1	86	623	BP-43529	2013-09-13	LCSET-4764	2014-02-08	GTEX-111CU	Male	57	White	Not Hispanic or Latino	70	234	33.57	0 hour(s), 43 minute(s)	43	101	F	Blunt Injury	0	Head Trama	MVA	#12: WBC = 14.6
SRR1312124	GTEX-11UD2-2526-SM-5CVNU	Skin - Not Sun Exposed (Suprapubic)		0	986	1198	BP-44525	2013-10-10	LCSET-4633	2014-02-15	GTEX-11UD2	Male	59	White	Not Hispanic or Latino	69	188.7	27.86	13 hour(s), 59 minute(s)	839	34.2	C	unknown cause of death	2	cardiac arrest	unknown cause of death	#27: Weakness in Legs (past 2 weeks) #28: ETOH Abuse #44: 6-15lbs due to drinking (not eating well) #46: Tattoo (professionally, at tattoo party) in last 12 months #53: 1986 (5 months) Lived in England, Exchange program #58: Short term memory loss (past 2 weeks) Medical Hx: -DM: treated w/ diet Death Circumstances: -Natural Causes of Death Serologies: -GTEx only case no serologies done
SRR1312244	GTEX-12WSM-1926-SM-5BC65	Skin - Not Sun Exposed (Suprapubic)		0	1023	880	BP-43916	2013-09-24	LCSET-4455	2014-01-18	GTEX-12WSM	Male	63	White	Not Hispanic or Latino	72	200	27.12	13 hour(s), 51 minute(s)	831	95.4	F	cardiac arrest	2	myocardial infarction	natural causes	12) WBC: 12.2
SRR1312934	GTEX-11NSD-0626-SM-5A5LU	Skin - Not Sun Exposed (Suprapubic)		0	87	1049	BP-44512	2013-10-10	LCSET-4423	2014-01-29	GTEX-11NSD	Male	27	White	Not Hispanic or Latino	68	184.6	28.07	0 hour(s), 36 minute(s)	36	100.2	F	mva - motor vehicle accident	0	contact with blunt object, undetermined intent causing accidental injury		54) Tongue pierced *MONTH REMOVED* 2012, Unknown where it was done or if professionally done - Per family report. Medical History: Donor had MRSA in his leg, Received antibiotics, Occured more than a year a ago - Per family report.
SRR1314810	GTEX-13RTJ-0126-SM-5S2NN	Skin - Not Sun Exposed (Suprapubic)		0	854	1101	BP-48564	2014-01-22	LCSET-4988	2014-03-31	GTEX-13RTJ	Male	60	White	Not Hispanic or Latino	67	119	18.64	14 hour(s), 12 minute(s)	852	97.1	F	dehydration	4	respiratory failure	natural causes	12) Donor had positive sacrum cultures. On *DATE REMOVED* for gram+ cocci in clusters and chains and gram- cocci. Donor was receiving antibotics Levoquin and Flagyl, per donor chart. WBC = 20.1 Per med/soc, donor had lung surgery about 10 years ago. Per donor chart, donor had a lung lumenectomy following a collapsed lung during current hospital stay. Per donor chart, donor had a rash on sacrum an…
SRR1317685	GTEX-11TT1-1826-SM-5EQLV	Skin - Not Sun Exposed (Suprapubic)		0	100	435	BP-44312	2013-10-04	LCSET-4790	2014-02-19	GTEX-11TT1	Male	22	White	Not Hispanic or Latino	72	171.9	23.31	0 hour(s), 22 minute(s)	22	36	C	accident unspecified	0	poisoning by overdose of substance	intoxication by non-medicinal agent	12) WBC= 13.4 32) Per the family report, donor began using Heroin a few months ago, is currrently using, snorted heroin. 38) Per the family report, the donor's babies mom would have sex in exchange for drugs. 40/44) Unexplained weight loss: Per the family report, donor has lost 25-30lbs in the last 6 months. Donor's mother feels as if it was drug related. 40) Night sweats: Per the family report, …
SRR1320158	GTEX-1212Z-0126-SM-59HK4	Skin - Not Sun Exposed (Suprapubic)		1	602	1160	BP-44577	2013-10-11	LCSET-4419	2014-01-14	GTEX-1212Z	Male	66	White	Not Hispanic or Latino	72	176.37	23.92	9 hour(s), 59 minute(s)	599	98.6	F	breathing arrested	2	cardiac arrest	cardiac arrest
SRR1320385	GTEX-13N2G-0226-SM-5K7VF	Skin - Not Sun Exposed (Suprapubic)		1	515	963	BP-46978	2013-12-11	LCSET-4818	2014-03-12	GTEX-13N2G	Male	60	White	Not Hispanic or Latino	69	179.8	26.55	8 hour(s), 28 minute(s)	508	97.4	F	dissection aortic	2	aortic dissection	dissection aorta	12) WBC: 12.5 on *DATE REMOVED* General Medical History: Seizures, *DATE REMOVED* - This admission Cerebral Edema with aortic dissection, *DATE REMOVED* - This admission Crank, started 20 years ago, snorted, Last used: >20 years ago LSD, started 10 years ago, used orally, Last used: >30 years ago Amphetamine, started 10 years ago, used orally, Last used: *DATE REMOVED* Cannabinoids, started 40 ye…
SRR1323289	GTEX-12WSN-1426-SM-5GCO6	Skin - Not Sun Exposed (Suprapubic)		1	250	639	BP-44157	2013-10-01	LCSET-4795	2014-02-23	GTEX-12WSN	Male	49	White	Not Hispanic or Latino	70	186.7	26.79	2 hour(s), 20 minute(s)	140	36.8	C	unknown cause of death	0	head trauma	unknown cause of death	#28: ETOH Abuse (lead to Liver Failure) #30: Pt Lived in Germany (1990's for 2 years) #53: Pt Lived in Germany (1990's for 2 years) Medical Hx: -Dizziness, Hx of cough (d/t High ammonia levels) -Seizures (2012 d/t liver failure) and Pt Lost 10lbs in last 3 months d/t etoh abuse and liver failure Cause of Death: -Blunt Injury -Non-MVA Medications: -OTC asthma meds
SRR1324331	GTEX-13G51-1826-SM-5KLZH	Skin - Not Sun Exposed (Suprapubic)	Expected time lapse of tissue removal and fixation due to GTEx recovery workflow. GTEx team removes tissues in batches from donor en bloc and dissects it into aliquots later on the back table.	1	807	953	BP-46734	2013-12-06	LCSET-4820	2014-03-20	GTEX-13G51	Male	69	White	Not Hispanic or Latino	71	180	25.1	12 hour(s), 15 minute(s)	735	98.6	F	pulmonary embolism	2	pe	cardiac arrest	19/20) Donor had basal cell carcinoma that was diagnosed about 6 months ago. Donor had same day surgery for treatment. Donor's last follow up was 1 month ago and has been cancer free since the surgery 6 months ago. Per the family report. Current Medications: - Flexeril, Unknown date of last administration, Per the medical record. - Glucosamine, Unknown date of last administration, Per the family …
SRR1327614	GTEX-13JVG-0726-SM-5KM16	Skin - Not Sun Exposed (Suprapubic)		1	829	513	BP-46734	2013-12-06	LCSET-4820	2014-03-20	GTEX-13JVG	Male	64	White	Not Hispanic or Latino	72	250	33.9	12 hour(s), 16 minute(s)	736	98.6	F	cardiac arrest	2	cardiac arrest	natural causes	12) WBC = 11.8 Per med/soc and donor chart, donor had pulmonary fibrosis. Per med/soc, donor used inhalers and took blood pressure medications.
SRR1327914	GTEX-111VG-1626-SM-5EGIO	Skin - Not Sun Exposed (Suprapubic)		1	1046	911	BP-43529	2013-09-13	LCSET-4764	2014-02-08	GTEX-111VG	Male	63	White	Not Hispanic or Latino	69	200	29.53	16 hour(s), 22 minute(s)	982	98.6	F	MI	3	Cardiac Arrest	Natural Causes	Travel to Germany in the 1960's-1970's (unknown duration) for military. #12. Gangrenous wound on right BKA site.
SRR1329971	GTEX-111YS-1526-SM-5GZYW	Skin - Not Sun Exposed (Suprapubic)		0	163	726	BP-43507	2013-09-12	LCSET-4804	2014-03-05	GTEX-111YS	Male	62	White	Not Hispanic or Latino	72	227	30.78	1 hour(s), 14 minute(s)	74	99.3	F	ICH	0	CVA/Stroke	Natural Causes	#12: WBC= 17.0
SRR1330878	GTEX-12WSL-2026-SM-5GCML	Skin - Not Sun Exposed (Suprapubic)		1	326	527	BP-43881	2013-09-23	LCSET-4795	2014-02-23	GTEX-12WSL	Male	51	White	Not Hispanic or Latino	72	235.8	31.98	0 hour(s), 28 minute(s)	28	99.2	F	cardiovascular disease other	0	anoxia	natural causes	12) Open wounds and cellulites "ongoing for years" per family report. 58) Donor had Alzheimer's Disease per medical chart. Donor suffered from delusions per medical chart. Onset and treatment unknown.
SRR1332566	GTEX-ZXG5-2126-SM-59HKD	Skin - Not Sun Exposed (Suprapubic)		1	1266	567	BP-43495	2013-09-12	LCSET-4419	2014-01-14	GTEX-ZXG5	Male	66	White	Not Hispanic or Latino	74	235	30.17	17 hour(s), 32 minute(s)	1052	.	F	ICH	3	CVA	Natural Causes
SRR1349387	GTEX-12584-0726-SM-5FQTK	Skin - Not Sun Exposed (Suprapubic)		1	961	580	BP-43881	2013-09-23	LCSET-4793	2014-02-19	GTEX-12584	Male	42	White	Not Hispanic or Latino	71	240	33.47	15 hour(s), 19 minute(s)	919	.	F	electrolyte imbalance	3	cardiopulmonary failure	unknown cause of death	24) Steroid medications used to treat Colitis. 44) Weight loss from vomiting since *MONTH REMOVED* 2013. Additional medical conditions: hyperhomocystenemia (unknown onset, unknown treatment.) Deep vein thrombosis since 2002; on blood thinners since 2011.) Was taking various medications for heart problems and colitis since 2011. Was receiving infusions every 6 weeks.)
SRR1349790	GTEX-13VXU-0626-SM-5L3F9	Skin - Not Sun Exposed (Suprapubic)	Expected time lapse of greater than 20 mins for tissue removal is due to GTEx recovery workflow.	1	966	580	BP-47125	2013-12-13	LCSET-4822	2014-03-23	GTEX-13VXU	Male	58	White	Not Hispanic or Latino	70	180	25.82	14 hour(s), 43 minute(s)	883	98.6	F	arrest; cardiac	2	cardiac arrest	natural causes	General Medical History: - Surgical History: Mole and lymph nodes removed, from under ear to jaw line, greater than 15 years ago.
SRR1349978	GTEX-ZDTT-0426-SM-4WKFL	Skin - Not Sun Exposed (Suprapubic)		0	97	446	BP-42662	2013-08-23	LCSET-4170	2013-10-28	GTEX-ZDTT	Male	62	White	Not Hispanic or Latino	71	205	28.59	0 hour(s), 42 minute(s)	42	100	F	ICH	0	CVA	Natural Causes	#12. WBC=19.8
SRR1351125	GTEX-ZTSS-1426-SM-5985P	Skin - Not Sun Exposed (Suprapubic)		1	218	1260	BP-43231	2013-09-06	LCSET-4417	2014-01-23	GTEX-ZTSS	Male	47	White	Not Hispanic or Latino	72	237.9	32.26	1 hour(s), 17 minute(s)	77	37.4	C	ICH	0	CVA	natural causes	#12. WBC=11.4 #19. Pathology report for left kidney biopsied from OR revealed renal cell carcinoma, clear cell type, Fuhrman nuclear grade II of IV.
SRR1353243	GTEX-13NYS-0626-SM-5L3F1	Skin - Not Sun Exposed (Suprapubic)	Expected time lapse of greater than 20 mins for tissue removal is due to GTEx recovery workflow	1	872	778	BP-46734	2013-12-06	LCSET-4822	2014-03-23	GTEX-13NYS	Male	63	White	Not Hispanic or Latino	69	150	22.15	13 hour(s), 24 minute(s)	804	101.8	F	alcohol abuse	4	liver; cirrhosis	natural causes	12) WBC = 12.2 26) Unspecified seizures, unknown case, no medications were prescribed per med/soc. Per med/soc, donor had been experiencing vomiting and nausea the past several months.
SRR1355684	GTEX-ZT9X-1526-SM-5DUXD	Skin - Not Sun Exposed (Suprapubic)		0	190	982	BP-43308	2013-09-09	LCSET-4634	2014-02-08	GTEX-ZT9X	Male	43	White	Not Hispanic or Latino	72	146	19.8	0 hour(s), 51 minute(s)	51	37.3	C	asphyxiation	0	anoxia	alleged suicide	#12. WBC=11.3 #12. Potential pneumonia from chest x-ray
SRR1356142	GTEX-11WQK-1026-SM-5EQLX	Skin - Not Sun Exposed (Suprapubic)		0	762	914	BP-44312	2013-10-04	LCSET-4790	2014-02-19	GTEX-11WQK	Male	55	White	Not Hispanic or Latino	68	156	23.72	9 hour(s), 50 minute(s)	590	92.7	F	unknown cause of death	2	unknown cause of death	death of unknown cause	#28: ETOH Abuse Medications: -Hypertension Meds -Anti-depressants -Asthma Inhaler Death Circumstances: -Multisystem Organ Failure -Natural Causes of Death
SRR1358082	GTEX-14C39-1726-SM-5RQIL	Skin - Not Sun Exposed (Suprapubic)		0	720	961	BP-48576	2014-01-22	LCSET-4955	2014-04-01	GTEX-14C39	Male	46	White	Not Hispanic or Latino	74	238	30.55	11 hour(s), 11 minute(s)	671	99	F	hepatitis acute	2	cardiac arrest	natural causes	#12: Fever-Febrile 99 F #12: WBC = 14.2 #57: Lived in Switzerland 1991-1998 *Unavailable in General Medical Hx -Acute Hepatitis ETOH induced, Undiagnosed, Unknown Hx of Treatment, Medical Report -Acoustic Neuroma, 2003, Removed, Family and Medical Report -Had a cold for past week, 2013, symptoms-fever, Family Report Medications -Dietary Supplements, Unknown Last Administered, Family Report -Fish …
SRR1361114	GTEX-Y5V6-2326-SM-4VDSA	Skin - Not Sun Exposed (Suprapubic)		0	207	1265	BP-42185	2013-08-12	LCSET-4040	2013-10-17	GTEX-Y5V6	Male	65	White	Not Hispanic or Latino	74	231	29.66	1 hour(s), 29 minute(s)	89	37	C	ICH	0	CVA	Natural Causes	#12: open surgical incisions on chest, WBC= 15.5 #28: donor worked in a tobacco factory, possibly exposed to chemicals #58: Diagnosed 5 yrs ago
SRR1361612	GTEX-13FLV-0126-SM-5K7WT	Skin - Not Sun Exposed (Suprapubic)		1	1026	737	BP-46978	2013-12-11	LCSET-4819	2014-03-16	GTEX-13FLV	Male	50	White	Not Hispanic or Latino	70	134.4	19.28	17 hour(s), 0 minute(s)	1020	98.6	F	chest pain	2	cardiac arrest	arrest; cardiac	12) WBC: 16.53 on *DATE REMOVED* General Medical History: - Per the medical chart, donor had ischemic cardiomyopothy s/p AICD placement. - Per the family report, the donor had open heart surgery in 1998. - Per the family report, the donor had a defibrillator placed in 2008. - Per the family report, the donor has been experiencing diarrhea from CHF for the last 3 months. - Per the family report, t…
SRR1368638	GTEX-13OVL-0126-SM-5L3GJ	Skin - Not Sun Exposed (Suprapubic)		1	844	1269	BP-47524	2013-12-17	LCSET-4823	2014-03-23	GTEX-13OVL	Male	50	White	Not Hispanic or Latino	73	210	27.7	13 hour(s), 58 minute(s)	838	98.6	F	arrest; cardiac	2	cardiac arrest	arrest; cardiac
SRR1373718	GTEX-Y111-0626-SM-4SOIT	Skin - Not Sun Exposed (Suprapubic)		1	1472	1087	BP-34869	2013-01-07	LCSET-3995	2013-09-19	GTEX-Y111	Male	50	White	Not Hispanic or Latino	69	160	23.63	23 hour(s), 5 minute(s)	1385	0	F	Hanging	1	Respiratory Arrest	Suicide	Donor Serology report completed on *DATE REMOVED* indicated that "Hep C Antibody" and "Hep B Total Core Antibody" are both REPEAT REACTIVE.
SRR1375842	GTEX-WFG7-2026-SM-5SI7P	Skin - Not Sun Exposed (Suprapubic)		0	215	527	BP-27324	2012-07-12	LCSET-4995	2014-04-05	GTEX-WFG7	Male	25	White	Not Hispanic or Latino	70	175	25.11	0 hour(s), 40 minute(s)	40	36	C	Drug Intoxication	0	Anoxia	Alleged Suicide	Question 33 and 48 - took Rx percocet for back but 1 week prior to admission - unable to cope and took orally percocet, Oxycontin, xanax and smoked cocaine which lead to his overdose. Question 40 - Clamydia in 2008, tx with antibiotics x 2 weeks.
SRR1376579	GTEX-YF7O-1526-SM-5IFI6	Skin - Not Sun Exposed (Suprapubic)		0	156	493	BP-45395	2013-11-01	LCSET-4830	2014-03-20	GTEX-YF7O	Male	53	White	Not Hispanic or Latino	73	220	29.02	1 hour(s), 12 minute(s)	72	35.2	C	ICH	0	CVA	Natural Causes	#12. WBC=24.17
SRR1377735	GTEX-14753-0726-SM-5QGQO	Skin - Not Sun Exposed (Suprapubic)		1	827	801	BP-48437	2014-01-17	LCSET-4954	2014-03-29	GTEX-14753	Male	67	White	Not Hispanic or Latino	73	239	31.53	12 hour(s), 43 minute(s)	763	98.9	F	pulmonary disease	4	respiratory failure	natural causes	12) WBC = 16.9 28) Per med/soc, was exposed to agent orange during military service 1968-1969. Per med/soc, donor used an inhaler, cholesterol medications and psoriasis cream. Also, donor may have had a hernia surgery in the past, but not confirmed. Per med/soc, donor smoked marijuana on and off for 50 years up until 1 1/2 year ago.Donor was also an alcoholic, but had reduced consumption of alcoh…
SRR1380545	GTEX-14B4R-1326-SM-5Q5EZ	Skin - Not Sun Exposed (Suprapubic)		1	260	1083	BP-48448	2014-01-17	LCSET-4953	2014-03-27	GTEX-14B4R	Male	38	White	Not Hispanic or Latino	72	200	27.12	3 hour(s), 21 minute(s)	201	37.4	C	intracranial hemorrhage	0	cva - cerebrovascular accident	natural causes	12) WBC = 10.9 Per donor chart and med/soc, donor had 2 embolization surgeries and gamma knife radiation in 1989. Per donor chart, donor was having seizures when admitted to the hospital, but it is unclear if the donor was having chronic seizures; the donor was taking anti-convultants. Per med/soc, donor has had slight left-side paralysis and weakness since 1986 following a CVA. Per med/soc, dono…
SRR1380910	GTEX-11ZU8-0126-SM-5EQ58	Skin - Not Sun Exposed (Suprapubic)		0	806	640	BP-44901	2013-10-22	LCSET-4767	2014-02-08	GTEX-11ZU8	Male	64	White	Not Hispanic or Latino	72	200	27.12	13 hour(s), 23 minute(s)	803	98.6	F	respiration; arrest	4	cardiac arrest	cardiac arrest - asystole	General Medical History: - Cardiac Stents, Unknown year of onset. - Pacemaker, Year of onset: 2010 Current Medications: - Inhailer (for COPD), Unknown when last administered, Per the family report. - Insulin (for Diabetes), Unknown when last administered, Per the family report. - Heart Medication, Unknown when last administered, Per the family report.
SRR1381711	GTEX-ZZ64-1026-SM-5GZXG	Skin - Not Sun Exposed (Suprapubic)		0	195	1229	BP-43693	2013-09-17	LCSET-4804	2014-03-05	GTEX-ZZ64	Male	24	White	Not Hispanic or Latino	65	158	26.29	2 hour(s), 9 minute(s)	129	100	F	Blunt Injury	0	Head Trama	MVA	#12: WBC = 11.4
SRR1381973	GTEX-14C38-0726-SM-5SI6M	Skin - Not Sun Exposed (Suprapubic)	__________________. Expected time lapse of greater than 20 mins for tissue removal is due to GTEx recovery team workflow.	0	523	1117	BP-48651	2014-01-24	LCSET-4995	2014-04-05	GTEX-14C38	Male	50	White	Not Hispanic or Latino	78	293	33.86	7 hour(s), 20 minute(s)	440	94	F	anoxia	0	anoxia	natural causes	#12: WBC = 18.8 #33: Cocaine Use, 2009, Snorted for 7 years, Family Report
SRR1384962	GTEX-12C56-1526-SM-5FQUQ	Skin - Not Sun Exposed (Suprapubic)		1	231	1200	BP-43881	2013-09-23	LCSET-4793	2014-02-19	GTEX-12C56	Male	23	White	Not Hispanic or Latino	75	165	20.62	2 hour(s), 42 minute(s)	162	36.8	C	motor vehicle accident	0	head injury trauma multiple	motor vehicle accident	33) Per med/soc, donor may have used cocaine. As per the donor's chart, SHx: polysubstance abuse. As per the med/soc: "pt smoked marijuana for at least 10 years. Pt may have tried cocaine. Unknown frequency of marijuana use."
SRR1384986	GTEX-Y3I4-1726-SM-4TT89	Skin - Not Sun Exposed (Suprapubic)		0	162	409	BP-36612	2013-03-01	LCSET-4016	2013-09-28	GTEX-Y3I4	Male	59	White	Not Hispanic or Latino	69	210.32	31.06	0 hour(s), 45 minute(s)	45	37.8	C	Cardiovascular	0	Anoxia	Natural Causes
SRR1385171	GTEX-1192X-2726-SM-5N9DN	Skin - Not Sun Exposed (Suprapubic)	Expected time lapse of tissue removal and fixation due to GTEx recovery workflow. GTEx team removes tissues in batches from donor en bloc and dissects it into aliquots later on the back table.	0	953	849	BP-43989	2013-09-26	LCSET-4904	2014-03-22	GTEX-1192X	Male	55	White	Not Hispanic or Latino	74	190.74	24.49	14 hour(s), 12 minute(s)	852	100.8	F	unknown cause of death	4	end stage liver disease	unknown cause of death	#12: Fever (Low Grade Fever) #12: Ascites #28: ETOH Abuse (Lead to Liver Failure) #44: Weight loss (2lbs in last week, wasn't eating due to ETOH withdrawal)
SRR1394613	GTEX-145MF-0926-SM-5Q5EA	Skin - Not Sun Exposed (Suprapubic)	Expected time lapse of greater than 20 mins for tissue removal is due to GTEx recovery workflow.	0	958	961	BP-48057	2014-01-08	LCSET-4953	2014-03-27	GTEX-145MF	Male	50	White	Not Hispanic or Latino	68	130	19.76	14 hour(s), 20 minute(s)	860	98.6	F	chest pain	2	cardiac arrest	arrest; cardiac	Medications: HTN Medication, Unknown date of last administration, Per the family report. General Medical History: Per the family report, the donor was in rehab for "drinking", "Possibly 3 years ago." Per the family report, the donor had a "weak heart". Donor was not receiving treatment for it. Per the family report, the donor smoked marijuana. Last used when he was 20 years old. Per the family re…
SRR1396987	GTEX-ZDXO-3126-SM-5IJDF	Skin - Not Sun Exposed (Suprapubic)	Time lapse of tissue removal and fixation due to GTEx recovery workflow. GTEx team removes tissues in batches from donor en bloc and dissects it into aliquots later on the back table.	0	1218	1023	BP-45485	2013-11-05	LCSET-4814	2014-03-04	GTEX-ZDXO	Male	60	White	Not Hispanic or Latino	68	145	22.04	17 hour(s), 16 minute(s)	1036	98.6	F	cardiovascular	2	anoxia	natural	#15. cadaver bone x 2; last done 6-7 yrs ago
SRR1398095	GTEX-13OW5-2326-SM-5L3HO	Skin - Not Sun Exposed (Suprapubic)		0	968	554	BP-47486	2013-12-17	LCSET-4823	2014-03-23	GTEX-13OW5	Male	62	White	Not Hispanic or Latino	76	216	26.29	13 hour(s), 12 minute(s)	792	100	F	cerebrovascular dis	3	stroke	natural causes	12) WBC = 14.5 Per med/soc, donor has asthma as a child and used an inhaler, currently not asthmatic.
SRR1399734	GTEX-13111-1826-SM-5GCP1	Skin - Not Sun Exposed (Suprapubic)		1	330	439	BP-44172	2013-10-01	LCSET-4795	2014-02-23	GTEX-13111	Male	51	White	Not Hispanic or Latino	68	175.7	26.71	3 hour(s), 0 minute(s)	180	99.5	F	intracranial hemorrhage	0	cva/stroke	natural causes	#12: WBC = 22.1 Medical Hx: -Brain tumor diagnosed (1988) lead to seizures, anxiety and memory loss per family questionnaire.
SRR1404274	GTEX-13O3Q-0126-SM-5KM34	Skin - Not Sun Exposed (Suprapubic)		1	1069	776	BP-47524	2013-12-17	LCSET-4821	2014-03-23	GTEX-13O3Q	Male	53	White	Not Hispanic or Latino	71	250	34.86	17 hour(s), 44 minute(s)	1064	98.6	F	cardiac arrest	2	cardiac arrest	natural causes	20) Cancer diagnosis: Per the family report, Basal cell, Diagnosed: 5 years ago, Type of treatment: Surgical, Outpatient procedure/ One time surgery, no other treatments. Medications: Cholesterol Medication, Unknown date of last administration, Per the family report. Blood Pressure Medication, Unknown date of last administration, Per the family report. the Family Report indicates the patient was …
SRR1411046	GTEX-14A6H-2026-SM-5Q5DD	Skin - Not Sun Exposed (Suprapubic)		1	641	585	BP-48448	2014-01-17	LCSET-4953	2014-03-27	GTEX-14A6H	Male	31	White	Not Hispanic or Latino	74	238	30.55	7 hour(s), 55 minute(s)	475	38.6	C	head injury	0	head trauma	motor- or nonmotor-vehicle accident, type of vehicle unspecified	12) WBC = 13 Per med/soc, donor complained of poor circulation and cold feet. Per med/soc, donor was taking Vitamin B6. Per donor chart, cause of death was head trauma due to blunt injuries caused when the donor was hit by a dump truck. (Exact phrasing was not available in CRF.)
SRR1413787	GTEX-ZT9W-1126-SM-57WDR	Skin - Not Sun Exposed (Suprapubic)		1	112	794	BP-43231	2013-09-06	LCSET-4416	2013-12-21	GTEX-ZT9W	Male	54	White	Not Hispanic or Latino	73	198	26.12	0 hour(s), 46 minute(s)	46	100.1	F	blunt injury	0	head trauma	non-MV accident	#12. WBC=17.3
SRR1414812	GTEX-13112-0126-SM-5P9IU	Skin - Not Sun Exposed (Suprapubic)		1	1194	657	BP-47901	2014-01-06	LCSET-4916	2014-03-27	GTEX-13112	Male	52	White	Not Hispanic or Latino	72	180	24.41	19 hour(s), 51 minute(s)	1191	98.6	F	cardiac arrest	2	cardiac arrest	choking: [symptom] or [sensation]	44) Per the family report, the donor experienced weight loss in the last few weeks. Unsure reason for the weight loss but "possibly due to heart failure."
SRR1417318	GTEX-YEC4-1826-SM-4W1YP	Skin - Not Sun Exposed (Suprapubic)	Expected time lapse of tissue removal and fixation due to GTEx recovery workflow. GTEx team removes tissues in batches from donor en bloc and dissects it into aliquots later on the back table.	0	245	1014	BP-42185	2013-08-12	LCSET-4049	2013-10-20	GTEX-YEC4	Male	40	White	Not Hispanic or Latino	70	207.01	29.7	1 hour(s), 30 minute(s)	90	36	C	ICH	0	CVA	Natural Causes	#12. WBC=16.0 #30 & #53. US Navy - was stationed in Scotland on base 2 to 3 years around 1990.
SRR1419342	GTEX-13OVG-1626-SM-5J1NF	Skin - Not Sun Exposed (Suprapubic)		0	515	747	BP-47070	2013-12-12	LCSET-4816	2014-03-22	GTEX-13OVG	Male	62	White	Not Hispanic or Latino	70.8	213.8	29.98	7 hour(s), 2 minute(s)	422	98.6	F	hypertension	0	hemorrhage; intracerebral, nontraumatic	natural causes	12) WBC = 17.6 Per med/soc, donor was taking medications for hypertension and also suffered from substance abuse (alcohol.)
SRR1420450	GTEX-139UW-0326-SM-5J1ML	Skin - Not Sun Exposed (Suprapubic)		0	606	664	BP-46925	2013-12-10	LCSET-4816	2014-03-22	GTEX-139UW	Male	62	White	Not Hispanic or Latino	77	218	25.85	9 hour(s), 55 minute(s)	595	97.6	F	natural causes	2	ruptured aaa	unknown cause of death	#12: WBC = 10.7
SRR1420750	GTEX-11LCK-2226-SM-5HL4Q	Skin - Not Sun Exposed (Suprapubic)		0	364	978	BP-43753	2013-09-19	LCSET-4806	2014-03-02	GTEX-11LCK	Male	38	White	Not Hispanic or Latino	71	239	33.33	2 hour(s), 46 minute(s)	166	98.1	F	unknown cause of death	0	unknown cause of death	unknown cause of death	#12: WBC = 22.6 Medications: -Inhaler -Anti-depressants Death Circumstances -Gunshot wound to head -Suicide
SRR1431906	GTEX-YEC3-1326-SM-5PNXV	Skin - Not Sun Exposed (Suprapubic)		0	258	1170	BP-45374	2013-10-31	LCSET-4918	2014-03-29	GTEX-YEC3	Male	56	White	Not Hispanic or Latino	69	213.85	31.58	0 hour(s), 49 minute(s)	49	99.1	F	ICH	0	CVA	Natural Causes	#12. WBC=13.17 #40. Patient had genital warts 32 yrs ago, they were removed and never came back.
SRR1444023	GTEX-146FQ-2126-SM-5RQHU	Skin - Not Sun Exposed (Suprapubic)		1	551	740	BP-48437	2014-01-17	LCSET-4955	2014-04-01	GTEX-146FQ	Male	37	White	Not Hispanic or Latino	58	154	32.18	7 hour(s), 39 minute(s)	459	37	C	cardiovascular; collapse	0	anoxia	natural causes	#12: WBC = 15.7 #24: Steroid Use (1979), Family Report *Not available in General Medical Hx -Pt had Osteodystrophy (Family and Medical Report), Unknown Year of Onset Medications: -Oxycodone, (Family and Medical Report), Unknown Year of Onset
SRR1446695	GTEX-11EQ9-1626-SM-5PNY8	Skin - Not Sun Exposed (Suprapubic)		0	126	573	BP-47888	2014-01-06	LCSET-4918	2014-03-29	GTEX-11EQ9	Male	33	White	Not Hispanic or Latino	68	166	25.24	0 hour(s), 15 minute(s)	15	35.9	C	stroke	2	intracranial hemorrhage		26) Per medical/social history - In *MONTH REMOVED* 2013 donor experienced a seizure, potassium level was low and he was admitted to the hospital for 4 days. No treatment after discharge.
SRR1452143	GTEX-139YR-1026-SM-5LZYN	Skin - Not Sun Exposed (Suprapubic)		1	183	672	BP-45782	2013-11-14	LCSET-4901	2014-03-23	GTEX-139YR	Male	53	White	Not Hispanic or Latino	74	154	19.77	0 hour(s), 26 minute(s)	26	37.5	C	injury	0	head trauma	accident;fall	12) WBC: 10.6 on *DATE REMOVED* @ 1720 General Medical History: Per the medical record and family reoprt, donor abused ETOH, used ETOH daily, 1/2 to 1 gallon per day since 18 years old. Per the family report, donor had a collapsed lung (spontaneous) 3-4 years ago, donor sought treatment. Per the family report, donor tried marijuana (smoked) in 2010 - Very rare, used maybe 1-2 times.
SRR1453528	GTEX-11OF3-0126-SM-5PNYF	Skin - Not Sun Exposed (Suprapubic)		1	769	1035	BP-47888	2014-01-06	LCSET-4918	2014-03-29	GTEX-11OF3	Male	63	White	Not Hispanic or Latino	70	172	24.68	12 hour(s), 45 minute(s)	765	98.6	F	cardiac arrest	2	arrest pulmonary
SRR1457267	GTEX-13SLW-0626-SM-5Q5ER	Skin - Not Sun Exposed (Suprapubic)	Expected time lapse of tissue removal and fixation due to GTEx recovery workflow. GTEx team removes tissues in batches from donor en bloc and dissects it into aliquots later on the back table. Expected time lapse of greater than 20 mins for tissue removal is due to GTEx recovery workflow.	0	1232	668	BP-48057	2014-01-08	LCSET-4953	2014-03-27	GTEX-13SLW	Male	70	White	Not Hispanic or Latino	66	179	28.89	19 hour(s), 7 minute(s)	1147	97.9	F	change in mental status	2	hepatic encephalopathy	natural causes	12) Per the donor chart, the donor was diagnosed with pneumonia this admission. Medications: Glipizide, Unknown date of last administriation, Per the family report. Laxilose, Unknown date of last administriation, Per the family report. Exactin, Unknown date of last administriation, Per the family report. Medical History: Per the family report, the donor had prostate surgery due to trouble with ur…
SRR1459169	GTEX-12696-0126-SM-5EQ4L	Skin - Not Sun Exposed (Suprapubic)		0	485	1210	BP-45028	2013-10-24	LCSET-4767	2014-02-08	GTEX-12696	Male	68	White	Not Hispanic or Latino	72	140	18.99	8 hour(s), 2 minute(s)	482	94.8	F	arrest; cardiac	3	cardiac arrest	arrest; cardiac	WBC: Per the donor chart, WBC 10.7. Medical History: - ETOH Abuse, Began in 1973, Per the chart and family report. Per the donor chart and the family report, the donor was not currently taking any medications.
SRR1460296	GTEX-12ZZZ-0726-SM-5GCNZ	Skin - Not Sun Exposed (Suprapubic)		0	839	1046	BP-44172	2013-10-01	LCSET-5132	2014-03-08	GTEX-12ZZZ	Male	64	White	Not Hispanic or Latino	70	200	28.69	13 hour(s), 5 minute(s)	785	98.6	F	cardiovascular disease other	2	arrest; cardiac	natural causes	Donor had carotid artery surgery in 2007, back (disc) surgery in 1998 and Achilles Tendon repair in 2005. Donor has been taking vitamin E supplements all his adult life. Donor was using a steroid cream for eczema.
SRR1464746	GTEX-11GS4-0226-SM-5HL77	Skin - Not Sun Exposed (Suprapubic)		1	785	659	BP-43730	2013-09-18	LCSET-4806	2014-03-02	GTEX-11GS4	Male	61	White	Not Hispanic or Latino	73	243	32.06	13 hour(s), 4 minute(s)	784	98.6	F	cardiac asystole	2	cardiac asystole	cardiac arrest	Medications: Blood Thinner - Unknown date of last administration, Family report. Heart Medication - Unknown date of last administration, Family report. Unspecific Herbals - Unknown date of last administration, Family report.
SRR1467277	GTEX-145LT-0526-SM-5LUB2	Skin - Not Sun Exposed (Suprapubic)		0	139	729	BP-47591	2013-12-18	LCSET-4899	2014-03-23	GTEX-145LT	Male	44	White	Not Hispanic or Latino	73	222	29.29	1 hour(s), 0 minute(s)	60	36.8	C	intracranial hemorrhage	0	cva/stroke	natural causes	12) WBC = 11.34
SRR1470016	GTEX-13NYC-0126-SM-5L3F4	Skin - Not Sun Exposed (Suprapubic)		1	965	708	BP-46978	2013-12-11	LCSET-4822	2014-03-23	GTEX-13NYC	Male	67	White	Not Hispanic or Latino	70	190	27.26	15 hour(s), 45 minute(s)	945	98.6	F	seizure	2	stroke	natural causes	Medical Hx: -Pacemaker (2008), Family and medical report -CABG surgery x3 (2007), Family report -Altered Mental Status Medical Report -Blood transfusion (2013), Family and medical report -Thrombocytopnia, medical report -Dysphagia, medical report -Carotid Endartertectomy, medical report Medications: -Pneumonia meds, Unknown last administered, Family report -Bacterial infection meds, Unknown last …
SRR1470643	GTEX-12WSH-1526-SM-5BC5W	Skin - Not Sun Exposed (Suprapubic)		1	917	1296	BP-43916	2013-09-24	LCSET-4455	2014-01-18	GTEX-12WSH	Male	59	White	Not Hispanic or Latino	71	240	33.47	14 hour(s), 33 minute(s)	873	.	F	arrest; cardiac	2	arrest; cardiac	natural causes	12) Wound/ulcer on foot. 15) Foot ulcer treated with porcine skin graft. 27) Complained of flu-like symptoms including feeling cold and chills day of death. Donor had 2 toes amputated on left foot in 2006 per family report. Donor was taking 2 types of insulin for diabetes since the 80's; 80's - 2006 oral med, 2006 - 2013 injection insulin per family report. Donor had a heart problem, and underwen…
SRR1471654	GTEX-139TS-2126-SM-5K7XC	Skin - Not Sun Exposed (Suprapubic)	Expected time lapse of tissue removal and fixation due to GTEx recovery workflow. GTEx team removes tissues in batches from donor en bloc and dissects it into aliquots later on the back table.	1	1199	1045	BP-46482	2013-12-03	LCSET-4819	2014-03-16	GTEX-139TS	Male	61	White	Not Hispanic or Latino	68	125	19	18 hour(s), 37 minute(s)	1117	98.6	F	arrest [as an cardiac arrest]	2	cardiac arrest	arrest [as an cardiac arrest]	General Medical History: Open heart surgery, 7 years ago, per the family report. Per the family report, family was, "not sure exactly (what heart problems the donor had), but had open heart surgery. Possibly had blood in sac around heart" ... "Surgery took care of (heart) problem." Medications: Seizure Medications, Unknown date of last administration, Per the family report.
SRR1475697	GTEX-14A5H-0826-SM-5QGPJ	Skin - Not Sun Exposed (Suprapubic)		0	605	495	BP-48068	2014-01-08	LCSET-4954	2014-03-29	GTEX-14A5H	Male	69	White	Not Hispanic or Latino	68	190	28.89	7 hour(s), 48 minute(s)	468	98.6	F	cardiac arrest	2	cardiac arrest	natural causes	#12: WBC = 17.8 #15: Received a pig valve (*MONTH REMOVED* 2009) #28: Asbestos, Scarring in lungs *Unavailable in General Medical Hx -Seizure Disease, Neurologist, Unknown Year of Onset, Family Report -Loss 40lbs, Treated, 2013, Family Report -Heart and valve stents replacement, 2009, Medical and Family Report -Diabetes Ulcers, Unknown Year of Onset, Medical and Family Report -Toe Amputation (lef…
SRR1476998	GTEX-148VJ-0626-SM-5LUAW	Skin - Not Sun Exposed (Suprapubic)	Expected time lapse of greater than 20 mins for tissue removal is due to GTEx recovery team workflow.	0	1046	778	BP-47616	2013-12-18	LCSET-4899	2014-03-23	GTEX-148VJ	Male	70	White	Not Hispanic or Latino	74	207	26.57	16 hour(s), 22 minute(s)	982	88.5	F	lactic acidosis	2	cardiac arrest	mental status change	#12: WBC = 13.7 *Unavailable in General Medical Hx -Skin Cancer, Removed surgically less than 5 years ago, Pt had cancer for more than a year considered cured, Family Report -Pt had bad knee/swelled ankles, difficulty walking, Unknown Year of Onset, Family Report As per the Family Report, the patient was taking diabetes medicaton. Name unknown. Date of onset is unknown. As per the Family Report, …
SRR1477238	GTEX-144FL-0626-SM-5LU43	Skin - Not Sun Exposed (Suprapubic)		0	1008	524	BP-47591	2013-12-18	LCSET-4824	2014-03-23	GTEX-144FL	Male	56	White	Not Hispanic or Latino	67	152	23.8	16 hour(s), 23 minute(s)	983	101.9	F	renal failure	2	cardiopulmonary failure	natural causes	#12: High Fever: 101.9 F #12: Positive Blood Cultures #12: WBC: 14.3 #18: Dialysis, 2012, Family and Medical Report #26: Seizures, Family Report, Unknown Year of Onset #27: Flu Like Cough/Vomiting, 2012, Family Report #28: ETOH Abuse, 2008, Family Report #44: weight Loss: 40lbs, 2012, Family Report #58: Memory Loss, Family Report, Unknown Year of Onset Note: Added memory loss and confusion to the…
SRR1477405	GTEX-Y9LG-1126-SM-4VBQ7	Skin - Not Sun Exposed (Suprapubic)		0	94	957	BP-42087	2013-08-08	LCSET-4038	2013-10-09	GTEX-Y9LG	Male	32	White	Not Hispanic or Latino	65	182.6	30.38	0 hour(s), 51 minute(s)	51	32	C	Blunt Injury	0	Head Trauma	Non MVA	WBC=23.9
SRR1477653	GTEX-13FTW-0326-SM-5K7UW	Skin - Not Sun Exposed (Suprapubic)		0	138	703	BP-46734	2013-12-06	LCSET-4818	2014-03-12	GTEX-13FTW	Male	44	White	Not Hispanic or Latino	69	176.37	26.04	0 hour(s), 31 minute(s)	31	38.9	C	ich	0	cva/stroke	accident; cerebral
SRR1487446	GTEX-13OW8-1026-SM-5J1NQ	Skin - Not Sun Exposed (Suprapubic)	Expected time lapse of tissue removal and fixation due to GTEx recovery workflow. GTEx team removes tissues in batches from donor en bloc and dissects it into aliquots later on the back table.	1	1078	712	BP-46999	2013-12-11	LCSET-4816	2014-03-22	GTEX-13OW8	Male	66	White	Not Hispanic or Latino	72	200	27.12	14 hour(s), 50 minute(s)	890	98.6	F	shortness of breath (sob)	2	respiratory failure	failure;respiratory	Medical Hx: Per the family repot, the donor was exposed to asbestos and diagnosed with black lung in 2007. Treatment: Oxygen and medication. Per the family report, the donor's heart stopped *MONTH REMOVED* 2013 and the donor experienced fluid around his lungs in *MONTH REMOVED* 2013 - The donor consulted doctors who attributed the donor's heart problem to the fluid around his lungs. Meth, Used la…
SRR1487592	GTEX-ZA64-1026-SM-5HL8R	Skin - Not Sun Exposed (Suprapubic)		0	125	443	BP-45395	2013-11-01	LCSET-4807	2014-02-28	GTEX-ZA64	Male	26	White	Not Hispanic or Latino	72	174	23.6	1 hour(s), 16 minute(s)	76	98.5	F	Blunt Injury	0	Head Trauma	MVA	#12: open skull fractures/head lacerations
SRR1489734	GTEX-YEC3-1326-SM-4WWEL	Skin - Not Sun Exposed (Suprapubic)		0	258	1170	BP-43072	2013-09-04	LCSET-4180	2013-11-02	GTEX-YEC3	Male	56	White	Not Hispanic or Latino	69	213.85	31.58	0 hour(s), 49 minute(s)	49	99.1	F	ICH	0	CVA	Natural Causes	#12. WBC=13.17 #40. Patient had genital warts 32 yrs ago, they were removed and never came back.
SRR1499804	GTEX-ZAB5-2626-SM-5KM3Y	Skin - Not Sun Exposed (Suprapubic)		1	262	586	BP-45485	2013-11-05	LCSET-4821	2014-03-23	GTEX-ZAB5	Male	52	White	Not Hispanic or Latino	66	206	33.25	1 hour(s), 19 minute(s)	79	36.8	C	Blunt Injury	0	Head Trauma	MVC
SRR1501043	GTEX-1399R-1326-SM-5PNYS	Skin - Not Sun Exposed (Suprapubic)	Expected time lapse of tissue removal and fixation due to GTEx recovery workflow. GTEx team removes tissues in batches from donor en bloc and dissects it into aliquots later on the back table.	1	128	1079	BP-47901	2014-01-06	LCSET-4918	2014-03-29	GTEX-1399R	Male	38	White	Not Hispanic or Latino	66	198.4	32.02	1 hour(s), 2 minute(s)	62	38.5	C	intracranial hemorrhage	0	cva (cerebral vascular accident)	natural causes	12) WBC = 13.71 26) Donor had seizures while inpatient at hospital prior to death.
SRR658837	GTEX-WFG7-2026-SM-3GIL7	Skin - Not Sun Exposed (Suprapubic)		0	215	527	BP-27324	2012-07-12	LCSET-2025	2012-09-11	GTEX-WFG7	Male	25	White	Not Hispanic or Latino	70	175	25.11	0 hour(s), 40 minute(s)	40	36	C	Drug Intoxication	0	Anoxia	Alleged Suicide	Question 33 and 48 - took Rx percocet for back but 1 week prior to admission - unable to cope and took orally percocet, Oxycontin, xanax and smoked cocaine which lead to his overdose. Question 40 - Clamydia in 2008, tx with antibiotics x 2 weeks.
SRR662462	GTEX-V1D1-2026-SM-3GAF4	Skin - Not Sun Exposed (Suprapubic)		1	427	1086	BP-26868	2012-07-02	LCSET-2015	2012-09-12	GTEX-V1D1	Male	51	White	Not Hispanic or Latino	70	161	23.1	1 hour(s), 37 minute(s)	97	37.2	C	ICH	0	CVA	Natural Causes
SRR808106	GTEX-WH7G-2026-SM-3NMBL	Skin - Not Sun Exposed (Suprapubic)		1	329	923	BP-27757	2012-07-23	LCSET-2385	2012-12-16	GTEX-WH7G	Male	49	White	Not Hispanic or Latino	75	198	24.75	1 hour(s), 2 minute(s)	62	36.4	C	ICH	0	CVA	Natural Causes
SRR810551	GTEX-WHSB-1326-SM-3LK6W	Skin - Not Sun Exposed (Suprapubic)		0	285	863	BP-27514	2012-07-17	LCSET-2234	2012-12-16	GTEX-WHSB	Male	50	White	Not Hispanic or Latino	70	192	27.55	1 hour(s), 20 minute(s)	80	98.6	F	CARDIOVASCULAR	0	ANOXIA	NON MVA	donor was in jail for 21 years
SRR815164	GTEX-WHWD-1826-SM-3LK6I	Skin - Not Sun Exposed (Suprapubic)		1	319	711	BP-27623	2012-07-19	LCSET-2234	2012-12-16	GTEX-WHWD	Male	54	White	Not Hispanic or Latino	67	145	22.71	3 hour(s), 33 minute(s)	213	100.4	F	Blunt Injury	0	Head Trauma	Non- MVA
SRR820810	GTEX-WHPG-2626-SM-3NMBR	Skin - Not Sun Exposed (Suprapubic)		1	314	1130	BP-27941	2012-07-25	LCSET-2385	2012-12-16	GTEX-WHPG	Male	50	White	Not Hispanic or Latino	72	198	26.85	3 hour(s), 3 minute(s)	183	36.8	C	Asphyxiation	0	Anoxia	Natural Causes	#33: crack/cocaine for 30 years. No use in past 3 years
SRR1400754	GTEX-131XF-2626-SM-5EQ6K	Skin - Not Sun Exposed (Suprapubic)	Expected time lapse of tissue removal and fixation due to GTEx recovery workflow. GTEx team removes tissues in batches from donor en bloc and dissects it into aliquots later on the back table.	1	410	1094	BP-44901	2013-10-22	LCSET-4767	2014-02-08	GTEX-131XF	Male	60	White	Hispanic or Latino	67	202.164	31.66	1 hour(s), 8 minute(s)	68	36.8	C	intracranial hemorrhage	0	cva/stroke	natural causes	Per med/soc and donor chart, no known medical history.
SRR1436004	GTEX-YFCO-1226-SM-5LUAT	Skin - Not Sun Exposed (Suprapubic)		0	140	444	BP-41808	2013-08-02	LCSET-4899	2014-03-23	GTEX-YFCO	Male	49	White	Hispanic or Latino	72	257.941	34.98	0 hour(s), 40 minute(s)	40	35.1	C	ICH	0	CVA	Natural Causes	#12. WBC=19.0 #28. Donor was exposed to airport fumes.
SRR659756	GTEX-WFG8-2126-SM-3GIKQ	Skin - Not Sun Exposed (Suprapubic)		0	309	704	BP-27442	2012-07-16	LCSET-2025	2012-09-11	GTEX-WFG8	Male	28	White	Not Reported	65	180	29.95	1 hour(s), 1 minute(s)	61	33.9	C	Drug Intoxication	0	Anoxia	Non MVA	Question 33. - snorted cocaine - tried within the last 3 years Question 45. - jailed a year ago for 5 months for drug possession, released 2011 Question 48. - percocet pills - recreational use over the last 3-5 years
SRR811559	GTEX-WY7C-2126-SM-3NB2R	Skin - Not Sun Exposed (Suprapubic)	Expected time lapse of tissue removal and fixation due to GTEx recovery workflow. GTEx team removes tissues in batches from donor en bloc and dissects it into aliquots later on the back table.	1	221	860	BP-29478	2012-08-15	LCSET-2318	2012-12-16	GTEX-WY7C	Male	54	White	Not Reported	69	171.38	25.31	0 hour(s), 39 minute(s)	39	37.4	C	Cardiovascular	0	Anoxia	Natural Causes	#12: Bronchoscopy report showed L side pneumonia
SRR815759	GTEX-WYJK-0526-SM-3NM8Z	Skin - Not Sun Exposed (Suprapubic)	It is believed but cannot be confirmed due to information not captured or required to be captured on the TRF that the time lapse is due to the concurrent collection of tissues for transplant and the collection of tissues for the GTEx project.	0	748	708	BP-29435	2012-08-14	LCSET-2351	2012-12-16	GTEX-WYJK	Male	51	White	Not Reported	71	241.56	33.69	11 hour(s), 37 minute(s)	697	.	F	Cerebral vascular accident secondary to anti-coagulation	0	Cerebral vascular accident
SRR820427	GTEX-WFON-1926-SM-3LK7L	Skin - Not Sun Exposed (Suprapubic)		0	234	430	BP-27491	2012-07-17	LCSET-2234	2012-12-16	GTEX-WFON	Male	43	White	Not Reported	74	235	30.17	0 hour(s), 53 minute(s)	53	97.7	F	Asyphyxiation	0	Anoxia	Natural Causes	Question 32 - snorted heroin 1 time late teen Question 33 - snorted cocaine once in the last 5 years Question 48 - obtained xanax online
SRR1073605	GTEX-XQ8I-0926-SM-4BOOF	Skin - Not Sun Exposed (Suprapubic)		1	464	1054	BP-34117	2012-12-10	LCSET-3145	2013-07-03	GTEX-XQ8I	Male	54	White	Unknown	67	193.6	30.32	6 hour(s), 9 minute(s)	369	.	F	Intracranial hemmorhage secondary to Arteriovenous malformation	0	cerebral vascular accident
SRR1075247	GTEX-XQ3S-1426-SM-4BOPR	Skin - Not Sun Exposed (Suprapubic)		1	882	1127	BP-33940	2012-12-05	LCSET-3145	2013-07-03	GTEX-XQ3S	Male	26	White	Unknown	74	165	21.18	13 hour(s), 49 minute(s)	829	.	F	possible myocardial infarction	1	heart disease
SRR1079434	GTEX-XK95-0226-SM-4AT58	Skin - Not Sun Exposed (Suprapubic)		1	691	1204	BP-32413	2012-10-22	LCSET-3137	2013-05-15	GTEX-XK95	Male	46	White	Unknown	72	187	25.36	11 hour(s), 15 minute(s)	675	.	F	traumatic brain injury	0	trauma
SRR1091597	GTEX-XOTO-0726-SM-4B659	Skin - Not Sun Exposed (Suprapubic)		0	646	1187	BP-33639	2012-11-27	LCSET-3141	2013-05-13	GTEX-XOTO	Male	59	White	Unknown	70	180	25.82	9 hour(s), 49 minute(s)	589	.	F	posterior wall myocardial infarction	2	heart disease
SRR1094216	GTEX-U8XE-0226-SM-4E3J3	Skin - Not Sun Exposed (Suprapubic)		0	356	901	BP-25632	2012-05-24	LCSET-3416	2013-07-12	GTEX-U8XE	Male	38	White	Unknown	72	187	25.36	5 hour(s), 34 minute(s)	334	.	F	Cerebral vascular accident	4	ICH secondary to head trauma from fall
SRR1312645	GTEX-13N1W-2426-SM-5IJD1	Skin - Not Sun Exposed (Suprapubic)		1	692	638	BP-46734	2013-12-06	LCSET-4814	2014-03-04	GTEX-13N1W	Male	70	White	Unknown	68	211	32.08	10 hour(s), 10 minute(s)	610	.		aaa	0	aaa		Medical conditions: 1. AAA status/post endovascular repair 2. Urolithiasis 3. Right liver cyst 4. Kidney stones 5. Hernia operation (2009) Medications: 1. Succinylcholine
SRR1314728	GTEX-12WSA-0426-SM-5EQ5X	Skin - Not Sun Exposed (Suprapubic)		0	940	1412	BP-45028	2013-10-24	LCSET-4767	2014-02-08	GTEX-12WSA	Male	67	White	Unknown	67	136	21.3	15 hour(s), 11 minute(s)	911	.		empyema, lung	4	respiratory diseases		Medical conditions: 1. CABG (2011) 2. B/L carpal tunnel release 3. laceration of face 4. coronary stenting 5. tracheostomy (2013) 6. Vent dependent respiratory failure (2013) 7. dvt 8. dehydration Medications: 1. quetiapine 2. MVI 3. tamsulosin 4. chlorhexadine 5. docusate 6. warfarin 7. enoxapin 8. oxycodone 9. magnesium gluconate 10. bifantis 11. insulin 12. neutra-phos 13. phyonadione 14. vanc…
SRR1316438	GTEX-14E6C-2426-SM-5S2NF	Skin - Not Sun Exposed (Suprapubic)		1	1034	369	BP-48576	2014-01-22	LCSET-4988	2014-03-31	GTEX-14E6C	Male	48	White	Unknown	73	222	29.29	16 hour(s), 20 minute(s)	980	.		gi bleed	4	hypovolemic shock		Medical History: 1. dyslipidemia 2. lumbar disc disease 3. gallbladder surgery (2 years ago) 4. nose surgery 5. 3 back surgeries 6. scopes of upper and lower GI (last scope was last week) 7. poor circulation 8. knee surgeries Medications: 1. oxycodone 2. insulin 3. chlorhexidine 4. albumin 5. lactulose syrup 6. piperacillin 7. ipratopium-albuterol 8. lohexol 9. duloxetin 10. hctz
SRR1316747	GTEX-11EI6-2826-SM-5H11D	Skin - Not Sun Exposed (Suprapubic)		0	1028	1406	BP-43783	2013-09-19	LCSET-4805	2014-02-27	GTEX-11EI6	Male	62	White	Unknown	72	217.8	29.54	16 hour(s), 7 minute(s)	967	.		vascular cerebral accident	4	cerebral vascular accident		28. exposed to toluene in 1995 and had a heart attack after that at work.
SRR1316833	GTEX-13OVH-0526-SM-5L3E6	Skin - Not Sun Exposed (Suprapubic)		0	585	1406	BP-47051	2013-12-12	LCSET-4822	2014-03-23	GTEX-13OVH	Male	70	White	Unknown	72	189.2	25.66	9 hour(s), 19 minute(s)	559	.		mi	2	heart disease		Medical History: 1. aortofemoral bypass (2013) 2. carotid artery bypass 3. coronary artery bypass graft x3 (2000) 4. stent placement surgery (2003) 5. ulcers 6. poor circulation 7. arthritis (2003) 8. left eye color blind (born with) 9. lots of moles on top of his head 10. neuropathy in feet Medications: 1. amiodarone 2. antibiotics, unspecified for skin infection on feet
SRR1317201	GTEX-11TUW-0626-SM-5LU9M	Skin - Not Sun Exposed (Suprapubic)		1	729	966	BP-45139	2013-10-28	LCSET-4899	2014-03-23	GTEX-11TUW	Male	66	White	Unknown	69	226	33.37	11 hour(s), 30 minute(s)	690	.	F	unknown cause of death	2	myocardial infarct	unknown cause of death	19) WBC = 19 Cause of death = natural causes Hypothermic upon admission-medical report
SRR1320735	GTEX-147JS-0226-SM-5S2U9	Skin - Not Sun Exposed (Suprapubic)		0	467	921	BP-48651	2014-01-24	LCSET-4996	2014-04-03	GTEX-147JS	Male	69	White	Unknown	72	200	27.12	7 hour(s), 43 minute(s)	463	.		pe	2	respiratory disease		Medical History: 1. 2 Back surgeries (2001,2002) 2. Knee surgery (2010) 3. High cholesterol (2007) 4. glaucoma 5. history of eye infection (2008) 6. osteoarthritis Medications: 1. hypertension medication, unspecified 2. anxiety medication, unspecified 3. chlorhexidine 4. succinylcholine 5. amiodarone
SRR1333185	GTEX-XBEW-1126-SM-4QARW	Skin - Not Sun Exposed (Suprapubic)		0	449	1404	BP-36391	2013-02-22	LCSET-3737	2013-08-30	GTEX-XBEW	Male	47	White	Unknown	68	196.9	29.94	7 hour(s), 0 minute(s)	420	.	F	Anoxic encephalopathy	0	Anoxic encephalopathy
SRR1333990	GTEX-ZE9C-2526-SM-5IJDR	Skin - Not Sun Exposed (Suprapubic)		0	678	1281	BP-45485	2013-11-05	LCSET-4814	2014-03-04	GTEX-ZE9C	Male	69	White	Unknown	70	200	28.69	9 hour(s), 40 minute(s)	580	.	F	MI	2	heart disease		28. Agent Orange
SRR1335489	GTEX-144GO-2026-SM-5O99P	Skin - Not Sun Exposed (Suprapubic)		1	1318	1140	BP-47675	2013-12-19	LCSET-4909	2014-03-20	GTEX-144GO	Male	68	White	Unknown	70	158	22.67	21 hour(s), 25 minute(s)	1285	.		acute renal failure	4	acute renal failure		Medical history: 1. AVM s/p shunting (19 years ago) 2 Brain aneurysm 3. Thrombocytosis 4. Left hip fracture s/p ORIF (2013) 5. Hypothermia 6. AMS likely due to renal failure/dehydration 7. History of finger fracture (middle finger) 8. History of vertebral fracture 9. Deep tissue injury (right hip) 10. Cervical spondylosis Medications: 1. Insulin
SRR1337261	GTEX-Z93S-1626-SM-5CVMB	Skin - Not Sun Exposed (Suprapubic)		0	1088	1220	BP-45390	2013-11-01	LCSET-4633	2014-02-15	GTEX-Z93S	Male	52	White	Unknown	71	160	22.31	17 hour(s), 16 minute(s)	1036	.	F	probable overdose	2	trauma
SRR1347365	GTEX-ZTTD-2826-SM-4YCFA	Skin - Not Sun Exposed (Suprapubic)		0	384	832	BP-43375	2013-09-10	LCSET-4197	2013-11-20	GTEX-ZTTD	Male	50	White	Unknown	72	220	29.83	3 hour(s), 58 minute(s)	238	.	F	Intracranial hemmorhage	3	cerebral vascular accident
SRR1356227	GTEX-12ZZY-0726-SM-5EQ66	Skin - Not Sun Exposed (Suprapubic)		0	542	799	BP-44901	2013-10-22	LCSET-4767	2014-02-08	GTEX-12ZZY	Male	64	White	Unknown	72	200	27.12	8 hour(s), 13 minute(s)	493	.		mi	2	mi		Medical History 1. High Cholesterol(2011)
SRR1360785	GTEX-12KS4-2126-SM-5FQUT	Skin - Not Sun Exposed (Suprapubic)		0	536	926	BP-44157	2013-10-01	LCSET-4793	2014-02-19	GTEX-12KS4	Male	36	White	Unknown	68	180	27.37	7 hour(s), 25 minute(s)	445	.		cad	0	heart disease		Medical History: 1. Intra-aortic balloon pump insertion. Medications: 1. vecuronium 2. neutraphos
SRR1366560	GTEX-13FHO-0426-SM-5L3F5	Skin - Not Sun Exposed (Suprapubic)		1	647	499	BP-46925	2013-12-10	LCSET-4822	2014-03-23	GTEX-13FHO	Male	61	White	Unknown	71	249	34.72	7 hour(s), 57 minute(s)	477	.		end stage liver disease	0	end stage liver disease		Medical History: 1. Afib with RVR 2. cirrhosis/liver disease secondary to alcohol abuse 3. jaundice/icterus secondary to liver disease 4. hypomagnesium 5. possible seizures during admission 6. vent dependent respiratory failure Medications: 1. versed
SRR1368463	GTEX-11DZ1-2426-SM-5GZZX	Skin - Not Sun Exposed (Suprapubic)		1	1276	585	BP-43783	2013-09-19	LCSET-4805	2014-02-27	GTEX-11DZ1	Male	58	White	Unknown	69	183	27.02	19 hour(s), 52 minute(s)	1192	.		chf	4	heart disease		#12 Documented sepsis - records indicate sepsis/bacteremia with no additional comments.
SRR1376658	GTEX-Y8E4-2026-SM-5IFJB	Skin - Not Sun Exposed (Suprapubic)		1	424	592	BP-45268	2013-10-29	LCSET-4830	2014-03-20	GTEX-Y8E4	Male	46	White	Unknown	74	173.8	22.31	5 hour(s), 53 minute(s)	353	.	F	ICH	0	cerebral vascular accident
SRR1383103	GTEX-11DXW-0826-SM-5H118	Skin - Not Sun Exposed (Suprapubic)		1	1107	1333	BP-43783	2013-09-19	LCSET-4805	2014-02-27	GTEX-11DXW	Male	43	White	Unknown	72	150	20.34	18 hour(s), 3 minute(s)	1083	.		mi - myocardial infarction	2	mi - myocardial infarction
SRR1383883	GTEX-1399Q-2326-SM-5KM2X	Skin - Not Sun Exposed (Suprapubic)		1	547	874	BP-46482	2013-12-03	LCSET-4821	2014-03-23	GTEX-1399Q	Male	46	White	Unknown	68.1	165	25.01	7 hour(s), 37 minute(s)	457	.		stroke	0	cerebral vascular accident		Medical history: 1. lasik 2. right finger debridement and reconstruction 3. right MCA occlusion 4. thrombectomy 5. dysarrythmia 6. CNS edema 7. cranioectomy (2013) 8. reversion cranioectomy with resection and frontal and temporal lobectomy (2013) 9. fatty liver 10. allergic reaction to vancomycin 11. bilateral pleural effusions Medications: 1. nicardipine 2. absorbable gelatin 3. chlorhexidine mo…
SRR1396017	GTEX-13X6J-0626-SM-5LU5F	Skin - Not Sun Exposed (Suprapubic)		1	1308	1092	BP-47591	2013-12-18	LCSET-4824	2014-03-23	GTEX-13X6J	Male	56	White	Unknown	71	236	32.91	20 hour(s), 49 minute(s)	1249	.		atherosclerotic cardiovascular disease	2	heart disease		Medical History: 1. pacemaker/AICD placement (2012) Medications: 1. ketoconazole shampoo 2. heart meds, unspecified
SRR1396100	GTEX-12WSC-2826-SM-5BC5Y	Skin - Not Sun Exposed (Suprapubic)		1	879	406	BP-43916	2013-09-24	LCSET-4455	2014-01-18	GTEX-12WSC	Male	56	White	Unknown	73	250	32.98	13 hour(s), 5 minute(s)	785	.		mi	2	heart disease		Medical History: 1. oral cyst removed (benign) 2. Hx of arsenic exposure. Medications: 1. MVI
SRR1396859	GTEX-13OW6-2726-SM-5J2OE	Skin - Not Sun Exposed (Suprapubic)		1	646	1211	BP-46999	2013-12-11	LCSET-4817	2014-03-22	GTEX-13OW6	Male	59	White	Unknown	68	150	22.8	8 hour(s), 42 minute(s)	522	.		mi	2	heart disease		Medical History: 1. infection in eye (possibly left eye) 2. possible liver damage due to drinking. Not diagnosed. Medications: 1. eye drops, unspecified 2. antihistamines, unspecified
SRR1397949	GTEX-ZAB4-2126-SM-5HL8U	Skin - Not Sun Exposed (Suprapubic)		1	533	478	BP-45247	2013-10-29	LCSET-4807	2014-02-28	GTEX-ZAB4	Male	47	White	Unknown	69.69	162.8	23.57	6 hour(s), 29 minute(s)	389	.	F	CHF exacerbation	4	heart disease
SRR1399375	GTEX-139TU-0726-SM-5L3EK	Skin - Not Sun Exposed (Suprapubic)		0	564	796	BP-46680	2013-12-05	LCSET-4822	2014-03-23	GTEX-139TU	Male	64	White	Unknown	68	223	33.9	8 hour(s), 44 minute(s)	524	.		acute mi	3	acute mi		Medical history: 1. poor circulation 2. acute coronary syndrome 3. acute cardiogenic shock 4. intra-aortic balloon pump 5. temporary pacemaker 6. mitral regurgitation Medications: 1. nose sprays for allergies 2. cough syrup (camalin) 3. versed 4. succinylcholine
SRR1399926	GTEX-YECK-0326-SM-4W1YS	Skin - Not Sun Exposed (Suprapubic)		0	557	1133	BP-42087	2013-08-08	LCSET-4049	2013-10-20	GTEX-YECK	Male	66	White	Unknown	69	188	27.76	9 hour(s), 10 minute(s)	550	.	F	COPD	3	respiratory disease
SRR1405413	GTEX-13X6I-1826-SM-5SIAO	Skin - Not Sun Exposed (Suprapubic)		1	833	1323	BP-47656	2013-12-19	LCSET-5174	2014-04-04	GTEX-13X6I	Male	65	White	Unknown	70	153	21.95	12 hour(s), 40 minute(s)	760	.		alcoholic cirrhosis of liver	4	alcoholic cirrhosis of liver		Medical History: 1. abdominal paracentesis 2. endoscopy 3. hypercholesterolemia 4. rectal bleeding 5. STEMI 6. hypokenisa 7. rectal varices 8. tachycardia 9. hypoactive delirium 10. broken neck (30 yrs ago due to accident) 11. heart problems 12. exposure to agent orange Medications: 1. rosuvastatin 2. diatrazoate 3. pancelipase
SRR1407602	GTEX-ZUA1-2626-SM-5NQ92	Skin - Not Sun Exposed (Suprapubic)		1	964	670	BP-43639	2013-09-16	LCSET-4906	2014-03-22	GTEX-ZUA1	Male	46	White	Unknown	69	198	29.24	14 hour(s), 24 minute(s)	864	.	F	probable MI	2	heart disease
SRR1415292	GTEX-ZYFD-0626-SM-5E44E	Skin - Not Sun Exposed (Suprapubic)	An interval of >20 minutes between collection of sequential tissues is due to the concurrent collection of tissues for transplant.	0	579	467	BP-43495	2013-09-12	LCSET-4635	2014-02-13	GTEX-ZYFD	Male	55	White	Unknown	72	149.6	20.29	8 hour(s), 43 minute(s)	523	.	F	intracranial hemorrhage	3	Cerebral vascular accident
SRR1416693	GTEX-145MH-2826-SM-5RQJF	Skin - Not Sun Exposed (Suprapubic)		2	1374	1279	BP-48437	2014-01-17	LCSET-4955	2014-04-01	GTEX-145MH	Male	57	White	Unknown	74	260	33.38	20 hour(s), 34 minute(s)	1234	.		trauma;multiple	1	trauma;multiple		Medical History: 1. Laproscopic knee surgery (2012) 2. nose fracture 3. depression, unspecified 4. shoulders came out of place (in his 20's or 30's)
SRR1435044	GTEX-ZVE2-2826-SM-5GU51	Skin - Not Sun Exposed (Suprapubic)		1	691	682	BP-43753	2013-09-19	LCSET-4803	2014-02-19	GTEX-ZVE2	Male	59	White	Unknown	71	200	27.89	8 hour(s), 0 minute(s)	480	.	F	ESLD	0	ESLD
SRR1435963	GTEX-13OW7-0426-SM-5K7VK	Skin - Not Sun Exposed (Suprapubic)		0	809	891	BP-46999	2013-12-11	LCSET-4818	2014-03-12	GTEX-13OW7	Male	53	White	Unknown	70	190	27.26	13 hour(s), 20 minute(s)	800	.		mi	2	heart disease		Medical History: 1. Lasik surgery 2. white spots (mouth: due to poor oral hygiene) 3. yellowing 5 years ago NOK stated it was not jaundice Medications: 1. atorvastatin 2. amiodarone 3. heart medication, unspecified 4. diabetes medication, unspecified 5. blood thinners, unspecified for heart
SRR1440268	GTEX-ZYT6-2326-SM-5GZY3	Skin - Not Sun Exposed (Suprapubic)		0	1430	574	BP-43693	2013-09-17	LCSET-4804	2014-03-05	GTEX-ZYT6	Male	30	White	Unknown	73	200	26.38	23 hour(s), 16 minute(s)	1396	.	F	suicide by hanging	1	suicide by hanging
SRR1442376	GTEX-ZDTS-0826-SM-4WKHL	Skin - Not Sun Exposed (Suprapubic)		0	645	550	BP-42588	2013-08-22	LCSET-4170	2013-10-28	GTEX-ZDTS	Male	66	White	Unknown	61	122.7	23.18	10 hour(s), 25 minute(s)	625	.	F	aspiration	2	aspiration
SRR1442949	GTEX-145MO-2826-SM-5LU96	Skin - Not Sun Exposed (Suprapubic)		0	710	483	BP-47616	2013-12-18	LCSET-4899	2014-03-23	GTEX-145MO	Male	64	White	Unknown	64	145	24.89	8 hour(s), 12 minute(s)	492	.		mi	3	heart disease		Medical History: 1. Coronary artery bypass graft x4 (2003) Medications: 1. water pill 2. procainamide
SRR1443113	GTEX-ZDYS-2426-SM-4WKGI	Skin - Not Sun Exposed (Suprapubic)		1	216	392	BP-42528	2013-08-21	LCSET-4170	2013-10-28	GTEX-ZDYS	Male	53	White	Unknown	71	171.6	23.93	2 hour(s), 23 minute(s)	143	.	F	Subarachnoid hemorrhage	0	cerebral vascular accident
SRR1451757	GTEX-11O72-0626-SM-5PNYE	Skin - Not Sun Exposed (Suprapubic)		1	969	941	BP-47888	2014-01-06	LCSET-4918	2014-03-29	GTEX-11O72	Male	48	White	Unknown	72	220	29.83	15 hour(s), 19 minute(s)	919	.		mi, myocardial infarction	2	heart disease		Medical History: 1. ischemic necrosis of hands and ankles s/p B/L BKA amputation (*DATE REMOVED*) 2. splenectomy (1975) 3. partial right finger amputation Medications: 1. narcan
SRR1452077	GTEX-1314G-1326-SM-5BC6E	Skin - Not Sun Exposed (Suprapubic)	Expected time lapse of tissue removal and fixation due to GTEx recovery workflow. GTEx team removes tissues in batches from donor en bloc and dissects it into aliquots later on the back table.	1	455	781	BP-43916	2013-09-24	LCSET-4455	2014-01-18	GTEX-1314G	Male	33	White	Unknown	69	143.96	21.26	5 hour(s), 6 minute(s)	306	99.9	F	intracranial hemorrhage	0	cva	natural causes	12) Ascites was noted in the medical chart. Per med/soc, donor had seizures related to alcohol poisoning. Also had history of vomiting and diarrhea with bloody stools due to alcohol use. Donor had alcoholic liver disease. Donor had a pancreas stent. Donor had a hip fracture in 2007, and broken back in *MONTH REMOVED* 2013.
SRR1455482	GTEX-13IVO-0726-SM-5LZYV	Skin - Not Sun Exposed (Suprapubic)		1	584	1177	BP-46529	2013-12-04	LCSET-4901	2014-03-23	GTEX-13IVO	Male	70	White	Unknown	73	202	26.65	9 hour(s), 15 minute(s)	555	.		copd	4	respiratory disease		Medical History: 1. lumbar laminectomy 2. depression, unspecified 3. excision on left atrial myxoma (2010) 4. coronary artery bypass graft (2010) 5. cardiac stents 6. ruptured disc/spurs 7. delirium secondary to uti Medications: 1. oxycodone 2. vitamin D3 3. tiotropium 4. tamsulosin 5. saliva 6. docusate/sennosides 7. phosphate enema 8. mineral oil ointment
SRR1457619	GTEX-13PVQ-0626-SM-5LU47	Skin - Not Sun Exposed (Suprapubic)		0	890	1136	BP-47141	2013-12-13	LCSET-4824	2014-03-23	GTEX-13PVQ	Male	59	White	Unknown	68	175	26.61	14 hour(s), 4 minute(s)	844	.		mi	2	heart disease		Medical History: 1. cardiac stents (1998) 2. coronary artery bypass graft 3. rotator cuff surgery 4. quadruple bypass (1993) 5. heart disease (1993) 6. cardiovascular disease (1993) 7. poor circulation in legs. Double bypass done *MONTH REMOVED* 2013 8. inguinal hernia Medications: 1. amiodarone 2. atorvastatin
SRR1468208	GTEX-144GL-0626-SM-5LU4D	Skin - Not Sun Exposed (Suprapubic)		0	690	590	BP-47591	2013-12-18	LCSET-4824	2014-03-23	GTEX-144GL	Male	57	White	Unknown	70	225	32.28	10 hour(s), 46 minute(s)	646	.		aspiration pneumonia due to regurgitated food	2	aspiration pneumonia due to regurgitated food		Medical History: 1. hernia repair x2 (2013) 2. arthroscopic knee surgery (7 to 10 years ago) 3. obesity 4. history of pink eye (2013) Medications: 1. biotene wash 2. debrox ear wash 3. patanase nasal spray 4. desmopressin 5. omega 3 6. proair inhaler 7. tamsulosin 8. D50
SRR1474095	GTEX-139T8-0626-SM-5KLZX	Skin - Not Sun Exposed (Suprapubic)	Any interval of >20 minutes between collection of sequential tissues is due to the concurrent collection of tissues for transplant, unless noted otherwise.	0	627	546	BP-45485	2013-11-05	LCSET-4820	2014-03-20	GTEX-139T8	Male	62	White	Unknown	71	215	29.98	9 hour(s), 32 minute(s)	572	.		alcoholic cirrhosis of liver	4	alcoholic cirrhosis of liver		Medical History: 1. strabismus surgery 2. hepatic encephalopathy due to ethanol abuse 3. delirium/AMS due to hepatic encephalopathy 4. Thrombocytopenia due to cirrhosis Medications: 1. midodrine 2. somatostatin 3. albumin
SRR1475653	GTEX-11ZUS-2626-SM-5FQUR	Skin - Not Sun Exposed (Suprapubic)		2	1433	1073	BP-44312	2013-10-04	LCSET-4793	2014-02-19	GTEX-11ZUS	Male	37	White	Unknown	69	185	27.32	22 hour(s), 13 minute(s)	1333	.		intent self harm by hanging strangulation / suffocation	1	[x]intent self harm by hanging strangulation / suffocation
SRR1487043	GTEX-XBEC-0726-SM-4QARZ	Skin - Not Sun Exposed (Suprapubic)		0	497	1028	BP-36259	2013-02-20	LCSET-3737	2013-08-30	GTEX-XBEC	Male	57	White	Unknown	75	220	27.5	6 hour(s), 43 minute(s)	403	.	F	Probable MI	2	Heart disease
SRR1487128	GTEX-11EQ8-0926-SM-5H12V	Skin - Not Sun Exposed (Suprapubic)		1	499	613	BP-43753	2013-09-19	LCSET-4805	2014-02-27	GTEX-11EQ8	Male	69	White	Unknown	72	248.6	33.71	7 hour(s), 38 minute(s)	458	.		intracranial hemorrhage	4	cerebral vascular accident
SRR1498207	GTEX-13PDP-0726-SM-5L3HP	Skin - Not Sun Exposed (Suprapubic)		1	854	1059	BP-47486	2013-12-17	LCSET-4823	2014-03-23	GTEX-13PDP	Male	62	White	Unknown	68	206	31.32	14 hour(s), 0 minute(s)	840	.		ischemic cardiomyopathy	4	heart disease		58. MS diagnosed 18 years ago. Medical History: 1. depression, unspecified 2. acute coronary syndrome 3. agitated delirium 4. respiratory failure with vent 5. cervical spondylosis 6. pulmonary hypertension 7. mitral insufficiency 8. little bleeding behind eyes due to diabetes Medications: 1. amantadine 2. vitamin C 3. versed 4. dexmedetomidine 5. atropine opthsol 6. insulin
SRR1499418	GTEX-ZU9S-1826-SM-5NQ9E	Skin - Not Sun Exposed (Suprapubic)		1	619	1067	BP-43639	2013-09-16	LCSET-4907	2014-03-21	GTEX-ZU9S	Male	38	White	Unknown	70	180	25.82	7 hour(s), 51 minute(s)	471	.	F	unknown	2	unknown
SRR656421	GTEX-UPJH-0226-SM-3GADV	Skin - Not Sun Exposed (Suprapubic)		1	795	1294	BP-26354	2012-06-18	LCSET-2014	2012-09-08	GTEX-UPJH	Male	59	White	Unknown	70	202	28.98	12 hour(s), 41 minute(s)	761	.	F	probable MI	2	probable MI
SRR659157	GTEX-UPK5-0426-SM-3GAEK	Skin - Not Sun Exposed (Suprapubic)		1	978	1073	BP-26449	2012-06-20	LCSET-2015	2012-09-12	GTEX-UPK5	Male	49	White	Unknown	71	209	29.15	16 hour(s), 9 minute(s)	969	.	F	Cerebral Vascular accident	0	SAH/ICH secondary to ruptured aneurysm
SRR814491	GTEX-WK11-2726-SM-3NMAQ	Skin - Not Sun Exposed (Suprapubic)		1	1010	1033	BP-28097	2012-07-26	LCSET-2351	2012-12-16	GTEX-WK11	Male	53	White	Unknown	71	195	27.19	13 hour(s), 43 minute(s)	823	.	F	motorcycle accident	1	trauma
SRR815350	GTEX-WHSE-0126-SM-3NMBT	Skin - Not Sun Exposed (Suprapubic)		0	468	1125	BP-27620	2012-07-19	LCSET-2385	2012-12-16	GTEX-WHSE	Male	20	White	Unknown	71	167	23.29	7 hour(s), 46 minute(s)	466	.	F	multiple blunt force trauma secondary to MVA	3	multiple blunt force trauma secondary to MVA
SRR1069048	GTEX-XUJ4-1826-SM-4BOOU	Skin - Not Sun Exposed (Suprapubic)		0	150	550	BP-34273	2012-12-12	LCSET-3145	2013-07-03	GTEX-XUJ4	Female	64	White	Not Hispanic or Latino	66	174.68	28.19	0 hour(s), 45 minute(s)	45	35.2	C	Cardiovascular	0	Anoxia	Natural Causes
SRR1096408	GTEX-XV7Q-1826-SM-4BRUV	Skin - Not Sun Exposed (Suprapubic)		0	108	408	BP-34479	2012-12-18	LCSET-3152	2013-05-27	GTEX-XV7Q	Female	49	White	Not Hispanic or Latino	66	156.2	25.21	0 hour(s), 26 minute(s)	26	100.1	F	Cardiovascular	0	Anoxia	Natural Causes	#12 Positive Blood Cultures = gram positive rods
SRR1311153	GTEX-11DXX-2126-SM-5PNYR	Skin - Not Sun Exposed (Suprapubic)		0	136	477	BP-43956	2013-09-25	LCSET-4918	2014-03-29	GTEX-11DXX	Female	66	White	Not Hispanic or Latino	64.5	128	21.63	0 hour(s), 56 minute(s)	56	38.5	C	cause unknown; death	0	stroke	cause unknown; death	#12: WBC = 20.5
SRR1311916	GTEX-11EM3-1226-SM-5N9DD	Skin - Not Sun Exposed (Suprapubic)		0	165	503	BP-43989	2013-09-26	LCSET-4904	2014-03-22	GTEX-11EM3	Female	21	White	Not Hispanic or Latino	59	110	22.21	0 hour(s), 18 minute(s)	18	39.4	C	mva - motor vehicle accident	0	head trauma	mva	#12: WBC = 15.15
SRR1313494	GTEX-11GSP-2326-SM-5HL63	Skin - Not Sun Exposed (Suprapubic)	Expected time lapse of tissue removal and fixation due to GTEx recovery workflow. GTEx team removes tissues in batches from donor en bloc and dissects it into aliquots later on the back table.	0	799	537	BP-43753	2013-09-19	LCSET-4806	2014-03-02	GTEX-11GSP	Female	66	White	Not Hispanic or Latino	66	180	29.05	12 hour(s), 7 minute(s)	727	98.6	F	unknown cause of death	2	cardiac arrest	unknown cause of death	Death Circumstances: -Natural Causes Surgical Procedures: -Lumpectomy; 1983
SRR1314036	GTEX-13QBU-1226-SM-5LU4G	Skin - Not Sun Exposed (Suprapubic)		0	187	1210	BP-47141	2013-12-13	LCSET-4824	2014-03-23	GTEX-13QBU	Female	40	White	Not Hispanic or Latino	67	190	29.75	0 hour(s), 50 minute(s)	50	37.9	C	cardiovascular; collapse	0	anoxia	natural causes	12: WBC = 17.9
SRR1315912	GTEX-131XG-0326-SM-5L3DX	Skin - Not Sun Exposed (Suprapubic)		0	101	686	BP-45499	2013-11-05	LCSET-4822	2014-03-23	GTEX-131XG	Female	55	White	Not Hispanic or Latino	64	145.5	24.97	1 hour(s), 20 minute(s)	80	105	F	ich	0	cva	natural causes	12) Abnormal WBC - WBC: 21.0 on *DATE REMOVED* 33) Per the family report, donor snorted cocaine for "20+years". Unknown when last used. General Medical History: Per the family report and medical chart, donor snorted "meth" for "20+years". Unknown if treated or when last used.
SRR1317022	GTEX-13FH7-1126-SM-5K7UG	Skin - Not Sun Exposed (Suprapubic)	Expected time lapse of tissue removal and fixation due to GTEx recovery workflow. GTEx team removes tissues in batches from donor en bloc and dissects it into aliquots later on the back table.	1	132	853	BP-46925	2013-12-10	LCSET-4818	2014-03-12	GTEX-13FH7	Female	55	White	Not Hispanic or Latino	64	158.7	27.24	0 hour(s), 46 minute(s)	46	99	F	ich	0	cva	natural causes	12) WBC = 2.7 Donor had a hysterectomy in her 20's per med/soc and medical chart. Per medical chart, donor had osteopenia and took caltrate. Donor underwent electroconvulsive therapy in the past, possibly for bipolar/depression.
SRR1318644	GTEX-13D11-0926-SM-5J2NC	Skin - Not Sun Exposed (Suprapubic)		0	110	1175	BP-46482	2013-12-03	LCSET-4817	2014-03-22	GTEX-13D11	Female	58	White	Not Hispanic or Latino	62	158.7	29.02	1 hour(s), 3 minute(s)	63	37	C	ich	0	cva	natural causes	12) WBC: 10.5 on *DATE REMOVED* @ 0800 General Medical History: - C Sections x2, 1978 and 1988, Per the family report and the medical record. - Appendectomy, 2004, Per the family report and the medical record. - Tonselectomy, Unknown when surgery was done, Per the family report and the medical record. - Colon resection second to ruptured appendix, Unknown when surgery was done, Per the family rep…
SRR1326708	GTEX-1399U-1126-SM-5L3DB	Skin - Not Sun Exposed (Suprapubic)	Expected time lapse of tissue removal and fixation due to GTEx recovery workflow. GTEx team removes tissues in batches from donor en bloc and dissects it into aliquots later on the back table.	0	198	692	BP-46943	2013-12-10	LCSET-4822	2014-03-23	GTEX-1399U	Female	50	White	Not Hispanic or Latino	61	119	22.48	0 hour(s), 39 minute(s)	39	99.3	F	stroke	0	cva	natural causes	#12: WBC = 19.4
SRR1329783	GTEX-145MI-0626-SM-5SI8S	Skin - Not Sun Exposed (Suprapubic)	Expected time lapse of greater than 20 mins for tissue removal is due to GTEx recovery team workflow.	0	707	888	BP-47616	2013-12-18	LCSET-5174	2014-04-04	GTEX-145MI	Female	68	White	Not Hispanic or Latino	60	133	25.97	11 hour(s), 13 minute(s)	673	107.5	F	cardiac arrest	2	mi - myocardial infarction	natural causes	12: Temp: 107.5 F (Medical Report) 12: WBC = 19.8 (Medical Report) 26: Seizures (Medical and Family Report), 2007, Tremor Meds 58: Dementia (recently) *Unavailable in General Medical Hx -Pt had CABG surgery (Medical and Family Report), Unknown Date of Onset -Pt had possible schizophrenia (Medical Report), Unknown Date of Onset -Pt had previous kidney infections (Family Report), Unknown Date of On…
SRR1332670	GTEX-ZF29-0926-SM-4WKFZ	Skin - Not Sun Exposed (Suprapubic)		1	107	941	BP-42662	2013-08-23	LCSET-4170	2013-10-28	GTEX-ZF29	Female	66	White	Not Hispanic or Latino	61	137	25.88	0 hour(s), 42 minute(s)	42	32.1	C	ICH	0	CVA	Natural Causes	#12. WBC=22 #17. had contact with family & spouse who have been vaccinated, but it is not noted when. donor was vaccinated as a child. #30. Belgium for military service 1978-1980. #58. Donor was diagnosed in 20's.
SRR1343675	GTEX-ZF2S-1626-SM-57WES	Skin - Not Sun Exposed (Suprapubic)		1	145	878	BP-42743	2013-08-27	LCSET-4416	2013-12-21	GTEX-ZF2S	Female	53	White	Not Hispanic or Latino	66	183	29.53	0 hour(s), 23 minute(s)	23	37	C	Cardiovascular	0	Anoxia	Natural Causes	#12. CXR shows possible pneumonia. #12. WBC=14.0
SRR1345995	GTEX-11VI4-1126-SM-5EQMD	Skin - Not Sun Exposed (Suprapubic)		0	146	1127	BP-44114	2013-09-30	LCSET-4790	2014-02-19	GTEX-11VI4	Female	47	White	Not Hispanic or Latino	65	194	32.28	1 hour(s), 25 minute(s)	85	99.1	F	arrest; cardiac	0	anoxia	unknown cause of death	12) WBC = 13.1
SRR1347322	GTEX-11P81-2226-SM-5PNYI	Skin - Not Sun Exposed (Suprapubic)		0	337	538	BP-47888	2014-01-06	LCSET-4918	2014-03-29	GTEX-11P81	Female	31	White	Not Hispanic or Latino	65	185.5	30.87	3 hour(s), 50 minute(s)	230	36.8	C	anoxia	0	cardiovascular; collapse	unknown cause of death
SRR1350347	GTEX-ZE7O-2726-SM-51MT5	Skin - Not Sun Exposed (Suprapubic)		1	1229	965	BP-42528	2013-08-21	LCSET-4207	2013-11-20	GTEX-ZE7O	Female	57	White	Not Hispanic or Latino	67	190	29.75	17 hour(s), 41 minute(s)	1061	98.6	F	cardiovascular	2	anoxia	natural
SRR1352089	GTEX-ZP4G-1426-SM-4WWCL	Skin - Not Sun Exposed (Suprapubic)		0	218	1084	BP-43141	2013-09-05	LCSET-4179	2013-11-08	GTEX-ZP4G	Female	29	White	Not Hispanic or Latino	66	148.5	23.97	0 hour(s), 49 minute(s)	49	37.4	C	drug intoxication	0	anoxia	non-MVA	#12. WBC=19.6
SRR1352299	GTEX-11ZTT-2126-SM-5CVLO	Skin - Not Sun Exposed (Suprapubic)		1	227	1096	BP-44525	2013-10-10	LCSET-4633	2014-02-15	GTEX-11ZTT	Female	67	White	Not Hispanic or Latino	62	140.14	25.63	0 hour(s), 39 minute(s)	39	99.8	F	unknown cause of death	0	intracranial hemorrhage	unknown cause of death	12) WC = 14 30) & 57) Donor lived in Germany for 14 years from 1978 - 1992. Natural Cause of death.
SRR1353499	GTEX-12WSJ-1126-SM-5LZVJ	Skin - Not Sun Exposed (Suprapubic)		1	142	1084	BP-45139	2013-10-28	LCSET-4900	2014-03-23	GTEX-12WSJ	Female	43	White	Not Hispanic or Latino	64	187	32.09	0 hour(s), 44 minute(s)	44	37	C	cardiovascular collapse	0	anoxia	natural causes	#12: WBC = 21.1 (*DATE REMOVED*) Medical Hx: -Nausea/Vomiting "Long Time" (prescribed Zofran): Family Report -Hysterectomy (unknown year): Medical Report
SRR1361630	GTEX-1211K-1526-SM-5FQU4	Skin - Not Sun Exposed (Suprapubic)		0	117	439	BP-43881	2013-09-23	LCSET-4793	2014-02-19	GTEX-1211K	Female	63	White	Not Hispanic or Latino	63	129	22.85	0 hour(s), 39 minute(s)	39	37.8	C	intracranial hemorrhage	0	cerebrovascular accident	unknown cause of death	12) WBC = 16.2 Hysterectomy performed in 1988. Diagnosed with mitral regurgitation in 2011. No treatment or surgery recommended. 30) & 57) Lived in Lahr, Germany for 4 years over 30 years ago.
SRR1374455	GTEX-ZLV1-1526-SM-4WWBC	Skin - Not Sun Exposed (Suprapubic)		0	1605	994	BP-43072	2013-09-04	LCSET-4179	2013-11-08	GTEX-ZLV1	Female	61	White	Not Hispanic or Latino	65	185	30.78	24 hour(s), 42 minute(s)	1482	36.6	C	cardiovascular	0	anoxia	natural causes	#12. WBC = 15.26 #12. Possible pneumonia from chest x-ray. #15. Used human tissue for hernia repair *MONTH REMOVED* 2013. #36. Received human derived clotting factors for ruptured aneurysm in 2007.
SRR1386844	GTEX-13FTY-2126-SM-5IFFB	Skin - Not Sun Exposed (Suprapubic)		1	758	566	BP-46482	2013-12-03	LCSET-4813	2014-03-05	GTEX-13FTY	Female	49	White	Not Hispanic or Latino	66	160	25.82	11 hour(s), 21 minute(s)	681	98.6	F	respiratory arrest	2	cardiac arrest	arrest; respiratory	Medications: - Percacite, Unknown date of last administration, Per the family report. - HTN Medication, Unknown date of last administration, Per the family report. - Unhalers for COPD, Unknown date of last administration, Per the family report. - Nebulizer, Unknown date of last administration, Per the family report.
SRR1389820	GTEX-ZQG8-1926-SM-4YCEO	Skin - Not Sun Exposed (Suprapubic)		2	183	1102	BP-43141	2013-09-05	LCSET-4197	2013-11-20	GTEX-ZQG8	Female	65	White	Not Hispanic or Latino	66	165	26.63	0 hour(s), 43 minute(s)	43	36.7	C	cardiovascular	0	anoxia	natural causes	#12. WBC=13.6
SRR1399314	GTEX-1399S-0126-SM-5IJCF	Skin - Not Sun Exposed (Suprapubic)		0	60	540	BP-46680	2013-12-05	LCSET-4814	2014-03-04	GTEX-1399S	Female	33	White	Not Hispanic or Latino	63	110.2	19.52	0 hour(s), 41 minute(s)	41	37	C	ich	0	cva/stroke	natural causes	12) C. Difficile sepsis *MONTH REMOVED* 2013, per medical chart/med soc. WBC = 13.6 18) On dialysis 3x week since *MONTH REMOVED* 2013, per medical chart/med soc. 40) Night sweats due to DM for about 1 year, per med soc.
SRR1401510	GTEX-13FTX-1526-SM-5K7VJ	Skin - Not Sun Exposed (Suprapubic)		1	187	1070	BP-46943	2013-12-10	LCSET-4818	2014-03-12	GTEX-13FTX	Female	28	White	Not Hispanic or Latino	60	179.2	34.99	1 hour(s), 38 minute(s)	98	37.4	C	gunshot wound	0	head trauma	intentional self-harm by unspecified firearm discharge	12) WBC =12.1 Per the med/soc, donor had manic-schizophrenia, and has been admitted to a psychiatric hospital 3 times in the last year. Per the med/soc, donor got a tattoo, but the instruments used were sterile.
SRR1401815	GTEX-YB5K-2026-SM-4VDT3	Skin - Not Sun Exposed (Suprapubic)		1	269	1236	BP-41767	2013-08-01	LCSET-4040	2013-10-17	GTEX-YB5K	Female	45	White	Not Hispanic or Latino	71	158.4	22.09	2 hour(s), 26 minute(s)	146	37.4	C	ICH	0	CVA	Natural Causes	WBC= 17.92
SRR1405945	GTEX-14BIN-1126-SM-5RQJZ	Skin - Not Sun Exposed (Suprapubic)	Expected time lapse of tissue removal and fixation due to GTEx recovery workflow. GTEx team removes tissues in batches from donor en bloc and dissects it into aliquots later on the back table. Expected time lapse of greater than 20 mins for tissue removal is due to GTEx recovery workflow.	1	990	916	BP-48564	2014-01-22	LCSET-4955	2014-04-01	GTEX-14BIN	Female	56	White	Not Hispanic or Latino	65	160	26.62	15 hour(s), 6 minute(s)	906	98.6	F	cardiac arrest	2	cardiac arrest	natural causes	26) Per med/soc, donor had a "mini-seizure" 30 years ago, resulting in a limp. Per donor chart and med/soc, donor had a hernia repair 10 years ago. Per med/soc, donor was taking medications for depression and anxiety, and sleep aids.
SRR1406283	GTEX-13X6H-0926-SM-5SIB2	Skin - Not Sun Exposed (Suprapubic)		1	208	705	BP-47656	2013-12-19	LCSET-5174	2014-04-04	GTEX-13X6H	Female	55	White	Not Hispanic or Latino	65	187	31.12	2 hour(s), 56 minute(s)	176	37	C	intracranial; hemorrhage	0	cva/stroke	natural causes	*Not found in General Medical Hx -Pt abused prescription pills, 2013, (Family Report) -Pt took Hypothyroid meds, Unknown last administered, (Family and Medical Report)
SRR1406954	GTEX-ZZPU-0826-SM-5GZX5	Skin - Not Sun Exposed (Suprapubic)	Expected time lapse of tissue removal and fixation due to GTEx recovery workflow. GTEx team removes tissues in batches from donor en bloc and dissects it into aliquots later on the back table.	0	202	461	BP-43693	2013-09-17	LCSET-4804	2014-03-05	GTEX-ZZPU	Female	50	White	Not Hispanic or Latino	65	190	31.61	1 hour(s), 54 minute(s)	114	36.2	C	Cardiovascular	0	Anoxia	Natural Causes	WBC= 15.3 Non-perscribed pain killers a few times a month for last 3 years. IVDA > 30 yrs ago- Methadone.
SRR1409600	GTEX-13PVR-0426-SM-5RQK2	Skin - Not Sun Exposed (Suprapubic)		0	113	694	BP-48564	2014-01-22	LCSET-4955	2014-04-01	GTEX-13PVR	Female	68	White	Not Hispanic or Latino	63	164.2	29.08	0 hour(s), 47 minute(s)	47	36.5	C	ich	0	cva	natural causes	12) WBC: 14.2 on *DATE REMOVED* General Medical History: Per the family report, the donor had a colonoscopy and has a polyp removed, Polyp found to be benign, 1-3 years ago. Per the family report, the donor was experiencing chest pain and had two cardiac stents placed last week.
SRR1410510	GTEX-ZYFG-1526-SM-5GZYM	Skin - Not Sun Exposed (Suprapubic)		0	100	490	BP-43753	2013-09-19	LCSET-4804	2014-03-05	GTEX-ZYFG	Female	67	White	Not Hispanic or Latino	64	180.4	30.96	0 hour(s), 46 minute(s)	46	95	F	Cardiovascular	0	Anoxia	Natural Causes	#12: WBC = 17.2
SRR1430753	GTEX-ZC5H-1526-SM-5HL9Y	Skin - Not Sun Exposed (Suprapubic)		0	281	422	BP-45268	2013-10-29	LCSET-4807	2014-02-28	GTEX-ZC5H	Female	41	White	Not Hispanic or Latino	72	178	24.14	3 hour(s), 25 minute(s)	205	99	F	cardiovascular	0	anoxia	natural causes	#12. WBC=17.4. Chest X-Ray showed multifocal pneumonia. #30. Lived in Stockholm, Sweden from birth (1971) to 2002.
SRR1432673	GTEX-ZYWO-2226-SM-5GZXR	Skin - Not Sun Exposed (Suprapubic)		0	163	1276	BP-43693	2013-09-17	LCSET-4804	2014-03-05	GTEX-ZYWO	Female	45	White	Not Hispanic or Latino	58	99	20.69	0 hour(s), 30 minute(s)	30	100	F	Cardiovascular	0	Anoxia	Natural	#26. Seizures (entire life) #29: Never Walked
SRR1443286	GTEX-Y5V5-0126-SM-5S2NW	Skin - Not Sun Exposed (Suprapubic)		0	138	547	BP-48564	2014-01-22	LCSET-4988	2014-03-31	GTEX-Y5V5	Female	61	White	Not Hispanic or Latino	60	138.6	27.07	2 hour(s), 11 minute(s)	131	98.4	F	ICH	0	CVA	NATURAL CAUSES
SRR1443734	GTEX-13W3W-0726-SM-5IJDQ	Skin - Not Sun Exposed (Suprapubic)		0	196	1331	BP-47070	2013-12-12	LCSET-4814	2014-03-04	GTEX-13W3W	Female	65	White	Not Hispanic or Latino	66	148	23.89	2 hour(s), 53 minute(s)	173	37	C	intracranial hemorrhage	0	stroke	natural causes	12) WBC = 20
SRR1452718	GTEX-12WSK-2126-SM-5CVNC	Skin - Not Sun Exposed (Suprapubic)		0	196	390	BP-45390	2013-11-01	LCSET-4633	2014-02-15	GTEX-12WSK	Female	41	White	Not Hispanic or Latino	65	157	26.12	0 hour(s), 56 minute(s)	56	36.8	C	sah	0	cva	natural causes	12) WBC: On *DATE REMOVED*, the donor's WBC was 22.38. 58) Donor was diagnosed with Scleroderma. From *MONTH REMOVED* 2013 until now, the donor has lost 50lbs and has experienced a poor appetite and pain. Also the donor was unable to straighten her legs and was experiencing pain when ambulatory. She was taking Neurotin and Prednisone for treatment. All symptoms/issues stated are related to the Sc…
SRR1466239	GTEX-1269C-0126-SM-5EQ5L	Skin - Not Sun Exposed (Suprapubic)		1	758	827	BP-45028	2013-10-24	LCSET-4767	2014-02-08	GTEX-1269C	Female	62	White	Not Hispanic or Latino	66	180	29.05	12 hour(s), 35 minute(s)	755	98.6	F	respiratory arrest	2	cardiac arrest	arrest; cardiac	General Medical History: - Donor had a recent upper respiratory infection. Donor had a temperature of 101.0 F and a cough. - Restless Leg Syndrome, Unkown when diagnosed, Receiving treatment per the family report (medication). Medications: - Insulin Pump, Unknown when last administered, Per the family report and chart. - Divalproex, Unknown when last administered, Per the family report.
SRR1466906	GTEX-ZVT2-0126-SM-5GIDQ	Skin - Not Sun Exposed (Suprapubic)		0	85	1122	BP-44172	2013-10-01	LCSET-4796	2014-02-27	GTEX-ZVT2	Female	59	White	Not Hispanic or Latino	60	123.2	24.06	0 hour(s), 0 minute(s)	0	35	C	ICH	0	CVA	Natural	#12. WBC=17.1 #26. NOK notes seizure activity begain *MONTH REMOVED* 1980. Last seizure *MONTH REMOVED* 2006 with multiple events in between post stressful events. Took dilantin for years but stopped in 2008.
SRR1473548	GTEX-13OVJ-0826-SM-5J1OK	Skin - Not Sun Exposed (Suprapubic)		1	1126	807	BP-47125	2013-12-13	LCSET-4816	2014-03-22	GTEX-13OVJ	Female	55	White	Not Hispanic or Latino	64	176	30.21	17 hour(s), 49 minute(s)	1069	96.9	F	natural causes	2	cardiac arrest	unknown cause of death	Medical Hx: -Menopause, Unknown Onset, Family Report - Medication for Hypertension, Unknown onset, Family Report
SRR1479109	GTEX-147F3-1726-SM-5SIAW	Skin - Not Sun Exposed (Suprapubic)		1	530	1305	BP-47616	2013-12-18	LCSET-5174	2014-04-04	GTEX-147F3	Female	55	White	Not Hispanic or Latino	65	141	23.46	1 hour(s), 10 minute(s)	70	36.7	C	intracranial hemorrhage	0	stroke, cerebrovascular	natural causes	12) WBC = 13.8 28) Per med/soc, donor was exposed to pesticides. Per med/soc and donor chart, donor was a live kidney donor in 2011. Per med/soc and donor chart, donor was taking an inhaler PRN for asthma. Per med/soc and donor chart, donor had rheumatoid arthritis since she was a teenager.
SRR1479216	GTEX-14BMU-1226-SM-5S2OR	Skin - Not Sun Exposed (Suprapubic)		0	1562	683	BP-48576	2014-01-22	LCSET-4988	2014-03-31	GTEX-14BMU	Female	27	White	Not Hispanic or Latino	63	141	24.97	24 hour(s), 47 minute(s)	1487	37.3	C	intracranial hemorrhage	0	cva/stroke	natural causes	Per med/soc, donor had a cyst removed from behind her left knee 15 years ago. Per med/soc, donor had migraines in college, for which she took over the counter medications.
SRR1490160	GTEX-Y8LW-1526-SM-5IFHL	Skin - Not Sun Exposed (Suprapubic)		0	275	1091	BP-45268	2013-10-29	LCSET-4830	2014-03-20	GTEX-Y8LW	Female	53	White	Not Hispanic or Latino	60	110	21.48	1 hour(s), 30 minute(s)	90	37.8	C	ICH	0	CVA	Natural Causes	#12: WBC= 14.32
SRR663525	GTEX-WEY5-2326-SM-3GIKK	Skin - Not Sun Exposed (Suprapubic)		1	299	649	BP-27394	2012-07-13	LCSET-2025	2012-09-11	GTEX-WEY5	Female	44	White	Not Hispanic or Latino	61	112	21.16	3 hour(s), 7 minute(s)	187	37	C	ICH	0	CVA	Natural Causes
SRR818372	GTEX-WYVS-1626-SM-3NM9R	Skin - Not Sun Exposed (Suprapubic)		1	282	824	BP-29770	2012-08-20	LCSET-2351	2012-12-16	GTEX-WYVS	Female	46	White	Not Hispanic or Latino	61	176.88	33.42	0 hour(s), 21 minute(s)	21	99.7	F	ICH	0	CVA	Natural Causes	#12: WBC= 14.6 #30, 53, 57: donor lived in the UK from 1968-2005, Norway 2005-2009.
SRR1361860	GTEX-11ILO-0626-SM-5A5LO	Skin - Not Sun Exposed (Suprapubic)		1	381	1099	BP-44512	2013-10-10	LCSET-4423	2014-01-29	GTEX-11ILO	Female	43	White	Not Reported	61	131	24.75	6 hour(s), 10 minute(s)	370	.		subdural hemorrhage following injury	0	vascular cerebral accident		Medical History: 1. SDH s/p craniotomy (2013) 2. jp drain/placement 3. knee sprain 4. RLS 5. mild MR 6. history of seizures (2011) 7. respiratory failure with vent (2013) 8. SES reassignment (1971) 9. sex change at 1 year old (1971) 10: carotid artery (2012) 11. surgery for blot clot on brain (2007) 12. bypass surgery (2002) Medications: 1. lo ovral 2. insulin 3. alendronate 4. versed 5. desmopre…
SRR1070232	GTEX-XUW1-0926-SM-4BONX	Skin - Not Sun Exposed (Suprapubic)		0	379	958	BP-34262	2012-12-12	LCSET-3730	2013-08-01	GTEX-XUW1	Female	56	White	Unknown	65	192	31.95	4 hour(s), 37 minute(s)	277	.	F	Intracranial hemmorhage	0	cerebral vascular accident
SRR1070888	GTEX-XOT4-0626-SM-4B66L	Skin - Not Sun Exposed (Suprapubic)		1	667	615	BP-33556	2012-11-26	LCSET-3141	2013-05-13	GTEX-XOT4	Female	68	White	Unknown	60	165	32.22	10 hour(s), 37 minute(s)	637	.	F	probable myocardial infarction	2	heart disease
SRR1076292	GTEX-X8HC-0626-SM-4E3HQ	Skin - Not Sun Exposed (Suprapubic)		1	769	904	BP-36349	2013-02-21	LCSET-3416	2013-07-12	GTEX-X8HC	Female	53	White	Unknown	65.7	128	20.85	12 hour(s), 26 minute(s)	746	.	F	infarcted bowel secondary to AAA repair	0	infarcted bowel secondary to AAA repair
SRR1083579	GTEX-X4EO-2926-SM-4E3JH	Skin - Not Sun Exposed (Suprapubic)		1	851	1285	BP-36096	2013-02-13	LCSET-3416	2013-07-12	GTEX-X4EO	Female	67	White	Unknown	64	120	20.6	12 hour(s), 55 minute(s)	775	.	F	subdural hematoma secondary to fall	3	cerebral vascular accident
SRR1320258	GTEX-131YS-2826-SM-5EQ47	Skin - Not Sun Exposed (Suprapubic)		1	1021	948	BP-44901	2013-10-22	LCSET-4767	2014-02-08	GTEX-131YS	Female	67	White	Unknown	69	145	21.41	15 hour(s), 39 minute(s)	939	.		mi	2	heart disease		Medical history: 1. Heart palpitations
SRR1322093	GTEX-12WSB-2926-SM-59HKL	Skin - Not Sun Exposed (Suprapubic)	An interval of >20 minutes between the collection of sequential tissues and brain tissue is the result of the process involved in the collection of the brain.	1	1173	495	BP-44577	2013-10-11	LCSET-4419	2014-01-14	GTEX-12WSB	Female	65	White	Unknown	63	170	30.11	18 hour(s), 24 minute(s)	1104	.		respiratory arrest	4	respiratory arrest		Medical History: 1. delerium/AMS due to hypercarbia 2. hypercarbia 3. aortic stenosis 4. lower extremity venour insufficiency 5. right femoral bypass Medications: 1. alphagan drops 2. vitamin D3 3. Vitamin B12 4. atarax 5. K-Dur 6. natural tears
SRR1322960	GTEX-13O3O-2326-SM-5IJD6	Skin - Not Sun Exposed (Suprapubic)		0	863	852	BP-46978	2013-12-11	LCSET-4814	2014-03-04	GTEX-13O3O	Female	68	White	Unknown	62	172	31.46	12 hour(s), 56 minute(s)	776	.		prescription drug overdose	3	prescription drug overdose		Medical history: 1. hypothermia 2. tachycardia 3. seizure activity due to overdose 4. altered mental status due to overdose 5. bipolar disorder Medications: 1. nortriptyline 2. quetiapine 3. levothyroxine 4. chlorhexidine 5. insulin
SRR1331244	GTEX-12ZZX-2426-SM-5GCOE	Skin - Not Sun Exposed (Suprapubic)		0	691	627	BP-44172	2013-10-01	LCSET-4795	2014-02-23	GTEX-12ZZX	Female	49	White	Unknown	65	177	29.45	9 hour(s), 42 minute(s)	582	.		toxic effect of unspecified substance	1	toxic effect of unspecified substance		Medical History: 1. Mitral valve surgery 2. Right leg fx with surgical repair (2002) 3. scalp infection with swollen gland 4. Weight loss (due to not eating) Medications: 1.Narcan 2. Sleeping pills, unspecified
SRR1340743	GTEX-13PL6-1126-SM-5L3IE	Skin - Not Sun Exposed (Suprapubic)	An interval of >20 minutes between collection of sequential tissues is due to the concurrent collection of tissues for transplant.	0	711	524	BP-47486	2013-12-17	LCSET-4823	2014-03-23	GTEX-13PL6	Female	44	White	Unknown	62	116	21.21	10 hour(s), 46 minute(s)	646	.		traumatic brain injury	3	respiratory disease		Medical History: 1. possible aspiration pneumonia 2. s/p tracheostomy 3. back surgery with cages (L4-L5) 4. neurostimulator implanted 5. back fracture (2001) 6. left eye infection 7. left hemiparesis 8. mild spasticity 9. depression, unspecified 10. cognitive deficits 11. ventriculostomy 12. left ptosis 13. history of left foot rash Medications: 1. divalproex 2. amantadine
SRR1343369	GTEX-XMD2-2126-SM-4YCF8	Skin - Not Sun Exposed (Suprapubic)		1	1420	1107	BP-36525	2013-02-27	LCSET-4197	2013-11-20	GTEX-XMD2	Female	66	White	Unknown	60	119	23.24	22 hour(s), 17 minute(s)	1337	.	F	anoxic encephalopathy	0	cerebral vascular accident
SRR1354977	GTEX-ZAK1-0626-SM-5HL8E	Skin - Not Sun Exposed (Suprapubic)		0	740	1270	BP-45395	2013-11-01	LCSET-4807	2014-02-28	GTEX-ZAK1	Female	55	White	Unknown	67	200	31.32	11 hour(s), 48 minute(s)	708	.	F	probable MI	2	heart disease
SRR1362949	GTEX-ZYVF-0926-SM-5E44J	Skin - Not Sun Exposed (Suprapubic)		0	637	725	BP-43529	2013-09-13	LCSET-4635	2014-02-13	GTEX-ZYVF	Female	54	White	Unknown	60	169.4	33.08	9 hour(s), 24 minute(s)	564	.	F	abdominal aortic aneurysm secondary to arterial thrombosis left lower extremity	0	trauma
SRR1366081	GTEX-1313W-0626-SM-5EQ4H	Skin - Not Sun Exposed (Suprapubic)	An interval of >20 minutes between collection of sequential tissues is due to the concurrent collection of tissues for transplant.	1	656	654	BP-44901	2013-10-22	LCSET-4767	2014-02-08	GTEX-1313W	Female	54	White	Unknown	66	210	33.89	10 hour(s), 17 minute(s)	617	.		allergic reaction	2	allergic reaction		Medical History: 1. nerve pain 2. spastic intestine 3. PAD 4. cervical injury to due MVA 5. cholecystectomy (1980) 6. sclerotherapy (1981-2000) 7. microphlebectomies (2006) 8. venous closures (2007) 9. D & C with ablation (2010) 10. anaphylactic shock (2013) Medications: 1. imipramine 2. duloxetine 3. vitamin B6 4. vitamin B12
SRR1367150	GTEX-YJ8O-2526-SM-5HL85	Skin - Not Sun Exposed (Suprapubic)		0	820	1164	BP-45247	2013-10-29	LCSET-4807	2014-02-28	GTEX-YJ8O	Female	40	White	Unknown	70	214	30.7	11 hour(s), 52 minute(s)	712	.	F	multiple blunt force trauma secondary to motor vehicle accident	1	trauma
SRR1374141	GTEX-131XW-0626-SM-5PNVD	Skin - Not Sun Exposed (Suprapubic)	Any interval of >20 minutes between collection of sequential tissues is due to the concurrent collection of tissues for transplant, unless noted otherwise.	1	676	928	BP-47901	2014-01-06	LCSET-4917	2014-03-27	GTEX-131XW	Female	51	White	Unknown	67	171	26.78	10 hour(s), 37 minute(s)	637	.		pulmonary embolism	4	respiratory disease		Medical conditions: 1. left AKA (*DATE REMOVED*) 2. multiple lower extremity vascular bypass surgery 3. CABG x4 (over 10 years ago) 4. poor circulation 5. chronic left leg infections (prior to AKA; d/t IDDM) 6. gangrene (in left lower limb prior to AKA) 7. dysmetabolic syndrome 8. diabetic retinopathy 9. post thoracotomy pain syndrome 10. chronic pain Medications: 1. warfarin 2. senna/peri-colace…
SRR1379303	GTEX-ZVT4-2426-SM-5GIEI	Skin - Not Sun Exposed (Suprapubic)		0	669	656	BP-43823	2013-09-20	LCSET-4796	2014-02-27	GTEX-ZVT4	Female	56	White	Unknown	65.4	202.4	33.27	10 hour(s), 0 minute(s)	600	.	F	non-ST elevation myocardial infarction	3	heart disease
SRR1380614	GTEX-12WS9-0326-SM-59HJV	Skin - Not Sun Exposed (Suprapubic)		0	501	1189	BP-44577	2013-10-11	LCSET-4419	2014-01-14	GTEX-12WS9	Female	59	White	Unknown	65	192	31.95	8 hour(s), 14 minute(s)	494	.		sepsis	3	sepsis		Medical History: 1. cholecystectomy (1995) 2. spinal stimulator (inserted/removed) 3. restless leg syndrome 4. mitral valve prolapse 5. c-section x3 6. right MCL repair 7. severe septic shock (2013) 8. right IJ catheter 9. leukocytosis with bandemia 10. acute kidney insufficiency 11. tonsillectomy 12. hysterectomy
SRR1410573	GTEX-ZYY3-2926-SM-5GIEB	Skin - Not Sun Exposed (Suprapubic)		0	541	663	BP-44261	2013-10-03	LCSET-4796	2014-02-27	GTEX-ZYY3	Female	67	White	Unknown	58.67	103.4	21.12	8 hour(s), 2 minute(s)	482	.	F	cardiac arrest	4	heart disease
SRR1431475	GTEX-13X6K-0626-SM-5LU5D	Skin - Not Sun Exposed (Suprapubic)		0	972	824	BP-47591	2013-12-18	LCSET-4824	2014-03-23	GTEX-13X6K	Female	61	White	Unknown	64	130	22.31	16 hour(s), 1 minute(s)	961	.		als	4	als		Medical History: 1. PEG tube (2013) 2. chronic SOB secondary to ALS Medications: 1. hydrocodone 2. guaifed
SRR1434736	GTEX-ZVE1-0726-SM-51MRN	Skin - Not Sun Exposed (Suprapubic)		2	1079	1094	BP-43375	2013-09-10	LCSET-4207	2013-11-20	GTEX-ZVE1	Female	59	White	Unknown	65	204.6	34.04	17 hour(s), 43 minute(s)	1063	.	F	NSTEMI	0	heart disease
SRR1452203	GTEX-13NZ8-1226-SM-5KM4A	Skin - Not Sun Exposed (Suprapubic)		1	1353	477	BP-46650	2013-12-05	LCSET-4821	2014-03-23	GTEX-13NZ8	Female	69	White	Unknown	64	150	25.74	22 hour(s), 3 minute(s)	1323	.		cva	4	vascular cerebral accident		Medical Conditions: 1. altered mental status secondary to CVA 2. leukocytosis secondary to stress 3. vent dependent respiratory failure (*DATE REMOVED*-*DATE REMOVED*) 4. terminal delirium Medications: 1. alendronate 2. succinylcholine
SRR1454397	GTEX-13U4I-2226-SM-5LU5H	Skin - Not Sun Exposed (Suprapubic)		0	457	1000	BP-47141	2013-12-13	LCSET-4824	2014-03-23	GTEX-13U4I	Female	47	White	Unknown	61	155.1	29.3	6 hour(s), 35 minute(s)	395	.		cva	0	cerebral vascular accident		Medical History: 1. Bladder infection (2012) 2. arm fracture Medications: 1. desmopressin 2. hyromorphone 3. atorvastatin
SRR1473696	GTEX-133LE-2326-SM-5K7W3	Skin - Not Sun Exposed (Suprapubic)		0	318	1259	BP-46482	2013-12-03	LCSET-4818	2014-03-12	GTEX-133LE	Female	26	White	Unknown	69	225.4	33.28	2 hour(s), 26 minute(s)	146	.		anoxic brain injury	0	cerebral vascular accident		Medical History: 1. Severe anoxic injury (2013) 2. Toxic ingestion of multiple substances 3. Vent dependent respiratory failure (2013) 4. altered mental status s/p cardiac arrest 5. gastric bypass (2008) 6. Rib fracture 7. shock liver 8. Anoxic brain injury secondary to prescription drug overdose (2013) Medications: 1. Hydrocodone 2. levothyroxine 3. mucomyst 4. narcan
SRR1477256	GTEX-139D8-1126-SM-5LU8W	Skin - Not Sun Exposed (Suprapubic)		1	436	989	BP-46482	2013-12-03	LCSET-4899	2014-03-23	GTEX-139D8	Female	34	White	Unknown	65	167	27.79	6 hour(s), 53 minute(s)	413	.		liver failure	0	liver failure		Medical History: 1. polysubstance abuse 2. pericardial effusion that required a pericardial window (2013) 3. acalculous cholecystitis 4. acute liver/renal failure secondary to tylenol overdose 5. C-section x3 Medications: 1. methadone 2. omega 3 3. ubiquinoone 4. prochiorperazine 5. insulin 6. ipratropium-albuterol 7. chlorhexadine mouthwash 8. micafungin 9. sodium polystyrene
SRR1485812	GTEX-132AR-0326-SM-5KM2C	Skin - Not Sun Exposed (Suprapubic)		1	85	898	BP-45499	2013-11-05	LCSET-4820	2014-03-20	GTEX-132AR	Female	56	White	Unknown	67	147	23.02	1 hour(s), 18 minute(s)	78	.		unknown cause of death	0	unknown cause of death		Medical History: 1. seizures due to ethanol abuse 2. neuropathic pain 3. tonsillectomy 4. elevated transaminases due to alcohol hepatitis 5. fatty liver 6. delirium due to ethanol withdrawal 7. high cholesterol (longer than 10 years ago)
SRR812104	GTEX-WYBS-0626-SM-3NMAS	Skin - Not Sun Exposed (Suprapubic)		1	867	599	BP-29433	2012-08-14	LCSET-2351	2012-12-16	GTEX-WYBS	Female	67	White	Unknown	64	182	31.24	14 hour(s), 11 minute(s)	851	.	F	end stage COPD	0	respiratory disease
SRR815805	GTEX-WI4N-2726-SM-3LK7Y	Skin - Not Sun Exposed (Suprapubic)		0	790	761	BP-28091	2012-07-26	LCSET-2234	2012-12-16	GTEX-WI4N	Female	49	White	Unknown	67	200	31.32	9 hour(s), 44 minute(s)	584	.	F	SAH and intraventricular hemorrhage secondary to head injury	0	trauma
SRR818440	GTEX-X4EP-0626-SM-3P621	Skin - Not Sun Exposed (Suprapubic)		0	1129	1395	BP-30278	2012-08-28	LCSET-2386	2012-12-16	GTEX-X4EP	Female	63	White	Unknown	64	120	20.6	18 hour(s), 21 minute(s)	1101	.	F	ESLD	4	ESLD
SRR819844	GTEX-WRHU-2826-SM-3MJG8	Skin - Not Sun Exposed (Suprapubic)		0	571	1358	BP-28775	2012-08-06	LCSET-2269	2012-11-19	GTEX-WRHU	Female	56	White	Unknown	66	150	24.21	7 hour(s), 56 minute(s)	476	.	F	suspected overdose	1	suspected overdose
SRR1072345	GTEX-X88G-0006-SM-47JX5	Whole Blood	Central Line	.	-64	.	BP-30089	2012-08-24	LCSET-2974	2013-04-11	GTEX-X88G	Male	36	Black	Not Hispanic or Latino	68	217.8	33.11	2 hour(s), 5 minute(s)	125	97	F		.			# 12: Ischemic Necrosis of Left lower extremity with gangrene. Fasciotomy wounds. Wound Cultures (+) psuedomonas.
SRR1092422	GTEX-Y8E5-0006-SM-47JWQ	Whole Blood	Vein	.	-118	.	BP-33855	2012-12-04	LCSET-2974	2013-04-11	GTEX-Y8E5	Male	63	Black	Not Hispanic or Latino	74	202	25.93	0 hour(s), 56 minute(s)	56	36.8	C		.			#12; WBC= 15.7. Open infected ulcers foul smelling on right leg, wet gangrene toes. Cellulites.
SRR1101324	GTEX-XUYS-0005-SM-47JZ2	Whole Blood		.	-228	.	BP-32350	2012-10-19	LCSET-2974	2013-04-11	GTEX-XUYS	Male	51	Black	Not Hispanic or Latino	75	150	18.75	0 hour(s), 22 minute(s)	22	36.2	C		.			12) Ischial pressure ulcer 25) Chronic condition 29) paraplegic since 2001 from GSW
SRR1306327	GTEX-SSA3-0001-SM-3USRH	Whole Blood	Cephalic Vein	.	-1114	.	BP-23011	2012-03-12	LCSET-2654	2013-02-26	GTEX-SSA3	Male	61	Black	Not Hispanic or Latino	72	208	28.21	0 hour(s), 40 minute(s)	40	36.8	C		.			Question 33 - Method of cocaine administration unknown.
SRR1306551	GTEX-QLQW-0001-SM-3USS3	Whole Blood	A-Line	.	-104	.	BP-20558	2011-12-06	LCSET-2654	2013-02-26	GTEX-QLQW	Male	38	Black	Not Hispanic or Latino	71	198	27.61	0 hour(s), 36 minute(s)	36	35.8	C	ICH	0	CVA	Natural Causes	Idiopathic Dilated Cardiomyopathy, on heart transplant list since 2011
SRR1306703	GTEX-X3Y1-0002-SM-3USRG	Whole Blood		.	-35	.	BP-29170	2012-08-10	LCSET-2654,LCSET-2777	2013-02-26	GTEX-X3Y1	Male	44	Black	Not Hispanic or Latino	71	226.38	31.57	0 hour(s), 43 minute(s)	43	36	C	ICh	0	CVA	Natural Causes	#58: Sarcoidosis 7-8 years.
SRR1308458	GTEX-UJMC-0002-SM-4X626	Whole Blood	A-Line	.	-61	.	BP-24674	2012-04-26	LCSET-4101	2013-11-11	GTEX-UJMC	Male	59	Black	Not Hispanic or Latino	66	150	24.21	1 hour(s), 8 minute(s)	68	34.8	C	ICH	0	CVA	Natural Causes
SRR1310412	GTEX-11DXZ-0006-SM-5LZZH	Whole Blood	A-Line	.	-43	.	BP-39145	2013-05-20	LCSET-4901	2014-03-23	GTEX-11DXZ	Male	56	Black	Not Hispanic or Latino	66	136	21.95	4 hour(s), 8 minute(s)	248	37.4	C	seizure disorder	0	seizure disorder
SRR1311644	GTEX-113IC-0006-SM-5NQ9C	Whole Blood		.	-351	.	BP-38883	2013-05-10	LCSET-4906	2014-03-22	GTEX-113IC	Male	66	Black	Not Hispanic or Latino	74	210	26.96	1 hour(s), 34 minute(s)	94	36.1	C		.			#12: Wet gangrene on foot/leg #24: perscribed Prednisone.
SRR1326520	GTEX-P4QS-0003-SM-4X5ZO	Whole Blood	Femoral Artery	.	-221	.	BP-18630	2011-09-02	LCSET-4101	2013-11-11	GTEX-P4QS	Male	68	Black	Not Hispanic or Latino	73	224	29.55	1 hour(s), 7 minute(s)	67	38.9	C	Intercranial Hemmorage	0	Cerebrovascular/Stroke	Natural Causes
SRR1329485	GTEX-ZV7C-0005-SM-57WDL	Whole Blood		.	-223	.	BP-37496	2013-04-02	LCSET-4415	2013-12-21	GTEX-ZV7C	Male	54	Black	Not Hispanic or Latino	68	197	29.95	1 hour(s), 3 minute(s)	63	36.3	C	ICH	0	CVA	natural causes	#12. WBC=23.90
SRR1330129	GTEX-131XH-0006-SM-5O98V	Whole Blood	Left Femoral	.	996	.	BP-42921	2013-08-30	LCSET-4909	2014-03-20	GTEX-131XH	Male	53	Black	Not Hispanic or Latino	74	197.3	25.33	17 hour(s), 18 minute(s)	1038	96	F	pe - pulmonary embolism	2	mi - myocardial infarction	natural causes
SRR1333240	GTEX-131XE-0006-SM-5P9F9	Whole Blood	A Line.	.	-26	.	BP-42921	2013-08-30	LCSET-4914	2014-03-27	GTEX-131XE	Male	50	Black	Not Hispanic or Latino	73	263	34.69	2 hour(s), 45 minute(s)	165	38.6	C	cardiovascular disease other	0	anoxia	natural causes	12) WBC from *DATE REMOVED* was 19.8. 44) Per the family report, "Pt lost weight over the last three months. Weight loss started *MONTH REMOVED* 2013 due to excessive vomiting. PCP stated vomiting was caused by heart issues. Amount of weight loss is unknown." General Medical History: - On *DATE REMOVED*, donor had a CABG x2, left saphenous vein harvest and a left femoral placement of intraaortic …
SRR1343501	GTEX-11P7K-0006-SM-5N9FM	Whole Blood	A-Line.	.	-101	.	BP-39959	2013-06-17	LCSET-4905	2014-03-23	GTEX-11P7K	Male	37	Black	Not Hispanic or Latino	73	159	20.98	0 hour(s), 29 minute(s)	29	34.9	C	anoxia	0	arrest [as an cardiac arrest]	unknown cause of death
SRR1348058	GTEX-Q2AH-0004-SM-4X62O	Whole Blood	A-Line	.	-79	.	BP-19660	2011-10-26	LCSET-4101	2013-11-11	GTEX-Q2AH	Male	40	Black	Not Hispanic or Latino	66	204	32.92	0 hour(s), 30 minute(s)	30	37	C	ICH	0	CVA	Natural Causes
SRR1354384	GTEX-WCDI-0001-SM-4X62J	Whole Blood		.	-1064	.	BP-26270	2012-06-15	LCSET-4101	2013-11-11	GTEX-WCDI	Male	56	Black	Not Hispanic or Latino	72	220	29.83	1 hour(s), 37 minute(s)	97	37	C		.
SRR1357103	GTEX-ZQUD-0005-SM-4YCE5	Whole Blood		.	-133	.	BP-36975	2013-03-15	LCSET-4197	2013-11-20	GTEX-ZQUD	Male	34	Black	Not Hispanic or Latino	71	205.48	28.66	0 hour(s), 18 minute(s)	18	36.5	C	ICH	0	Head Trauma	non-MVA
SRR1360460	GTEX-11WQC-0006-SM-5LZVP	Whole Blood	Subclavian.	.	600	.	BP-40354	2013-07-02	LCSET-4900	2014-03-23	GTEX-11WQC	Male	64	Black	Not Hispanic or Latino	73	220	29.02	11 hour(s), 7 minute(s)	667	98.6	F	arrest [as an cardiac arrest]	2	arrest; cardiac	arrest [as an cardiac arrest]	Current Medications: - Insulin, Unknown date of last administration, Per family report.
SRR1392547	GTEX-Q2AH-0005-SM-5SI7G	Whole Blood	A-Line	.	-79	.	BP-19649	2011-10-26	LCSET-4995	2014-04-05	GTEX-Q2AH	Male	40	Black	Not Hispanic or Latino	66	204	32.92	0 hour(s), 30 minute(s)	30	37	C	ICH	0	CVA	Natural Causes
SRR1395935	GTEX-VUSH-0002-SM-4X5ZZ	Whole Blood	Cephalic Vein	.	-90	.	BP-25528	2012-05-21	LCSET-4101	2013-11-11	GTEX-VUSH	Male	36	Black	Not Hispanic or Latino	68	160	24.33	0 hour(s), 54 minute(s)	54	37	C		.
SRR1409510	GTEX-ZTX8-0006-SM-4YCE4	Whole Blood		.	-188	.	BP-37289	2013-03-26	LCSET-4197	2013-11-20	GTEX-ZTX8	Male	24	Black	Not Hispanic or Latino	68	149	22.65	2 hour(s), 5 minute(s)	125	99.4	F	gun shot wound	0	head trauma	alleged homocide	#12. WBC=15.3
SRR1412987	GTEX-11NV4-0005-SM-5N9EX	Whole Blood		.	868	.	BP-39727	2013-06-07	LCSET-4905	2014-03-23	GTEX-11NV4	Male	64	Black	Not Hispanic or Latino	70	200	28.69	16 hour(s), 39 minute(s)	999	98.6	F	unknown cause of death	2	unknown cause of death	unknown cause of death	Medications: -Gout Meds (Unknown Time) -Family Report -HTN Meds (Unknown Time) -Family Report Death Circumstances: -Natural Causes
SRR1417467	GTEX-VJYA-0003-SM-4X5ZU	Whole Blood	A-Line	.	-129	.	BP-25321	2012-05-14	LCSET-4101	2013-11-11	GTEX-VJYA	Male	67	Black	Not Hispanic or Latino	66	177	28.57	0 hour(s), 50 minute(s)	50	36.6	C	ICH	0	CVA	Natural Causes
SRR1430157	GTEX-13FXS-0006-SM-5O99X	Whole Blood	Right Subclavian	.	452	.	BP-44279	2013-10-04	LCSET-4909	2014-03-20	GTEX-13FXS	Male	59	Black	Not Hispanic or Latino	69	150	22.15	8 hour(s), 54 minute(s)	534	98.6	F	natural causes	2	cardiac arrest	unknown cause of death	Medical Hx: -Internal defibrillator (2008), Family report & medical report Medications -Respiratory Meds, Family Report, Unknown Last administered -Heart Meds, Family Report , Unknown Last administered -hypertension medication, Family report. Dates unknown, compliant unknown.
SRR1433256	GTEX-OOBJ-0003-SM-4X61D	Whole Blood	Right A-Line	.	-56	.	BP-18166	2011-08-11	LCSET-4101	2013-11-11	GTEX-OOBJ	Male	61	Black	Not Hispanic or Latino	69	215	31.75	1 hour(s), 38 minute(s)	98	98.7	F	ICH	0	CVA/Stroke	Natural causes	Questions 8-11 not addressed on CRF Questions 8-58 addressed by Site (*DATE REMOVED*)
SRR1433576	GTEX-1497J-0005-SM-5NQBD	Whole Blood	Right Subclavian	.	176	.	BP-46147	2013-11-25	LCSET-4907	2014-03-21	GTEX-1497J	Male	63	Black	Not Hispanic or Latino	68	216	32.84	3 hour(s), 15 minute(s)	195	99.5	F	intracranial hemorrhages	0	cva/stroke	natural causes	#12: WBC = 10.9 (*DATE REMOVED*) *Unavailable in General Medical Hx -Per Pt "he had a small heart"
SRR1465734	GTEX-TMKS-0005-SM-5SI7W	Whole Blood	Radial Artery (Right)	.	-236	.	BP-23850	2012-04-06	LCSET-4995	2014-04-05	GTEX-TMKS	Male	55	Black	Not Hispanic or Latino	73	168	22.16	0 hour(s), 34 minute(s)	34	36.8	C		.
SRR1490589	GTEX-ZVP2-0005-SM-51MRK	Whole Blood		.	-100	.	BP-37690	2013-04-09	LCSET-4207	2013-11-20	GTEX-ZVP2	Male	52	Black	Not Hispanic or Latino	74	200	25.68	0 hour(s), 54 minute(s)	54	35	C	ICH	0	CVA	Natural	#12. WBC=18.2
SRR2164920	GTEX-13FLW-0003-SM-5CV8N	Whole Blood	Right subclavian	.	1303	.	BP-44030	2013-09-27	LCSET-4800	2014-02-17	GTEX-13FLW	Male	57	Black	Not Hispanic or Latino	71	230	32.07	22 hour(s), 11 minute(s)	1331	98.6	F	gi - gastrointestinal bleed	2	cardiac arrest	natural causes	Per med/soc, donor has had heavy diarrhea and vomiting the past few months due to medications.
SRR2165074	GTEX-131XE-0004-SM-5GYA4	Whole Blood	A Line.	.	-24	.	BP-42742	2013-08-27	LCSET-4879	2014-03-18	GTEX-131XE	Male	50	Black	Not Hispanic or Latino	73	263	34.69	2 hour(s), 45 minute(s)	165	38.6	C	cardiovascular disease other	0	anoxia	natural causes	12) WBC from *DATE REMOVED* was 19.8. 44) Per the family report, "Pt lost weight over the last three months. Weight loss started *MONTH REMOVED* 2013 due to excessive vomiting. PCP stated vomiting was caused by heart issues. Amount of weight loss is unknown." General Medical History: - On *DATE REMOVED*, donor had a CABG x2, left saphenous vein harvest and a left femoral placement of intraaortic …
SRR2165124	GTEX-13FXS-0004-SM-5DU61	Whole Blood	Right Subclavian	.	452	.	BP-44301	2013-10-04	LCSET-4834	2014-02-19	GTEX-13FXS	Male	59	Black	Not Hispanic or Latino	69	150	22.15	8 hour(s), 54 minute(s)	534	98.6	F	natural causes	2	cardiac arrest	unknown cause of death	Medical Hx: -Internal defibrillator (2008), Family report & medical report Medications -Respiratory Meds, Family Report, Unknown Last administered -Heart Meds, Family Report , Unknown Last administered -hypertension medication, Family report. Dates unknown, compliant unknown.
SRR2165871	GTEX-14E1K-0003-SM-5CV9F	Whole Blood	A-line	.	-91	.	BP-46788	2013-12-09	LCSET-4800	2014-02-17	GTEX-14E1K	Male	55	Black	Not Hispanic or Latino	72	148	20.07	0 hour(s), 23 minute(s)	23	38.1	C	intracranial hemorrhage	0	cva/stroke	natural causes	12) WBC = 22.5. Blood cultures positive for gram + rods; sputum culture positive for staphylococcus aureus. 45) Donor was incarcerated for 23 years, and released in 2006. Per donor chart, donor had seizures, confusion, personality changes and hallucinations all due to diabetes/low blood sugar. Donor was taking injectable insulin for past 20 years. Per donor chart, donor had arthritis in hands and…
SRR2165954	GTEX-11DXZ-0003-SM-58Q7X	Whole Blood	A-Line	.	-43	.	BP-39216	2013-05-21	LCSET-4574	2014-01-19	GTEX-11DXZ	Male	56	Black	Not Hispanic or Latino	66	136	21.95	4 hour(s), 8 minute(s)	248	37.4	C	seizure disorder	0	seizure disorder
SRR2166282	GTEX-13NYB-0004-SM-5DU4R	Whole Blood	Right subclavian.	.	990	.	BP-44566	2013-10-11	LCSET-4834	2014-02-17	GTEX-13NYB	Male	49	Black	Not Hispanic or Latino	76	217	26.41	16 hour(s), 35 minute(s)	995	98.6	F	hypertension	2	atherosclerotic cardiovascular disease	natural causes	General Medical History: Per the family report, the donor had a "cardiac stent placed in 2005 or 2007." Per the family report, the donor experienced shortness of breath - Related to cardiac problems. Per the family report, the donor experienced vomiting on and off since the stent was placed. Per the family report, the donor has lost weight (approximately 10 lbs) - Related to drinking and "not tak…
SRR2167024	GTEX-P4QS-0003-SM-5JK4U	Whole Blood	Femoral Artery	.	-221	.	BP-18630	2011-09-02	LCSET-5036	2015-05-26	GTEX-P4QS	Male	68	Black	Not Hispanic or Latino	73	224	29.55	1 hour(s), 7 minute(s)	67	38.9	C	Intercranial Hemmorage	0	Cerebrovascular/Stroke	Natural Causes
SRR2167284	GTEX-131XH-0003-SM-5DU5M	Whole Blood	Left Femoral	.	996	.	BP-42742	2013-08-27	LCSET-4834	2014-02-17	GTEX-131XH	Male	53	Black	Not Hispanic or Latino	74	197.3	25.33	17 hour(s), 18 minute(s)	1038	96	F	pe - pulmonary embolism	2	mi - myocardial infarction	natural causes
SRR2167397	GTEX-11NV4-0001-SM-58Q86	Whole Blood		.	867	.	BP-39723	2013-06-07	LCSET-4574	2014-01-19	GTEX-11NV4	Male	64	Black	Not Hispanic or Latino	70	200	28.69	16 hour(s), 39 minute(s)	999	98.6	F	unknown cause of death	2	unknown cause of death	unknown cause of death	Medications: -Gout Meds (Unknown Time) -Family Report -HTN Meds (Unknown Time) -Family Report Death Circumstances: -Natural Causes
SRR2167464	GTEX-11P7K-0002-SM-58Q9D	Whole Blood	A-Line.	.	-101	.	BP-40040	2013-06-19	LCSET-4574	2014-01-24	GTEX-11P7K	Male	37	Black	Not Hispanic or Latino	73	159	20.98	0 hour(s), 29 minute(s)	29	34.9	C	anoxia	0	arrest [as an cardiac arrest]	unknown cause of death
SRR2167493	GTEX-145MN-0001-SM-5GYC2	Whole Blood	A-Line	.	-75	.	BP-45812	2013-11-15	LCSET-4879	2014-03-18	GTEX-145MN	Male	34	Black	Not Hispanic or Latino	74	267	34.28	1 hour(s), 41 minute(s)	101	37	C	cardiovascular; collapse	0	anoxia	natural causes	#12: WBC=24.5 (Medical Report) #27: Per the medical chart and the family report the donor was experiencing "cold like" symptoms and headaches for 3-4 days prior to this admission. Donor was taking "cough and cold medication for his cold like symptoms." *Unavailable in General Medical Hx -Cold and Cough Meds, 2013, Family Report
SRR2167589	GTEX-145MG-0002-SM-5DU3Z	Whole Blood	Right subclavian.	.	1041	.	BP-45676	2013-11-12	LCSET-4834	2014-02-19	GTEX-145MG	Male	55	Black	Not Hispanic or Latino	72	200	27.12	18 hour(s), 45 minute(s)	1125	98.6	F	asystole	2	cardiac arrest	respiratory arrest	Medications: "Heart" Medication, Unknown date of last administration, Per the family report. "Cholesterol" Medication, Unknown date of last administration, Per the family report. "HTN" Medication, Unknown date of last administration, Per the family report. Per the family report, the donor was using oral medication and insulin for diabetes treatment. General Medical History: Per the family report,…
SRR2167963	GTEX-113IC-0001-SM-58Q97	Whole Blood		.	-351	.	BP-38890	2013-05-10	LCSET-4574	2014-01-23	GTEX-113IC	Male	66	Black	Not Hispanic or Latino	74	210	26.96	1 hour(s), 34 minute(s)	94	36.1	C		.			#12: Wet gangrene on foot/leg #24: perscribed Prednisone.
SRR2170656	GTEX-1497J-0004-SM-5JVBR	Whole Blood	Right Subclavian	.	176	.	BP-46161	2013-11-25	LCSET-5029	2014-03-24	GTEX-1497J	Male	63	Black	Not Hispanic or Latino	68	216	32.84	3 hour(s), 15 minute(s)	195	99.5	F	intracranial hemorrhages	0	cva/stroke	natural causes	#12: WBC = 10.9 (*DATE REMOVED*) *Unavailable in General Medical Hx -Per Pt "he had a small heart"
SRR2170752	GTEX-11WQC-0003-SM-58Q8N	Whole Blood	Subclavian.	.	600	.	BP-40386	2013-07-03	LCSET-4574	2014-01-23	GTEX-11WQC	Male	64	Black	Not Hispanic or Latino	73	220	29.02	11 hour(s), 7 minute(s)	667	98.6	F	arrest [as an cardiac arrest]	2	arrest; cardiac	arrest [as an cardiac arrest]	Current Medications: - Insulin, Unknown date of last administration, Per family report.
SRR601263	GTEX-OOBJ-0006-SM-2I3F4	Whole Blood		.	.	.	BP-18161	2011-08-11	LCSET-1167_4	2012-02-17	GTEX-OOBJ	Male	61	Black	Not Hispanic or Latino	69	215	31.75	1 hour(s), 38 minute(s)	98	98.7	F	ICH	0	CVA/Stroke	Natural causes	Questions 8-11 not addressed on CRF Questions 8-58 addressed by Site (*DATE REMOVED*)
SRR603472	GTEX-P4QS-0005-SM-2I3EY	Whole Blood	Femoral Artery	.	-221	.	BP-18694	2011-09-07	LCSET-1167_3	2012-02-17	GTEX-P4QS	Male	68	Black	Not Hispanic or Latino	73	224	29.55	1 hour(s), 7 minute(s)	67	38.9	C	Intercranial Hemmorage	0	Cerebrovascular/Stroke	Natural Causes
SRR603566	GTEX-Q2AH-0005-SM-2I3FI	Whole Blood	A-Line	.	-79	.	BP-19649	2011-10-26	LCSET-1167_4	2012-04-02	GTEX-Q2AH	Male	40	Black	Not Hispanic or Latino	66	204	32.92	0 hour(s), 30 minute(s)	30	37	C	ICH	0	CVA	Natural Causes
SRR614143	GTEX-QLQW-0005-SM-2S1RA	Whole Blood	A-Line	.	-104	.	BP-20565	2011-12-06	LCSET-1466	2012-05-21	GTEX-QLQW	Male	38	Black	Not Hispanic or Latino	71	198	27.61	0 hour(s), 36 minute(s)	36	35.8	C	ICH	0	CVA	Natural Causes	Idiopathic Dilated Cardiomyopathy, on heart transplant list since 2011
SRR658681	GTEX-Q2AH-0005-SM-33HBR	Whole Blood	A-Line	.	-79	.	BP-19649	2011-10-26	LCSET-1668	2012-09-11	GTEX-Q2AH	Male	40	Black	Not Hispanic or Latino	66	204	32.92	0 hour(s), 30 minute(s)	30	37	C	ICH	0	CVA	Natural Causes
SRR660957	GTEX-SNOS-0006-SM-32PLH	Whole Blood	A-Line	.	-1226	.	BP-22912	2012-03-07	LCSET-1666	2012-08-31	GTEX-SNOS	Male	49	Black	Not Hispanic or Latino	68	209	31.77	0 hour(s), 54 minute(s)	54	35	C	ICH	0	CVA/Stroke	Natural Causes
SRR661385	GTEX-UJMC-0005-SM-3GACU	Whole Blood	A-Line	.	-61	.	BP-24792	2012-04-30	LCSET-2014	2012-09-08	GTEX-UJMC	Male	59	Black	Not Hispanic or Latino	66	150	24.21	1 hour(s), 8 minute(s)	68	34.8	C	ICH	0	CVA	Natural Causes
SRR662067	GTEX-TKQ1-0006-SM-33HBI	Whole Blood		.	-154	.	BP-23818	2012-04-05	LCSET-1668	2012-09-11	GTEX-TKQ1	Male	33	Black	Not Hispanic or Latino	67	154	24.12	1 hour(s), 51 minute(s)	111	33.4	C	Blunt Force Trauma	0	Head Trauma/Anoxia	MCA
SRR662594	GTEX-TMKS-0005-SM-33OV7	Whole Blood	Radial Artery (Right)	.	-236	.	BP-23850	2012-04-06	LCSET-1668	2012-09-11	GTEX-TMKS	Male	55	Black	Not Hispanic or Latino	73	168	22.16	0 hour(s), 34 minute(s)	34	36.8	C		.
SRR808728	GTEX-X3Y1-0006-SM-3P5ZG	Whole Blood		.	-35	.	BP-29189	2012-08-10	LCSET-2386	2012-12-16	GTEX-X3Y1	Male	44	Black	Not Hispanic or Latino	71	226.38	31.57	0 hour(s), 43 minute(s)	43	36	C	ICh	0	CVA	Natural Causes	#58: Sarcoidosis 7-8 years.
SRR811049	GTEX-WCDI-0005-SM-3NB2M	Whole Blood		.	-1064	.	BP-26331	2012-06-18	LCSET-2318	2012-12-16	GTEX-WCDI	Male	56	Black	Not Hispanic or Latino	72	220	29.83	1 hour(s), 37 minute(s)	97	37	C		.
SRR811491	GTEX-VUSH-0005-SM-3NB2H	Whole Blood	Cephalic Vein	.	-90	.	BP-25537	2012-05-21	LCSET-2318	2012-12-16	GTEX-VUSH	Male	36	Black	Not Hispanic or Latino	68	160	24.33	0 hour(s), 54 minute(s)	54	37	C		.
SRR813019	GTEX-VJYA-0005-SM-3P5ZD	Whole Blood	A-Line	.	-129	.	BP-25314	2012-05-14	LCSET-2386	2012-12-16	GTEX-VJYA	Male	67	Black	Not Hispanic or Latino	66	177	28.57	0 hour(s), 50 minute(s)	50	36.6	C	ICH	0	CVA	Natural Causes
SRR1328407	GTEX-ZPU1-0006-SM-4WWAT	Whole Blood		.	-87	.	BP-36777	2013-03-07	LCSET-4179	2013-11-08	GTEX-ZPU1	Male	48	Black	Hispanic or Latino	66	169.8	27.4	1 hour(s), 16 minute(s)	76	38.9	C	seizures	0	CVA	natural	#12. WBC=23.6 #12. Blood culture drawn on *DATE REMOVED* showed gram positive cocci in clusters after 24 hours. #16. 7 months ago #28. Worked in construction with asbestos - no health problems reported though. #32. Used 15 years, last used in 2009. (Snorted). #33. Used 20+ years, last used 2 years ago. (Inhaled, smoked, and snorted). #48. Xanax and percocet. 20+ years for both and current use. (O…
SRR1307041	GTEX-NFK9-0004-SM-3UZFC	Whole Blood	Left femoral vein	.	183	.	BP-16974	2011-06-01	LCSET-2665	2013-03-06	GTEX-NFK9	Male	49	Black	Not Reported	70	189	27.12	3 hour(s), 18 minute(s)	198	.	F	Cerebral Vascular Accident	0	ICH
SRR2155766	GTEX-NFK9-0004-SM-5JK4Y	Whole Blood	Left femoral vein	.	183	.	BP-16974	2011-06-01	LCSET-5036	2015-05-25	GTEX-NFK9	Male	49	Black	Not Reported	70	189	27.12	3 hour(s), 18 minute(s)	198	.	F	Cerebral Vascular Accident	0	ICH
SRR1074646	GTEX-X585-0005-SM-46MV3	Whole Blood		.	713	.	BP-29481	2012-08-15	LCSET-2933	2013-04-16	GTEX-X585	Male	56	Black	Unknown	68	134	20.37	12 hour(s), 41 minute(s)	761	.	F	CVA	4	cerebral vascular accident
SRR1348951	GTEX-11PRG-0005-SM-5NQ6X	Whole Blood		.	627	.	BP-40083	2013-06-21	LCSET-4906	2014-03-22	GTEX-11PRG	Male	54	Black	Unknown	70	240	34.43	13 hour(s), 48 minute(s)	828	.		kidney failure	2	kidney failure		Medical History: 1. coil embolization (2012) 2. tooth abscess (2013) Medications: 1. blood pressure pill, unspecified
SRR1370764	GTEX-U412-0001-SM-4X627	Whole Blood		.	1251	.	BP-24272	2012-04-17	LCSET-4101	2013-11-11	GTEX-U412	Male	61	Black	Unknown	67	149	23.33	22 hour(s), 22 minute(s)	1342	.	F	heart disease	3	MI second to pneumothorax
SRR1405904	GTEX-NL3H-0009-SM-4X5ZJ	Whole Blood		.	.	.	BP-17146	2011-06-15	LCSET-4101	2013-11-11	GTEX-NL3H	Male	60	Black	Unknown	74	253	32.48	12 hour(s), 25 minute(s)	745	.	F	cerebral vascular accident	3	Cerebral vascular accident
SRR1443459	GTEX-12126-0006-SM-5O9B8	Whole Blood	only one ACD and one Pax gene tube collected due to limited blood.	.	803	.	BP-40739	2013-07-12	LCSET-4909	2014-03-20	GTEX-12126	Male	23	Black	Unknown	72	180	24.41	14 hour(s), 28 minute(s)	868	.		assault by other and unspecified firearm and gun discharge	1	trauma, multiple		Medications: 1.Vercuronium
SRR1474999	GTEX-ZVTK-0006-SM-57WBK	Whole Blood		.	725	.	BP-37690	2013-04-09	LCSET-4415	2013-12-21	GTEX-ZVTK	Male	22	Black	Unknown	67	142	22.24	14 hour(s), 9 minute(s)	849	.	F	GSW to back	1	trauma
SRR1500170	GTEX-11DYG-0006-SM-5NQB2	Whole Blood		.	673	.	BP-39145	2013-05-20	LCSET-4907	2014-03-21	GTEX-11DYG	Male	63	Black	Unknown	67	200	31.32	12 hour(s), 59 minute(s)	779	.		mi - myocardial infarction	2	heart disease
SRR2157426	GTEX-NL3H-0009-SM-5JK37	Whole Blood		.	.	.	BP-17146	2011-06-15	LCSET-5036	2015-05-23	GTEX-NL3H	Male	60	Black	Unknown	74	253	32.48	12 hour(s), 25 minute(s)	745	.	F	cerebral vascular accident	3	Cerebral vascular accident
SRR2165957	GTEX-11PRG-0004-SM-58Q9A	Whole Blood		.	627	.	BP-40040	2013-06-19	LCSET-4574	2014-01-24	GTEX-11PRG	Male	54	Black	Unknown	70	240	34.43	13 hour(s), 48 minute(s)	828	.		kidney failure	2	kidney failure		Medical History: 1. coil embolization (2012) 2. tooth abscess (2013) Medications: 1. blood pressure pill, unspecified
SRR2165987	GTEX-11DYG-0004-SM-58Q7K	Whole Blood		.	673	.	BP-39216	2013-05-21	LCSET-4574	2014-01-19	GTEX-11DYG	Male	63	Black	Unknown	67	200	31.32	12 hour(s), 59 minute(s)	779	.		mi - myocardial infarction	2	heart disease
SRR2165990	GTEX-14ASI-0001-SM-5CV9M	Whole Blood		.	1159	.	BP-46273	2013-11-27	LCSET-4800	2014-02-17	GTEX-14ASI	Male	61	Black	Unknown	73	225	29.68	21 hour(s), 27 minute(s)	1287	.		mi	2	heart disease		Medical History: 1. cervical spinal fusion 2. nerve damage neck surgery (1986) 3. 22 teeth extractions (2013) 4. endoscopic sinus surgery Medications: 1. HCTZ 2. amiodarone 3. nebulizer 4. unknown inhaler
SRR2166871	GTEX-13FHP-0004-SM-5DU3X	Whole Blood		.	724	.	BP-43980	2013-09-26	LCSET-4834	2014-02-19	GTEX-13FHP	Male	56	Black	Unknown	74	233	29.91	13 hour(s), 45 minute(s)	825	.		acute renal failure	4	acute renal failure		Medical History: 1. Retina transplant 2. high cholesterol 3. diabetic ketoacidosis 4. lasik surgery 5. corneal transplant Medications: 1. Insulin 2. drops for eyes after surgery
SRR2170577	GTEX-12126-0001-SM-58Q8L	Whole Blood	only one ACD and one Pax gene tube collected due to limited blood.	.	803	.	BP-40502	2013-07-09	LCSET-4574	2014-01-23	GTEX-12126	Male	23	Black	Unknown	72	180	24.41	14 hour(s), 28 minute(s)	868	.		assault by other and unspecified firearm and gun discharge	1	trauma, multiple		Medications: 1.Vercuronium
SRR608428	GTEX-NL3H-0006-SM-2I3FW	Whole Blood	subclavian vein	.	676	.	BP-17149	2011-06-15	LCSET-1167_4	2012-04-02	GTEX-NL3H	Male	60	Black	Unknown	74	253	32.48	12 hour(s), 25 minute(s)	745	.	F	cerebral vascular accident	3	Cerebral vascular accident
SRR661577	GTEX-T2YK-0005-SM-32QOV	Whole Blood		.	650	.	BP-23336	2012-03-23	LCSET-1667	2012-09-02	GTEX-T2YK	Male	51	Black	Unknown	70	185	26.54	13 hour(s), 55 minute(s)	835	.	F	anoxic brain injury	4	anoxic brain injury
SRR662211	GTEX-U412-0006-SM-3DB8J	Whole Blood		.	1251	.	BP-24229	2012-04-17	LCSET-1898	2012-09-11	GTEX-U412	Male	61	Black	Unknown	67	149	23.33	22 hour(s), 22 minute(s)	1342	.	F	heart disease	3	MI second to pneumothorax
SRR1072871	GTEX-XYKS-0005-SM-4BRUD	Whole Blood	A-Line	.	-107	.	BP-32880	2012-11-06	LCSET-3152	2013-05-27	GTEX-XYKS	Female	65	Black	Not Hispanic or Latino	59	114.62	23.15	1 hour(s), 51 minute(s)	111	96.9	F	ICH	0	CVA	Natural Causes
SRR1079259	GTEX-X638-0005-SM-47JX6	Whole Blood		.	-270	.	BP-29769	2012-08-20	LCSET-2974	2013-04-11	GTEX-X638	Female	70	Black	Not Hispanic or Latino	71	198	27.61	0 hour(s), 39 minute(s)	39	34	C		.			#29: patient stated she is bed bound for > 4 weeks #58: patient has been diagnosed with Dementia, CAD
SRR1305373	GTEX-W5X1-0002-SM-3USSL	Whole Blood	A-Line	.	-1133	.	BP-26038	2012-06-07	LCSET-2654	2013-02-26	GTEX-W5X1	Female	48	Black	Not Hispanic or Latino	65	150	24.96	3 hour(s), 9 minute(s)	189	36.2	C	Cardiovascular	0	Anoxia	Natural Causes
SRR1306109	GTEX-S341-0001-SM-3USS9	Whole Blood	A-Line	.	-148	.	BP-21856	2012-01-27	LCSET-2654	2013-02-26	GTEX-S341	Female	48	Black	Not Hispanic or Latino	66	166	26.79	1 hour(s), 0 minute(s)	60	96.9	F	ICH	0	CVA	Natural Causes
SRR1306391	GTEX-OHPK-0003-SM-3USRN	Whole Blood	Location: A-Line	.	-232	.	BP-17684	2011-07-18	LCSET-2654	2013-02-26	GTEX-OHPK	Female	51	Black	Not Hispanic or Latino	63	170	30.11	2 hour(s), 24 minute(s)	144	97.3	F	ICH	0	CVA	Natural causes	Questions 8-11 not addressed on CRF
SRR1306848	GTEX-RU1J-0002-SM-3USSC	Whole Blood	A-Line	.	-41	.	BP-21501	2012-01-17	LCSET-2654	2013-03-05	GTEX-RU1J	Female	21	Black	Not Hispanic or Latino	64	143	24.54	3 hour(s), 15 minute(s)	195	38.1	C	Blunt Injury	0	Head Trauma	Motor Vehicle Crash
SRR1307738	GTEX-WXYG-0001-SM-4X625	Whole Blood	A-Line	.	-231	.	BP-27705	2012-07-23	LCSET-4101	2013-11-11	GTEX-WXYG	Female	53	Black	Not Hispanic or Latino	65	154.44	25.7	0 hour(s), 38 minute(s)	38	37.2	C	Stroke	0	CVA	Natural Causes	#12: WBC= 22.4 #44: last year donor lost 25-30lbs- the NOK believes this was due to diabetes
SRR1308070	GTEX-TML8-0004-SM-4X614	Whole Blood		.	-47	.	BP-23898	2012-04-09	LCSET-4101	2013-11-11	GTEX-TML8	Female	49	Black	Not Hispanic or Latino	63	171	30.29	0 hour(s), 41 minute(s)	41	37.3	C	ICH	0	CVA/Stroke	Natural Causes
SRR1308426	GTEX-POMQ-0003-SM-4X5ZM	Whole Blood	A-Line	.	-58	.	BP-19072	2011-09-26	LCSET-4101	2013-11-11	GTEX-POMQ	Female	23	Black	Not Hispanic or Latino	68	169	25.69	1 hour(s), 27 minute(s)	87	0	F	Blunt Injury	0	Head Trauma	Motor Vehicle Crash
SRR1340117	GTEX-UJHI-0001-SM-4X62F	Whole Blood	Right Ventricle	.	82	.	BP-24662	2012-04-26	LCSET-4101	2013-11-11	GTEX-UJHI	Female	53	Black	Not Hispanic or Latino	68	159	24.17	0 hour(s), 32 minute(s)	32	36.7	C	ICH	0	CVA	Natural Causes
SRR1340885	GTEX-13JUV-0006-SM-5NQ97	Whole Blood	Right femoral	.	376	.	BP-44279	2013-10-04	LCSET-4906	2014-03-22	GTEX-13JUV	Female	46	Black	Not Hispanic or Latino	62	147	26.88	7 hour(s), 17 minute(s)	437	36.2	C	cerebrovascular disease	0	cva	natural causes	18) Per med/soc and chart, donor received dialysis, however the duration is unknown. 26) Per med/soc and chart. donor had seizures, no cause or treatments are indicated.
SRR1367499	GTEX-13VXT-0005-SM-5N9F3	Whole Blood	A-Line	.	-186	.	BP-45386	2013-11-01	LCSET-4905	2014-03-23	GTEX-13VXT	Female	24	Black	Not Hispanic or Latino	65	145	24.13	6 hour(s), 7 minute(s)	367	37	C	intracranial; hemorrhage	0	cva/stroke	natural causes	#12: WBC = 20.4 (*DATE REMOVED*) #44: Weight Loss: Lost weight while in nursing home (Family Report)
SRR1394406	GTEX-YBZK-0005-SM-59HKG	Whole Blood		.	-119	.	BP-34379	2012-12-14	LCSET-4419	2014-01-14	GTEX-YBZK	Female	54	Black	Not Hispanic or Latino	65	160.82	26.76	0 hour(s), 40 minute(s)	40	37	C		.
SRR1440603	GTEX-13113-0006-SM-5NQ7X	Whole Blood	A. Line.	.	-214	.	BP-42668	2013-08-23	LCSET-4906	2014-03-22	GTEX-13113	Female	61	Black	Not Hispanic or Latino	61	152.5	28.81	3 hour(s), 20 minute(s)	200	37.2	C	ich	0	cerebrovascular/stroke	natural causes	12) Open Wounds - Donor had a recent heart transplant. 12) WBC: 19.6 18) Donor received dialysis treatment "approximately 3 months ago", per the family report. 58) Donor has had sarcoidosis for "over 8 years," per the family report. General Medical Hx: Donor was admitted on *DATE REMOVED* for cardiomyopathy, per the medical chart. Splenectomy in 2005 "due to Sarcoidosis complications," per the fa…
SRR1477861	GTEX-13OVI-0001-SM-5O9BL	Whole Blood	A- Line	.	-83	.	BP-44602	2013-10-15	LCSET-4910	2014-04-01	GTEX-13OVI	Female	66	Black	Not Hispanic or Latino	66	130	20.98	2 hour(s), 1 minute(s)	121	96.8	F	cardiac arrest	0	cardiopulmonary failure	natural causes	12: WBC = 12.4 18: Dialysis (*MONTH REMOVED* 2012), Family Report Medical Hx: -Carotid Artery sx, 2012, Family Report -Pacemaker, 2011, Family Report -Glaucoma, Unknown Onset, Family Report Medications: -Insulin, 2011, Family Report - Hyperstension medications, family report
SRR1481351	GTEX-POMQ-0006-SM-5SI7D	Whole Blood	A-Line	.	-58	.	BP-19063	2011-09-26	LCSET-4995	2014-04-05	GTEX-POMQ	Female	23	Black	Not Hispanic or Latino	68	169	25.69	1 hour(s), 27 minute(s)	87	0	F	Blunt Injury	0	Head Trauma	Motor Vehicle Crash
SRR1490115	GTEX-Y3IK-0005-SM-4WWDE	Whole Blood	A-Line	.	-91	.	BP-33451	2012-11-20	LCSET-4180	2013-11-02	GTEX-Y3IK	Female	57	Black	Not Hispanic or Latino	65	195.8	32.58	0 hour(s), 50 minute(s)	50	36.8	C	CPA	0	Anoxia	Natural Causes	#12: WBC= 14.9
SRR2157423	GTEX-POMQ-0003-SM-5JK46	Whole Blood	A-Line	.	-58	.	BP-19072	2011-09-26	LCSET-5036	2015-05-23	GTEX-POMQ	Female	23	Black	Not Hispanic or Latino	68	169	25.69	1 hour(s), 27 minute(s)	87	0	F	Blunt Injury	0	Head Trauma	Motor Vehicle Crash
SRR2164553	GTEX-13OVI-0003-SM-5GY9X	Whole Blood	A- Line	.	-83	.	BP-44617	2013-10-15	LCSET-4879	2014-03-18	GTEX-13OVI	Female	66	Black	Not Hispanic or Latino	66	130	20.98	2 hour(s), 1 minute(s)	121	96.8	F	cardiac arrest	0	cardiopulmonary failure	natural causes	12: WBC = 12.4 18: Dialysis (*MONTH REMOVED* 2012), Family Report Medical Hx: -Carotid Artery sx, 2012, Family Report -Pacemaker, 2011, Family Report -Glaucoma, Unknown Onset, Family Report Medications: -Insulin, 2011, Family Report - Hyperstension medications, family report
SRR2164556	GTEX-1117F-0003-SM-58Q7G	Whole Blood		.	1188	.	BP-38516	2013-05-02	LCSET-4574	2014-01-19	GTEX-1117F	Female	66	Black	Not Hispanic or Latino	66	199	32.12	20 hour(s), 0 minute(s)	1200	36.6	C	Cardio-Pulmonary Arrest	4	Multisystem Organ Failure	Natural Causes	#12: Sepsis #26: 1 Seizure 20 yrs ago- unknown reason #29: Wheel Chair Bound #58: Heart Failure
SRR2164605	GTEX-13N11-0003-SM-5JVB5	Whole Blood	A-Line	.	-92	.	BP-44430	2013-10-08	LCSET-5029	2014-03-24	GTEX-13N11	Female	50	Black	Not Hispanic or Latino	66	185	29.86	2 hour(s), 25 minute(s)	145	36.7	C	cardiovascular; collapse	0	anoxia	natural causes	Medical Hx: -Blood transfusion, 2011 (colostomy surgery), Family Report -Diverticulosis, 2011, Family Report *Unavailable in general medical History -Hypertension medications (unspecified)- unknown last administered, per Family Report
SRR2166170	GTEX-13JUV-0001-SM-5DU62	Whole Blood	Right femoral	.	376	.	BP-44301	2013-10-04	LCSET-4834	2014-02-19	GTEX-13JUV	Female	46	Black	Not Hispanic or Latino	62	147	26.88	7 hour(s), 17 minute(s)	437	36.2	C	cerebrovascular disease	0	cva	natural causes	18) Per med/soc and chart, donor received dialysis, however the duration is unknown. 26) Per med/soc and chart. donor had seizures, no cause or treatments are indicated.
SRR2166262	GTEX-14PHY-0002-SM-5GYE7	Whole Blood	A-line	.	-170	.	BP-47731	2013-12-24	LCSET-4936	2014-03-16	GTEX-14PHY	Female	67	Black	Not Hispanic or Latino	63	150	26.57	0 hour(s), 22 minute(s)	22	36.2	C	intracranial; hemorrhage	0	cerebrovascular/stroke	natural causes	#12: Open Wound (Right Leg Ulcer (wont heal) (Pyoderma Gangrenosum related to Crohn's disease, 2013, Treated w/ antibiotics) Family and Medical Report #12: WBC = 11.7 #54: Ear Pierced Non-Professional, 1970's (done w/ machine needle), Family Report Unavailable in General Medical Hx: -Vitamin B-12 Deficiency, Unknown Year of Onset, Treatment Vitamin B-12, Medical Report -Biventricular defibrillato…
SRR2166351	GTEX-13VXT-0003-SM-5GY9Y	Whole Blood	A-Line	.	-186	.	BP-45382	2013-11-01	LCSET-4879	2014-03-18	GTEX-13VXT	Female	24	Black	Not Hispanic or Latino	65	145	24.13	6 hour(s), 7 minute(s)	367	37	C	intracranial; hemorrhage	0	cva/stroke	natural causes	#12: WBC = 20.4 (*DATE REMOVED*) #44: Weight Loss: Lost weight while in nursing home (Family Report)
SRR2167623	GTEX-11UD1-0001-SM-58Q8D	Whole Blood	Right subclavian.	.	1268	.	BP-40136	2013-06-25	LCSET-4574	2014-01-23	GTEX-11UD1	Female	44	Black	Not Hispanic or Latino	66	180	29.05	22 hour(s), 24 minute(s)	1344	98.6	F	cardiac arrest	3	arrest; cardiac	arrest; cardiac	18) Per the familly report, donor has been receiving dialysis treatment for 5 years due to ESRD. General Medical History: - Anemia in Chronic Kidney Disease, Unknown year or onset, Unknown hx if treatment, Per medical record. - Hyperphosphatemia, Unknown year of onsent, Unknown hx of treatment, Per medical record. - Pre-transplant evaluation for ESRD, Unknown year of onsent, Received dialysis tre…
SRR2167936	GTEX-13SLX-0003-SM-5DU5R	Whole Blood	Right subclavian.	.	930	.	BP-45382	2013-11-01	LCSET-4834	2014-02-17	GTEX-13SLX	Female	57	Black	Not Hispanic or Latino	64	150	25.74	16 hour(s), 45 minute(s)	1005	34.9	C	sinus [sinusal] tachycardia nos	2	cardiac arrest	arrest; cardiac	33) Per the family report, the donor smoked Cocaine 3-4 years ago. 44) Per the family report, the donor lost 20-30 pounds in the last couple of months. Medications: Blood Pressure Medication, Unknown when last administered, Per the family report. Medical History: Per the family report, last week the donor took Tylenol for cold-like symptoms, fever and sever coughing. Donor also was experiencing d…
SRR602784	GTEX-OHPK-0006-SM-2HMKH	Whole Blood	Location: A-Line	.	-232	.	BP-17677	2011-07-18	LCSET-1156_1	2012-02-15	GTEX-OHPK	Female	51	Black	Not Hispanic or Latino	63	170	30.11	2 hour(s), 24 minute(s)	144	97.3	F	ICH	0	CVA	Natural causes	Questions 8-11 not addressed on CRF
SRR603496	GTEX-POMQ-0006-SM-2I5F4	Whole Blood	A-Line	.	-58	.	BP-19063	2011-09-26	LCSET-1168_5	2012-04-02	GTEX-POMQ	Female	23	Black	Not Hispanic or Latino	68	169	25.69	1 hour(s), 27 minute(s)	87	0	F	Blunt Injury	0	Head Trauma	Motor Vehicle Crash
SRR614960	GTEX-RU1J-0006-SM-2TF6M	Whole Blood	A-Line	.	-41	.	BP-21535	2012-01-18	LCSET-1480	2012-06-02	GTEX-RU1J	Female	21	Black	Not Hispanic or Latino	64	143	24.54	3 hour(s), 15 minute(s)	195	38.1	C	Blunt Injury	0	Head Trauma	Motor Vehicle Crash
SRR657468	GTEX-W5X1-0006-SM-3GIJZ	Whole Blood	A-Line	.	-1133	.	BP-26073	2012-06-08	LCSET-2024	2012-09-11	GTEX-W5X1	Female	48	Black	Not Hispanic or Latino	65	150	24.96	3 hour(s), 9 minute(s)	189	36.2	C	Cardiovascular	0	Anoxia	Natural Causes
SRR657480	GTEX-TML8-0005-SM-32QPA	Whole Blood		.	-47	.	BP-23889	2012-04-07	LCSET-1667	2012-09-02	GTEX-TML8	Female	49	Black	Not Hispanic or Latino	63	171	30.29	0 hour(s), 41 minute(s)	41	37.3	C	ICH	0	CVA/Stroke	Natural Causes
SRR660788	GTEX-UJHI-0006-SM-3DB8H	Whole Blood	Right Ventricle	.	81	.	BP-24792	2012-04-30	LCSET-1898	2012-09-11	GTEX-UJHI	Female	53	Black	Not Hispanic or Latino	68	159	24.17	0 hour(s), 32 minute(s)	32	36.7	C	ICH	0	CVA	Natural Causes
SRR661854	GTEX-POMQ-0006-SM-33HBY	Whole Blood	A-Line	.	-58	.	BP-19063	2011-09-26	LCSET-1668	2012-09-11	GTEX-POMQ	Female	23	Black	Not Hispanic or Latino	68	169	25.69	1 hour(s), 27 minute(s)	87	0	F	Blunt Injury	0	Head Trauma	Motor Vehicle Crash
SRR810853	GTEX-S341-0006-SM-3NM8D	Whole Blood	A-Line	.	-148	.	BP-21854	2012-01-27	LCSET-2351	2012-12-16	GTEX-S341	Female	48	Black	Not Hispanic or Latino	66	166	26.79	1 hour(s), 0 minute(s)	60	96.9	F	ICH	0	CVA	Natural Causes
SRR812461	GTEX-WXYG-0005-SM-3NB3M	Whole Blood	A-Line	.	-231	.	BP-27850	2012-07-24	LCSET-2318	2012-12-16	GTEX-WXYG	Female	53	Black	Not Hispanic or Latino	65	154.44	25.7	0 hour(s), 38 minute(s)	38	37.2	C	Stroke	0	CVA	Natural Causes	#12: WBC= 22.4 #44: last year donor lost 25-30lbs- the NOK believes this was due to diabetes
SRR1452631	GTEX-12WSD-0005-SM-5N9FZ	Whole Blood		.	409	.	BP-41899	2013-08-05	LCSET-4905	2014-03-23	GTEX-12WSD	Female	64	Black	Unknown	60	160	31.24	8 hour(s), 2 minute(s)	482	.		mi	2	heart disease		Medical History: 1. Tubal ligation 2. neurovirus (2013) changed to norovirus as per query suggestion Medications: 1.HCTZ 2.Buspar
SRR2156704	GTEX-12WSD-0002-SM-5ANGA	Whole Blood		.	409	.	BP-41965	2013-08-06	LCSET-4718	2014-02-06	GTEX-12WSD	Female	64	Black	Unknown	60	160	31.24	8 hour(s), 2 minute(s)	482	.		mi	2	heart disease		Medical History: 1. Tubal ligation 2. neurovirus (2013) changed to norovirus as per query suggestion Medications: 1.HCTZ 2.Buspar
SRR1069024	GTEX-X5EB-0006-SM-46MV5	Whole Blood		.	-102	.	BP-29580	2012-08-17	LCSET-2933	2013-04-16	GTEX-X5EB	Male	49	White	Not Hispanic or Latino	70	239.8	34.4	0 hour(s), 46 minute(s)	46	99.2	F	ICH	0	CVA	Natural Causes
SRR1072529	GTEX-XPVG-0006-SM-4B65Z	Whole Blood	drawn from A-Line	.	-161	.	BP-31810	2012-10-04	LCSET-3141	2013-05-13	GTEX-XPVG	Male	59	White	Not Hispanic or Latino	68	224.4	34.12	0 hour(s), 22 minute(s)	22	98.2	F	Cardiovascular	0	Anoxia	Natural Causes	12) open surgical incision from hip to knee 13) blood donation been denied in the past (1971)- reason related to Femur Fracture 25) stated on med/soc from femur fracture 1971
SRR1077503	GTEX-XXEK-0005-SM-4BRWJ	Whole Blood	A-Line	.	-129	.	BP-32612	2012-10-30	LCSET-3618	2013-07-23	GTEX-XXEK	Male	53	White	Not Hispanic or Latino	70	154.44	22.16	1 hour(s), 20 minute(s)	80	100.4	F	SIGSW	0	Head Trauma	Alleged Suicide	#12: Open Wounds = GSW to head
SRR1080998	GTEX-XMK1-0005-SM-4B665	Whole Blood		.	-78	.	BP-31508	2012-09-26	LCSET-3141	2013-05-13	GTEX-XMK1	Male	44	White	Not Hispanic or Latino	69	178.2	26.31	0 hour(s), 31 minute(s)	31	36.5	C	Asphyxiation	0	Anoxia	NON-MVA
SRR1084577	GTEX-XPT6-0006-SM-4B66Q	Whole Blood		.	-41	.	BP-31810	2012-10-04	LCSET-3141	2013-05-13	GTEX-XPT6	Male	22	White	Not Hispanic or Latino	73	199.54	26.32	2 hour(s), 56 minute(s)	176	37.3	C	Blunt Injury	0	Head Trauma	MVA	12) Open Tib/Fib fracture, several open abrasions, head trauma 33) cocaine snorted- verified on med/soc 55) tattoo done with sterile instrument but at home
SRR1084720	GTEX-XBED-0006-SM-47JXO	Whole Blood		.	-116	.	BP-30669	2012-09-05	LCSET-2974	2013-04-11	GTEX-XBED	Male	60	White	Not Hispanic or Latino	64	156.2	26.81	1 hour(s), 9 minute(s)	69	33	C	Gunshot Wound to head	0	Head Trauma	Alleged Suicide	#12: open wound to head- wrapped with gauze #26: Seizures due to ETOH abuse or depression medication, NOK unsure which #55: tattoo on arm done in 1969
SRR1087487	GTEX-SUCS-0006-SM-4DM59	Whole Blood	A-Line	.	-197	.	BP-23215	2012-03-19	LCSET-3205	2013-05-31	GTEX-SUCS	Male	70	White	Not Hispanic or Latino	67	163	25.53	0 hour(s), 50 minute(s)	50	38	C	ICH	0	CVA	Natural Causes
SRR1088168	GTEX-XAJ8-0006-SM-46MVM	Whole Blood	A-Line	.	-80	.	BP-30451	2012-08-31	LCSET-2933	2013-04-16	GTEX-XAJ8	Male	45	White	Not Hispanic or Latino	72	168.74	22.88	0 hour(s), 23 minute(s)	23	97	F	Asphyxiation	0	Anoxia	Alleged Suicide	Question 12. - wbc= 18.1 Question 12. - fungal infections - unknown - patient started taking Lamictal one week prior to hospital admission
SRR1090508	GTEX-U3ZG-0006-SM-47JWX	Whole Blood	Line from Chest	.	-25	.	BP-24229	2012-04-17	LCSET-2974	2013-04-11	GTEX-U3ZG	Male	51	White	Not Hispanic or Latino	69	156	23.03	0 hour(s), 35 minute(s)	35	98	F		.
SRR1099648	GTEX-XGQ4-0005-SM-4AT5U	Whole Blood		.	-33	.	BP-30967	2012-09-11	LCSET-3137	2013-05-15	GTEX-XGQ4	Male	50	White	Not Hispanic or Latino	60	149.6	29.21	0 hour(s), 32 minute(s)	32	36.9	C	Cardiovascular	0	Anoxia	Natural Causes	Question 12. - Open wounds = center buttocks Question 12. - WBC = 20.4 Question 56. - Living in group home
SRR1304927	GTEX-QMRM-0002-SM-3UZFK	Whole Blood	A-Line	.	-32	.	BP-20681	2011-12-09	LCSET-2665	2013-02-26	GTEX-QMRM	Male	53	White	Not Hispanic or Latino	74	174	22.34	0 hour(s), 52 minute(s)	52	99.1	F	Blunt Injury	0	Head Trauma	MVA vs. Bike
SRR1304947	GTEX-Q2AI-0003-SM-3UZFI	Whole Blood		.	.	.	BP-19660	2011-10-26	LCSET-2665	2013-02-26	GTEX-Q2AI	Male	44	White	Not Hispanic or Latino	75	230	28.74	0 hour(s), 43 minute(s)	43	37	C	ICH	0	CVA	Natural Causes
SRR1305159	GTEX-OIZF-0004-SM-3USRU	Whole Blood	Left arm	.	-34	.	BP-18058	2011-08-04	LCSET-2654	2013-02-26	GTEX-OIZF	Male	61	White	Not Hispanic or Latino	68	187	28.43	0 hour(s), 43 minute(s)	43	37.2	C	Pontine Bleed	0	Pontine Bleed	Natural Causes	Questions 8 through 11 not addressed on the CRF. Questions 8 through 11 addressed by Site (*DATE REMOVED*)
SRR1305319	GTEX-R55C-0003-SM-3USSH	Whole Blood	A-Line	.	-67	.	BP-21231	2012-01-09	LCSET-2654	2013-02-26	GTEX-R55C	Male	47	White	Not Hispanic or Latino	73	238	31.4	1 hour(s), 20 minute(s)	80	96	F	Cardiovascular	0	Anoxia	Natural Causes
SRR1305405	GTEX-RUSQ-0001-SM-3UZFR	Whole Blood	A-Line	.	2	.	BP-21585	2012-01-19	LCSET-2665	2013-02-26	GTEX-RUSQ	Male	59	White	Not Hispanic or Latino	77	252	29.88	0 hour(s), 37 minute(s)	37	100.8	F	ICH	0	CVA	Natural Causes
SRR1305565	GTEX-P4PQ-0003-SM-3UZFF	Whole Blood	Central Line	.	-171	.	BP-18599	2011-08-31	LCSET-2665,LCSET-2777	2013-02-26	GTEX-P4PQ	Male	60	White	Not Hispanic or Latino	68	160	24.33	2 hour(s), 26 minute(s)	146	37.7	C	Intracranial Hemorrhage	0	Cerebrovascular/Stroke	Natural Causes-Head Trauma
SRR1305587	GTEX-QDVN-0003-SM-3UZFJ	Whole Blood	A-Line	.	-279	.	BP-20185	2011-11-17	LCSET-2665	2013-02-26	GTEX-QDVN	Male	56	White	Not Hispanic or Latino	72	209	28.34	0 hour(s), 38 minute(s)	38	35.4	C	Cardiovascular	0	Anoxia	Natural Causes
SRR1305629	GTEX-PLZ6-0003-SM-3UZFH	Whole Blood	A-Line	.	-240	.	BP-18956	2011-09-19	LCSET-2665,LCSET-2777	2013-02-26	GTEX-PLZ6	Male	36	White	Not Hispanic or Latino	74	172	22.08	0 hour(s), 58 minute(s)	58	0	F	Blunt Injury	0	Head Trauma	Motorcycle Accident	recreational cocaine use-snorted.
SRR1305693	GTEX-S4Q7-0001-SM-3UZFN	Whole Blood	A-Line	.	-157	.	BP-22096	2012-02-03	LCSET-2665	2013-02-26	GTEX-S4Q7	Male	22	White	Not Hispanic or Latino	66	176	28.4	1 hour(s), 23 minute(s)	83	35	C	Blunt Injury	0	Head Trauma	Fall
SRR1305809	GTEX-WFJO-0003-SM-3UZER	Whole Blood	A-Line	.	-104	.	BP-26502	2012-06-21	LCSET-2665,LCSET-2777	2013-02-26	GTEX-WFJO	Male	37	White	Not Hispanic or Latino	70	242.44	34.78	0 hour(s), 19 minute(s)	19	98.6	F	Cardiovascular	0	Anoxia	Natural Causes	toxicology screen: (+) ETOH, opiates, benzodiazepines
SRR1305831	GTEX-S3XE-0003-SM-3UZFM	Whole Blood	A-Line	.	-153	.	BP-21967	2012-01-31	LCSET-2665,LCSET-2777	2013-02-26	GTEX-S3XE	Male	51	White	Not Hispanic or Latino	71	139	19.38	0 hour(s), 37 minute(s)	37	34.5	C	SIGSW	0	Head Trauma	Suicide
SRR1305853	GTEX-TMZS-0002-SM-3UZF4	Whole Blood	Left Radial Artery	.	-136	.	BP-24012	2012-04-10	LCSET-2665,LCSET-2777	2013-02-26	GTEX-TMZS	Male	63	White	Not Hispanic or Latino	75	210	26.25	0 hour(s), 45 minute(s)	45	36.8	C		.
SRR1305907	GTEX-U3ZM-0004-SM-3USQ6	Whole Blood	A-Line	.	-83	.	BP-24272	2012-04-17	LCSET-2654	2013-02-26	GTEX-U3ZM	Male	41	White	Not Hispanic or Latino	76	286	34.81	1 hour(s), 15 minute(s)	75	35.8	C	Blunt Injury	0	Head Trauma	MVA
SRR1305939	GTEX-RVPV-0003-SM-3USSI	Whole Blood		.	1401	.	BP-21655	2012-01-23	LCSET-2654	2013-02-26	GTEX-RVPV	Male	67	White	Not Hispanic or Latino	69	230	33.96	23 hour(s), 19 minute(s)	1399	23	C	NA	3	Heart failure
SRR1306013	GTEX-WH7G-0004-SM-3UZEX	Whole Blood	A-Line	.	-166	.	BP-26737	2012-06-28	LCSET-2665,LCSET-2777	2013-02-26	GTEX-WH7G	Male	49	White	Not Hispanic or Latino	75	198	24.75	1 hour(s), 2 minute(s)	62	36.4	C	ICH	0	CVA	Natural Causes
SRR1306077	GTEX-U4B1-0001-SM-3USQC	Whole Blood	A-Line	.	-167	.	BP-24314	2012-04-18	LCSET-2654	2013-02-26	GTEX-U4B1	Male	47	White	Not Hispanic or Latino	71	169	23.57	1 hour(s), 8 minute(s)	68	98.4	F	Hanging	0	Anoxia	Suicide
SRR1306141	GTEX-PLZ5-0003-SM-3UZFG	Whole Blood	A-Line	.	-178	.	BP-18956	2011-09-19	LCSET-2665	2013-03-05	GTEX-PLZ5	Male	50	White	Not Hispanic or Latino	71	180	25.1	1 hour(s), 22 minute(s)	82	0	F	Gunshot Wound to Head	0	Head Trauma	Alleged Suicide	Depression/Anxiety, smoker
SRR1306163	GTEX-QESD-0001-SM-3USS1	Whole Blood	A-Line	.	240	.	BP-20419	2011-11-30	LCSET-2654	2013-02-26	GTEX-QESD	Male	26	White	Not Hispanic or Latino	70	154	22.09	1 hour(s), 28 minute(s)	88	98.6	F	Self Inflicted GSW to head	0	Head Trauma	Suicide
SRR1306227	GTEX-SUCS-0001-SM-3USRI	Whole Blood	A-Line	.	-196	.	BP-23160	2012-03-16	LCSET-2654	2013-02-26	GTEX-SUCS	Male	70	White	Not Hispanic or Latino	67	163	25.53	0 hour(s), 50 minute(s)	50	38	C	ICH	0	CVA	Natural Causes
SRR1306293	GTEX-X5EB-0001-SM-3USRB	Whole Blood		.	-102	.	BP-29525	2012-08-16	LCSET-2654,LCSET-2777	2013-02-26	GTEX-X5EB	Male	49	White	Not Hispanic or Latino	70	239.8	34.4	0 hour(s), 46 minute(s)	46	99.2	F	ICH	0	CVA	Natural Causes
SRR1306455	GTEX-QV31-0003-SM-3USS6	Whole Blood	A-Line	.	-179	.	BP-20754	2011-12-12	LCSET-2654	2013-02-26	GTEX-QV31	Male	32	White	Not Hispanic or Latino	69	158.2	23.36	2 hour(s), 20 minute(s)	140	36	C	GSW	0	Head Trauma	Alleged Homicide
SRR1306583	GTEX-OOBK-0004-SM-3USRV	Whole Blood	A-Line	.	-118	.	BP-18209	2011-08-12	LCSET-2654,LCSET-2777	2013-02-26	GTEX-OOBK	Male	48	White	Not Hispanic or Latino	72	211	28.61	0 hour(s), 17 minute(s)	17	36.8	C	SIGSW	0	Head Trauma	Alleged Suicide	Questions 8-11 not address on CRF Site - Questions 8-11 updated on *DATE REMOVED*
SRR1306649	GTEX-TKQ2-0002-SM-3USRK	Whole Blood		.	-53	.	BP-23822	2012-04-05	LCSET-2654,LCSET-2777	2013-02-26	GTEX-TKQ2	Male	50	White	Not Hispanic or Latino	71	213	29.7	1 hour(s), 33 minute(s)	93	36.6	C	Cardiovascular	0	Anoxia	Natural Causes	Question 19. and 20.) During recovery of Kidneys for Organ donation, surgeon saw multiple cysts, possible renal cell carcinoma, no evidence of metastasis. Kidney referred to GTEx project for sampling. No prior diagnosis of cancer. Question 28.) Occupation - Plumber. Lead exposure up to 1992 when lead flux was discontinued.
SRR1306769	GTEX-XAJ8-0001-SM-3USR2	Whole Blood	A-Line	.	-80	.	BP-30377	2012-08-30	LCSET-2654	2013-03-05	GTEX-XAJ8	Male	45	White	Not Hispanic or Latino	72	168.74	22.88	0 hour(s), 23 minute(s)	23	97	F	Asphyxiation	0	Anoxia	Alleged Suicide	Question 12. - wbc= 18.1 Question 12. - fungal infections - unknown - patient started taking Lamictal one week prior to hospital admission
SRR1306895	GTEX-X4LF-0001-SM-3USSN	Whole Blood	A-line blood draw	.	-106	.	BP-29349	2012-08-14	LCSET-2654	2013-02-26	GTEX-X4LF	Male	59	White	Not Hispanic or Latino	73	168.52	22.23	0 hour(s), 53 minute(s)	53	34	C	ICH	0	CVA	Natural Causes	#12: WBC= 15.5; Cellulitis in knee 2 years ago treated with antibiotics
SRR1306974	GTEX-OIZH-0003-SM-3USSF	Whole Blood	A-Line	.	-96	.	BP-18079	2011-08-05	LCSET-2654	2013-02-26	GTEX-OIZH	Male	58	White	Not Hispanic or Latino	74	200	25.68	0 hour(s), 25 minute(s)	25	98.7	F	ICH	0	CVA	Natural Causes	Questions 2, 8-11 not addressed on CRF Site answered Questions 2, 8-11 and "FOR INFORMATIONAL PURPOSES ONLY" on CRF - *DATE REMOVED* Updated Question 1 to reflect lack of peripheral nerve collected - Site *DATE REMOVED*
SRR1307360	GTEX-WHPG-0002-SM-3USR1	Whole Blood	A-Line	.	-114	.	BP-26880	2012-07-02	LCSET-2654	2013-03-06	GTEX-WHPG	Male	50	White	Not Hispanic or Latino	72	198	26.85	3 hour(s), 3 minute(s)	183	36.8	C	Asphyxiation	0	Anoxia	Natural Causes	#33: crack/cocaine for 30 years. No use in past 3 years
SRR1307486	GTEX-U3ZH-0003-SM-3UZF3	Whole Blood	A-Line	.	-15	.	BP-24272	2012-04-17	LCSET-2665	2013-03-06	GTEX-U3ZH	Male	31	White	Not Hispanic or Latino	74	223	28.63	1 hour(s), 9 minute(s)	69	37.3	C	ICH	0	CVA	Natural Causes	29. Wheelchair bound for 6 years. 32. Heroin use greater than 8 years ago.
SRR1307551	GTEX-XBED-0004-SM-3USR4	Whole Blood		.	-116	.	BP-30526	2012-09-04	LCSET-2654	2013-02-26	GTEX-XBED	Male	60	White	Not Hispanic or Latino	64	156.2	26.81	1 hour(s), 9 minute(s)	69	33	C	Gunshot Wound to head	0	Head Trauma	Alleged Suicide	#12: open wound to head- wrapped with gauze #26: Seizures due to ETOH abuse or depression medication, NOK unsure which #55: tattoo on arm done in 1969
SRR1307792	GTEX-RM2N-0002-SM-4X62E	Whole Blood	A-Line	.	-225	.	BP-21336	2012-01-11	LCSET-4101	2013-11-11	GTEX-RM2N	Male	55	White	Not Hispanic or Latino	69	220	32.48	0 hour(s), 50 minute(s)	50	35.7	C	ICH	0	CVA	Natural Causes
SRR1307827	GTEX-O5YW-0003-SM-4X5ZF	Whole Blood	RIGHT RADIAL	.	-43	.	BP-17579	2011-07-13	LCSET-4101	2013-11-11	GTEX-O5YW	Male	54	White	Not Hispanic or Latino	70	202	28.98	0 hour(s), 5 minute(s)	5	98.9	F	ICH	0	Cerebrovascular diseases		Questions 8-11 not addressed on CRF Questions 8-11 and "For informational purposes only" section answered by Site - *DATE REMOVED* Updated Question 1 to reflect lack of adipose collected - Site *DATE REMOVED*
SRR1307919	GTEX-VUSG-0002-SM-4X61J	Whole Blood	Subclavian	.	114	.	BP-25528	2012-05-21	LCSET-4101	2013-11-11	GTEX-VUSG	Male	59	White	Not Hispanic or Latino	70	145	20.8	2 hour(s), 5 minute(s)	125	37.2	C	Blunt Injury	0	Head Trauma	Non MVA- Fall
SRR1307935	GTEX-SIU7-0002-SM-4SVPJ	Whole Blood	A-Line	.	-65	.	BP-22654	2012-02-24	LCSET-4029	2013-09-15	GTEX-SIU7	Male	51	White	Not Hispanic or Latino	74	228	29.27	0 hour(s), 7 minute(s)	7	35.1	C	Cardiovascular	0	Anoxia	Natural Causes	question 18: Dialysis treatment for 2 years at 2 times per week as reported by NOK.
SRR1308474	GTEX-QV44-0003-SM-4SVQB	Whole Blood	A-Line	.	-50	.	BP-20754	2011-12-12	LCSET-4029	2013-09-15	GTEX-QV44	Male	54	White	Not Hispanic or Latino	73	207	27.31	0 hour(s), 40 minute(s)	40	99.9	F	Acute Respiratory Distress Syndrome	0	Anoxia	Natural Causes	on Lung transplant list.
SRR1308574	GTEX-WHWD-0002-SM-4X61F	Whole Blood	A-Line	.	-42	.	BP-26974	2012-07-05	LCSET-4101	2013-11-11	GTEX-WHWD	Male	54	White	Not Hispanic or Latino	67	145	22.71	3 hour(s), 33 minute(s)	213	100.4	F	Blunt Injury	0	Head Trauma	Non- MVA
SRR1308844	GTEX-WFG7-0002-SM-4X61R	Whole Blood	Right Subclavian	.	-104	.	BP-26475	2012-06-20	LCSET-4101	2013-11-11	GTEX-WFG7	Male	25	White	Not Hispanic or Latino	70	175	25.11	0 hour(s), 40 minute(s)	40	36	C	Drug Intoxication	0	Anoxia	Alleged Suicide	Question 33 and 48 - took Rx percocet for back but 1 week prior to admission - unable to cope and took orally percocet, Oxycontin, xanax and smoked cocaine which lead to his overdose. Question 40 - Clamydia in 2008, tx with antibiotics x 2 weeks.
SRR1308969	GTEX-X261-0002-SM-3USR3	Whole Blood	Femoral Artery	.	659	.	BP-29170	2012-08-10	LCSET-2654	2013-03-06	GTEX-X261	Male	56	White	Not Hispanic or Latino	72	195	26.44	12 hour(s), 7 minute(s)	727	101.3	F	ICH	4	CVA	Natural Causes
SRR1309016	GTEX-V955-0001-SM-4X61T	Whole Blood	A-Line	.	-84	.	BP-25178	2012-05-09	LCSET-4101	2013-11-11	GTEX-V955	Male	60	White	Not Hispanic or Latino	70	209	29.99	1 hour(s), 9 minute(s)	69	37.9	C	Cardiovascular	0	Anoxia	Natural Causes
SRR1309267	GTEX-WHSB-0004-SM-3USQY	Whole Blood	A-Line	.	-68	.	BP-26880	2012-07-02	LCSET-2654	2013-03-06	GTEX-WHSB	Male	50	White	Not Hispanic or Latino	70	192	27.55	1 hour(s), 20 minute(s)	80	98.6	F	CARDIOVASCULAR	0	ANOXIA	NON MVA	donor was in jail for 21 years
SRR1312598	GTEX-13FTZ-0005-SM-5NQ9N	Whole Blood	Heart	.	1017	.	BP-44115	2013-09-30	LCSET-4907	2014-03-21	GTEX-13FTZ	Male	67	White	Not Hispanic or Latino	69	220	32.48	16 hour(s), 42 minute(s)	1002	98.6	F	natural causes	2	cardiac arrest	natural causes	Med Hx - Flu shot (2012) Family Report -Periods of Confusion after TIA (2013) Family Report -Shortness Breath/Cough d/t COPD, Family Report
SRR1313514	GTEX-11ZU8-0005-SM-5PNU5	Whole Blood	Right subclavian.	.	592	.	BP-40461	2013-07-08	LCSET-4917	2014-03-27	GTEX-11ZU8	Male	64	White	Not Hispanic or Latino	72	200	27.12	13 hour(s), 23 minute(s)	803	98.6	F	respiration; arrest	4	cardiac arrest	cardiac arrest - asystole	General Medical History: - Cardiac Stents, Unknown year of onset. - Pacemaker, Year of onset: 2010 Current Medications: - Inhailer (for COPD), Unknown when last administered, Per the family report. - Insulin (for Diabetes), Unknown when last administered, Per the family report. - Heart Medication, Unknown when last administered, Per the family report.
SRR1316015	GTEX-14E6E-0006-SM-5MR5N	Whole Blood	A-line	.	-109	.	BP-46767	2013-12-09	LCSET-4902	2014-03-22	GTEX-14E6E	Male	31	White	Not Hispanic or Latino	68	211.8	32.2	0 hour(s), 41 minute(s)	41	37.5	C	injury of head	0	head trauma	pedestrian injured in collision with car, pick-up truck or van, unspecified whether traffic or nontraffic accident (history)	12) WBC = 19.6 48) Donor toxicology results showed positive for opiates at time of death and per med/soc, donor was taking Percocet, however this was not a prescribed medication per med/soc and donor chart. Per med/soc, donor had been using opiates for the past 3 - 4 years, and was treated with Suboxone. Donor had previously used cocaine, last time used was in 2003. Per med/soc, donor smoked cann…
SRR1318005	GTEX-13CZV-0006-SM-5P9IN	Whole Blood	Left Subclavian	.	832	.	BP-43801	2013-09-20	LCSET-4916	2014-03-27	GTEX-13CZV	Male	64	White	Not Hispanic or Latino	72	210	28.48	16 hour(s), 38 minute(s)	998	98.6	F	hypoxemia	2	arrest; cardiac	natural causes	#12: Pneumonia : Possible 2013 (medical report ) #12: WBC = 16 (medical report) Medical Hx: -Stents placed twice- 2003, 2012 (family report ) -Cocaine use 45 years ago (family report) -Seizures d/t low O2 levels (family report) -Hep B, Hep A, Flue, Pneumonia vaccinations- 2013 (family report ) -Fever's d/t fibrosis, 2013 (family report)
SRR1318241	GTEX-13S86-0005-SM-5NQ7I	Whole Blood	A-line	.	-133	.	BP-45386	2013-11-01	LCSET-4906	2014-03-22	GTEX-13S86	Male	44	White	Not Hispanic or Latino	66	189	30.5	1 hour(s), 26 minute(s)	86	39.6	C	intracranial hemorrhage	0	stroke	natural causes	12) WBC = 26.1 Blood cultures = positive for staphylococcus. 28) Per med/soc, donor was exposed to asbestos for an unknown duration over 10 years ago. 58) Donor had a current diagnosis of multiple sclerosis.
SRR1319772	GTEX-11P82-0006-SM-5N9FY	Whole Blood		.	-114	.	BP-39959	2013-06-17	LCSET-4905	2014-03-23	GTEX-11P82	Male	21	White	Not Hispanic or Latino	70	167	23.96	1 hour(s), 31 minute(s)	91	99.3	F	motor-vehicle accident [mva] nos	1	nontraumatic intracerebral hemorrhage	unknown cause of death	#12: WBC = 16.5 #33: Cocaine (snorting: infrequent use for past couple months)
SRR1320403	GTEX-14BIL-0006-SM-5N9F2	Whole Blood	Right Subclavian	.	617	.	BP-46330	2013-12-01	LCSET-4905	2014-03-23	GTEX-14BIL	Male	54	White	Not Hispanic or Latino	70	220	31.56	12 hour(s), 14 minute(s)	734	98.6	F	cardiac arrest	2	cardiac arrest	natural causes	*Unavailable in General Medical Hx -Smokers Cough, Unknown Year of Onset, Family Report Medications -Vitamins w/ Lutein, Unknown Last Administered, Family Report Per family report, donor took oral medication for diabetes. Last day of administration is unknown.
SRR1326536	GTEX-ZDTT-0006-SM-4WKFP	Whole Blood		.	-108	.	BP-35729	2013-02-04	LCSET-4170	2013-10-28	GTEX-ZDTT	Male	62	White	Not Hispanic or Latino	71	205	28.59	0 hour(s), 42 minute(s)	42	100	F	ICH	0	CVA	Natural Causes	#12. WBC=19.8
SRR1328057	GTEX-OHPM-0003-SM-4X5ZH	Whole Blood	R. Radial	.	-105	.	BP-17791	2011-07-20	LCSET-4101	2013-11-11	GTEX-OHPM	Male	54	White	Not Hispanic or Latino	69	229	33.81	0 hour(s), 33 minute(s)	33	98.7	F	Blunt Injury	0	Head Trauma	Non- MVA: Fall from roof	Questions 8 through 11 not addressed on the CRF. Questions 8 through 11 and 12-58 addressed by Site (*DATE REMOVED*) Updated Question 1 to reflect lack of peripheral nerve collected - Site *DATE REMOVED*
SRR1328383	GTEX-148VJ-0006-SM-5NQB1	Whole Blood	Right Subclavian	.	850	.	BP-46147	2013-11-25	LCSET-4907	2014-03-21	GTEX-148VJ	Male	70	White	Not Hispanic or Latino	74	207	26.57	16 hour(s), 22 minute(s)	982	88.5	F	lactic acidosis	2	cardiac arrest	mental status change	#12: WBC = 13.7 *Unavailable in General Medical Hx -Skin Cancer, Removed surgically less than 5 years ago, Pt had cancer for more than a year considered cured, Family Report -Pt had bad knee/swelled ankles, difficulty walking, Unknown Year of Onset, Family Report As per the Family Report, the patient was taking diabetes medicaton. Name unknown. Date of onset is unknown. As per the Family Report, …
SRR1330522	GTEX-YEC3-0005-SM-4W21J	Whole Blood		.	-110	.	BP-34671	2012-12-21	LCSET-4049	2013-10-20	GTEX-YEC3	Male	56	White	Not Hispanic or Latino	69	213.85	31.58	0 hour(s), 49 minute(s)	49	99.1	F	ICH	0	CVA	Natural Causes	#12. WBC=13.17 #40. Patient had genital warts 32 yrs ago, they were removed and never came back.
SRR1331684	GTEX-YB5E-0005-SM-4VDSO	Whole Blood		.	-813	.	BP-34096	2012-12-07	LCSET-4040	2013-10-17	GTEX-YB5E	Male	49	White	Not Hispanic or Latino	68	140.8	21.41	0 hour(s), 34 minute(s)	34	38.2	C	Blunt Injury	0	Head Trauma	MVA	#12: Head trauma, WBC= 19.8 #56: donor stays in a homeless shelter
SRR1332007	GTEX-11EQ9-0006-SM-5LUB6	Whole Blood	A-Line	.	-165	.	BP-39302	2013-05-23	LCSET-4899	2014-03-23	GTEX-11EQ9	Male	33	White	Not Hispanic or Latino	68	166	25.24	0 hour(s), 15 minute(s)	15	35.9	C	stroke	2	intracranial hemorrhage		26) Per medical/social history - In *MONTH REMOVED* 2013 donor experienced a seizure, potassium level was low and he was admitted to the hospital for 4 days. No treatment after discharge.
SRR1333209	GTEX-Y111-0006-SM-4SOIO	Whole Blood	Right Subclavian	.	1273	.	BP-33168	2012-11-15	LCSET-3995	2013-09-19	GTEX-Y111	Male	50	White	Not Hispanic or Latino	69	160	23.63	23 hour(s), 5 minute(s)	1385	0	F	Hanging	1	Respiratory Arrest	Suicide	Donor Serology report completed on *DATE REMOVED* indicated that "Hep C Antibody" and "Hep B Total Core Antibody" are both REPEAT REACTIVE.
SRR1336706	GTEX-12C56-0006-SM-5N9E9	Whole Blood	A-line	.	-56	.	BP-41053	2013-07-19	LCSET-4905	2014-03-23	GTEX-12C56	Male	23	White	Not Hispanic or Latino	75	165	20.62	2 hour(s), 42 minute(s)	162	36.8	C	motor vehicle accident	0	head injury trauma multiple	motor vehicle accident	33) Per med/soc, donor may have used cocaine. As per the donor's chart, SHx: polysubstance abuse. As per the med/soc: "pt smoked marijuana for at least 10 years. Pt may have tried cocaine. Unknown frequency of marijuana use."
SRR1338055	GTEX-14C38-0006-SM-5NQBF	Whole Blood	Right Subclavian	.	341	.	BP-46725	2013-12-06	LCSET-4907	2014-03-21	GTEX-14C38	Male	50	White	Not Hispanic or Latino	78	293	33.86	7 hour(s), 20 minute(s)	440	94	F	anoxia	0	anoxia	natural causes	#12: WBC = 18.8 #33: Cocaine Use, 2009, Snorted for 7 years, Family Report
SRR1338964	GTEX-ZEX8-0005-SM-4WKGE	Whole Blood		.	-57	.	BP-36173	2013-02-15	LCSET-4170	2013-10-28	GTEX-ZEX8	Male	54	White	Not Hispanic or Latino	70	220	31.56	0 hour(s), 52 minute(s)	52	99.6	F	stroke	0	CVA	natural	#17. Med/soc indicates donor had contact with a recipient of small pox vaccination, but no indication of when this person had been vaccinated.
SRR1339834	GTEX-11ONC-0005-SM-5O9CY	Whole Blood		.	593	.	BP-39923	2013-06-14	LCSET-4910	2014-04-01	GTEX-11ONC	Male	69	White	Not Hispanic or Latino	69	165	24.36	10 hour(s), 13 minute(s)	613	98.6	F	unknown cause of death	2	anoxia	unknown cause of death	#24: Oral Steroids 2012 #44: Lost 10lbs in last month #48: Steroids Medical History: -Cardiac Stents (1994)-Family Report -Brain Bleed (2012)-Family Report -Nebulizer Treatment (2012)-Family Report Medications: -B12 Death Circumstances: -Natural Cause of Death Serology: -GTEx only case no serologies done
SRR1339856	GTEX-11GS4-0006-SM-5SI9M	Whole Blood	Right subclavian.	.	675	.	BP-39427	2013-05-28	LCSET-5174	2014-04-04	GTEX-11GS4	Male	61	White	Not Hispanic or Latino	73	243	32.06	13 hour(s), 4 minute(s)	784	98.6	F	cardiac asystole	2	cardiac asystole	cardiac arrest	Medications: Blood Thinner - Unknown date of last administration, Family report. Heart Medication - Unknown date of last administration, Family report. Unspecific Herbals - Unknown date of last administration, Family report.
SRR1345266	GTEX-11NUK-0005-SM-5MR5F	Whole Blood	Left subclavian.	.	794	.	BP-39727	2013-06-07	LCSET-4902	2014-03-22	GTEX-11NUK	Male	53	White	Not Hispanic or Latino	71	165	23.01	14 hour(s), 40 minute(s)	880	98.6	F	cardiac arrest, unspecified	2	arrest; cardiac		General Medical History: Donor had a MI in 1999 with an angioplasty and stent placement. Current Medications: Bromide (unknown when last administered, from family report).
SRR1348294	GTEX-12WSM-0005-SM-5NQB3	Whole Blood	Right femoral.	.	707	.	BP-42239	2013-08-13	LCSET-4907	2014-03-21	GTEX-12WSM	Male	63	White	Not Hispanic or Latino	72	200	27.12	13 hour(s), 51 minute(s)	831	95.4	F	cardiac arrest	2	myocardial infarction	natural causes	12) WBC: 12.2
SRR1354291	GTEX-147F4-0006-SM-5O99T	Whole Blood	Right Subclavian	.	1005	.	BP-46087	2013-11-22	LCSET-4909	2014-03-20	GTEX-147F4	Male	50	White	Not Hispanic or Latino	71	220	30.68	19 hour(s), 52 minute(s)	1192	98.6	F	cardiac arrest	2	cardiac arrest	natural causes	#24: Donor was taking steroids (Prednisone) for Chrohn's Disease. #27: "Coughing last few days" & "occasional vomiting" d/t medication and tx, Family Report 8Unavailable in General Medical Hx -Inflammatory Bowel, 2008, Medical Report -Double Bowel Transplant, 2010, Family and Medical Report -Colostomy, Unknown date of Onset, Medical Report -Colon Removed, 2008, Family Report -Feeding Tube, 2012, …
SRR1357781	GTEX-1192X-0005-SM-5NQC3	Whole Blood		.	757	.	BP-39103	2013-05-17	LCSET-4907	2014-03-21	GTEX-1192X	Male	55	White	Not Hispanic or Latino	74	190.74	24.49	14 hour(s), 12 minute(s)	852	100.8	F	unknown cause of death	4	end stage liver disease	unknown cause of death	#12: Fever (Low Grade Fever) #12: Ascites #28: ETOH Abuse (Lead to Liver Failure) #44: Weight loss (2lbs in last week, wasn't eating due to ETOH withdrawal)
SRR1358343	GTEX-11WQK-0005-SM-5O9AV	Whole Blood		.	474	.	BP-40354	2013-07-02	LCSET-4909	2014-03-20	GTEX-11WQK	Male	55	White	Not Hispanic or Latino	68	156	23.72	9 hour(s), 50 minute(s)	590	92.7	F	unknown cause of death	2	unknown cause of death	death of unknown cause	#28: ETOH Abuse Medications: -Hypertension Meds -Anti-depressants -Asthma Inhaler Death Circumstances: -Multisystem Organ Failure -Natural Causes of Death
SRR1362395	GTEX-11GSO-0005-SM-5O9CA	Whole Blood		.	779	.	BP-39427	2013-05-28	LCSET-4910	2014-04-01	GTEX-11GSO	Male	61	White	Not Hispanic or Latino	73	250	32.98	13 hour(s), 26 minute(s)	806	98.6	F	unknown cause of death	2	arrest; cardiac	unknown cause of death	Medical History: -ICD/Pacemaker placed; (2007 & 2010); Yes: History of Treatment; Family Report -CABG (Coronary Artery Bypass Grafting); 1998; Yes: History of Treatment; Family Report Death Circumstances: -Natural Cause of Death
SRR1363742	GTEX-14B4R-0006-SM-5O9A7	Whole Blood	A-line	.	-324	.	BP-46281	2013-11-27	LCSET-4909	2014-03-20	GTEX-14B4R	Male	38	White	Not Hispanic or Latino	72	200	27.12	3 hour(s), 21 minute(s)	201	37.4	C	intracranial hemorrhage	0	cva - cerebrovascular accident	natural causes	12) WBC = 10.9 Per donor chart and med/soc, donor had 2 embolization surgeries and gamma knife radiation in 1989. Per donor chart, donor was having seizures when admitted to the hospital, but it is unclear if the donor was having chronic seizures; the donor was taking anti-convultants. Per med/soc, donor has had slight left-side paralysis and weakness since 1986 following a CVA. Per med/soc, dono…
SRR1364997	GTEX-S4Z8-0003-SM-4X62P	Whole Blood	A-Line	.	-40	.	BP-22150	2012-02-06	LCSET-4101	2013-11-11	GTEX-S4Z8	Male	63	White	Not Hispanic or Latino	71	238	33.19	0 hour(s), 33 minute(s)	33	37.1	C	ICH	0	CVA	Natural Causes
SRR1366813	GTEX-1192W-0005-SM-5NQBQ	Whole Blood	Subclavian.	.	645	.	BP-39103	2013-05-17	LCSET-4907	2014-03-21	GTEX-1192W	Male	68	White	Not Hispanic or Latino	69	180	26.58	11 hour(s), 6 minute(s)	666	98.6	F	unknown cause of death	2	unknown cause of death
SRR1368529	GTEX-117YW-0005-SM-5NQ8Z	Whole Blood	Right subclavian.	.	771	.	BP-38943	2013-05-14	LCSET-4906	2014-03-22	GTEX-117YW	Male	58	White	Not Hispanic or Latino	72	220	29.83	13 hour(s), 5 minute(s)	785	98.6	F	Diabetic Emergency	3	Cardiac Arrest	Natural Causes
SRR1370742	GTEX-11TT1-0005-SM-5NQ8Y	Whole Blood	A-Line	.	-59	.	BP-40138	2013-06-25	LCSET-4906	2014-03-22	GTEX-11TT1	Male	22	White	Not Hispanic or Latino	72	171.9	23.31	0 hour(s), 22 minute(s)	22	36	C	accident unspecified	0	poisoning by overdose of substance	intoxication by non-medicinal agent	12) WBC= 13.4 32) Per the family report, donor began using Heroin a few months ago, is currrently using, snorted heroin. 38) Per the family report, the donor's babies mom would have sex in exchange for drugs. 40/44) Unexplained weight loss: Per the family report, donor has lost 25-30lbs in the last 6 months. Donor's mother feels as if it was drug related. 40) Night sweats: Per the family report, …
SRR1376619	GTEX-14DAR-0006-SM-5N9GC	Whole Blood	A-line	.	-167	.	BP-46725	2013-12-06	LCSET-4905	2014-03-23	GTEX-14DAR	Male	50	White	Not Hispanic or Latino	69	207	30.57	1 hour(s), 12 minute(s)	72	37.2	F	gunshot wound	0	head trauma	intentional self-harm by unspecified firearm discharge	12) WBC = 10.6 Per med/soc, donor had a rotator cuff repair surgery 1 - 2 years ago, shoulder not specified. Per med/soc, the donor was bit by a dog and the donor's leg developed gangrene. The donor had gangrenous skin removed from calf - The leg skin was removed from was not specified. Per med/soc, donor was disabled, but disability not specified. Per med/soc, donor had been sober for 10 - 12 ye…
SRR1379538	GTEX-14ABY-0005-SM-5O99U	Whole Blood	Right subclavian	.	1168	.	BP-46281	2013-11-27	LCSET-4909	2014-03-20	GTEX-14ABY	Male	59	White	Not Hispanic or Latino	72	200	27.12	21 hour(s), 10 minute(s)	1270	97.1	F	asystole	2	cardiac arrest	natural causes	20) Per med/soc, basal cell carcinoma diagnosis on left shoulder, and treatment in the last 5 years. Surgically removed a year and half ago, and last follow-up was *MONTH REMOVED* 2013. Donor was taking blood pressure medication and anti-histamine, per med/soc. Both for approximately the last 5 years.
SRR1380270	GTEX-13OVG-0005-SM-5P9HA	Whole Blood	A-line	.	-97	.	BP-44602	2013-10-15	LCSET-4914	2014-03-27	GTEX-13OVG	Male	62	White	Not Hispanic or Latino	70.8	213.8	29.98	7 hour(s), 2 minute(s)	422	98.6	F	hypertension	0	hemorrhage; intracerebral, nontraumatic	natural causes	12) WBC = 17.6 Per med/soc, donor was taking medications for hypertension and also suffered from substance abuse (alcohol.)
SRR1381435	GTEX-12WSL-0005-SM-5NQAD	Whole Blood	A-line.	.	-76	.	BP-42129	2013-08-09	LCSET-4907	2014-03-21	GTEX-12WSL	Male	51	White	Not Hispanic or Latino	72	235.8	31.98	0 hour(s), 28 minute(s)	28	99.2	F	cardiovascular disease other	0	anoxia	natural causes	12) Open wounds and cellulites "ongoing for years" per family report. 58) Donor had Alzheimer's Disease per medical chart. Donor suffered from delusions per medical chart. Onset and treatment unknown.
SRR1381481	GTEX-ZVZP-0006-SM-51MSW	Whole Blood		.	-170	.	BP-37789	2013-04-11	LCSET-4207	2013-11-20	GTEX-ZVZP	Male	58	White	Not Hispanic or Latino	73	226	29.81	0 hour(s), 20 minute(s)	20	97	F	ICH	0	CVA	Natural Cause	12. WBC = 20.24 12. Chest CT showed possible pneumonia. 40. NOK notes that spots came and went since coumadin therapy.
SRR1382485	GTEX-ZXG5-0005-SM-57WCN	Whole Blood		.	911	.	BP-37903	2013-04-17	LCSET-4415	2013-12-21	GTEX-ZXG5	Male	66	White	Not Hispanic or Latino	74	235	30.17	17 hour(s), 32 minute(s)	1052	.	F	ICH	3	CVA	Natural Causes
SRR1382615	GTEX-Y9LG-0006-SM-4VBRK	Whole Blood	A-Line	.	-164	.	BP-33855	2012-12-04	LCSET-4038	2013-10-09	GTEX-Y9LG	Male	32	White	Not Hispanic or Latino	65	182.6	30.38	0 hour(s), 51 minute(s)	51	32	C	Blunt Injury	0	Head Trauma	Non MVA	WBC=23.9
SRR1386967	GTEX-YEC4-0001-SM-4W1Y6	Whole Blood		.	-249	.	BP-34671	2012-12-21	LCSET-4049	2013-10-20	GTEX-YEC4	Male	40	White	Not Hispanic or Latino	70	207.01	29.7	1 hour(s), 30 minute(s)	90	36	C	ICH	0	CVA	Natural Causes	#12. WBC=16.0 #30 & #53. US Navy - was stationed in Scotland on base 2 to 3 years around 1990.
SRR1387415	GTEX-WOFM-0003-SM-4X61U	Whole Blood	A-Line	.	-163	.	BP-27116	2012-07-09	LCSET-4101	2013-11-11	GTEX-WOFM	Male	24	White	Not Hispanic or Latino	67	161.48	25.29	2 hour(s), 29 minute(s)	149	36.6	C	Asphyxiation	0	Anoxia	Alleged Suicide	#33- patient used cocaine several years ago(exact year unknown) for ~ 1 year.
SRR1388081	GTEX-12WSH-0005-SM-5NQ9P	Whole Blood	Right subclavian	.	740	.	BP-41899	2013-08-05	LCSET-4907	2014-03-21	GTEX-12WSH	Male	59	White	Not Hispanic or Latino	71	240	33.47	14 hour(s), 33 minute(s)	873	.	F	arrest; cardiac	2	arrest; cardiac	natural causes	12) Wound/ulcer on foot. 15) Foot ulcer treated with porcine skin graft. 27) Complained of flu-like symptoms including feeling cold and chills day of death. Donor had 2 toes amputated on left foot in 2006 per family report. Donor was taking 2 types of insulin for diabetes since the 80's; 80's - 2006 oral med, 2006 - 2013 injection insulin per family report. Donor had a heart problem, and underwen…
SRR1389262	GTEX-V1D1-0001-SM-4X62Q	Whole Blood	A-Line	.	-37	.	BP-25044	2012-05-07	LCSET-4101	2013-11-11	GTEX-V1D1	Male	51	White	Not Hispanic or Latino	70	161	23.1	1 hour(s), 37 minute(s)	97	37.2	C	ICH	0	CVA	Natural Causes
SRR1391945	GTEX-S95S-0004-SM-4X613	Whole Blood	A-Line	.	-142	.	BP-22575	2012-02-21	LCSET-4101	2013-11-11	GTEX-S95S	Male	60	White	Not Hispanic or Latino	70	177	25.39	2 hour(s), 52 minute(s)	172	98.9	F	ICH	0	CVA	Natural Causes
SRR1392072	GTEX-13OW8-0005-SM-5NQAC	Whole Blood	Right subclavian.	.	720	.	BP-44889	2013-10-22	LCSET-4907	2014-03-21	GTEX-13OW8	Male	66	White	Not Hispanic or Latino	72	200	27.12	14 hour(s), 50 minute(s)	890	98.6	F	shortness of breath (sob)	2	respiratory failure	failure;respiratory	Medical Hx: Per the family repot, the donor was exposed to asbestos and diagnosed with black lung in 2007. Treatment: Oxygen and medication. Per the family report, the donor's heart stopped *MONTH REMOVED* 2013 and the donor experienced fluid around his lungs in *MONTH REMOVED* 2013 - The donor consulted doctors who attributed the donor's heart problem to the fluid around his lungs. Meth, Used la…
SRR1392478	GTEX-13CF2-0006-SM-5O99L	Whole Blood	Subclavian	.	1319	.	BP-43801	2013-09-20	LCSET-4909	2014-03-20	GTEX-13CF2	Male	61	White	Not Hispanic or Latino	72	180	24.41	22 hour(s), 23 minute(s)	1343	98.6	F	cardiac arrest	2	cardiac arrest	natural causes	35) Per donor chart, needle marks were noted during physical examination and donor had history of narcotics use. Per med/soc, donor was taking pain medications and experienced nausea as a side effect. Per med/soc, donor had surgery to repair a double compound fracture (right leg was shattered in a work accident) and suffered from poor circulation due to the injury.
SRR1396191	GTEX-13CZU-0005-SM-5LU8K	Whole Blood	A-line	.	-80	.	BP-43801	2013-09-20	LCSET-4899	2014-03-23	GTEX-13CZU	Male	21	White	Not Hispanic or Latino	71	176	24.54	1 hour(s), 4 minute(s)	64	37.9	C	asphyxiation	0	anoxia	asphyxiation due to hanging, intentional self-harm, sequela	12) WBC = 11.37
SRR1397673	GTEX-111YS-0006-SM-5NQBE	Whole Blood	A-Line	.	-121	.	BP-38780	2013-05-08	LCSET-4907	2014-03-21	GTEX-111YS	Male	62	White	Not Hispanic or Latino	72	227	30.78	1 hour(s), 14 minute(s)	74	99.3	F	ICH	0	CVA/Stroke	Natural Causes	#12: WBC= 17.0
SRR1404813	GTEX-13OVL-0006-SM-5O996	Whole Blood	Right subclavian.	.	687	.	BP-44602	2013-10-15	LCSET-4909	2014-03-20	GTEX-13OVL	Male	50	White	Not Hispanic or Latino	73	210	27.7	13 hour(s), 58 minute(s)	838	98.6	F	arrest; cardiac	2	cardiac arrest	arrest; cardiac
SRR1407758	GTEX-Y5V6-0005-SM-4V6FD	Whole Blood	A-Line	.	-35	.	BP-33568	2012-11-26	LCSET-4035	2013-10-13	GTEX-Y5V6	Male	65	White	Not Hispanic or Latino	74	231	29.66	1 hour(s), 29 minute(s)	89	37	C	ICH	0	CVA	Natural Causes	#12: open surgical incisions on chest, WBC= 15.5 #28: donor worked in a tobacco factory, possibly exposed to chemicals #58: Diagnosed 5 yrs ago
SRR1410890	GTEX-139UC-0005-SM-5PNU7	Whole Blood	Subclavian	.	643	.	BP-43645	2013-09-16	LCSET-4917	2014-03-27	GTEX-139UC	Male	67	White	Not Hispanic or Latino	69	225	33.22	11 hour(s), 18 minute(s)	678	98.6	F	cardiovascular disease other	2	cardiac arrest	natural causes	Per chart and med/soc, donor had gall bladder removed about 2 years ago and toes amputated within last 2 years. Per med/soc, patient had hand tremors about a year ago, and nausea and vomiting in the past few days. Per med/soc, donor had stent placement within last year for treatment of coronary artery disease. Per med/soc, donor was taking blood pressure medication and insulin for the past 10 yea…
SRR1412947	GTEX-11UD2-0005-SM-5NQ9B	Whole Blood		.	829	.	BP-40138	2013-06-25	LCSET-4906	2014-03-22	GTEX-11UD2	Male	59	White	Not Hispanic or Latino	69	188.7	27.86	13 hour(s), 59 minute(s)	839	34.2	C	unknown cause of death	2	cardiac arrest	unknown cause of death	#27: Weakness in Legs (past 2 weeks) #28: ETOH Abuse #44: 6-15lbs due to drinking (not eating well) #46: Tattoo (professionally, at tattoo party) in last 12 months #53: 1986 (5 months) Lived in England, Exchange program #58: Short term memory loss (past 2 weeks) Medical Hx: -DM: treated w/ diet Death Circumstances: -Natural Causes of Death Serologies: -GTEx only case no serologies done
SRR1413892	GTEX-ZTSS-0005-SM-4YCDR	Whole Blood		.	-70	.	BP-37289	2013-03-26	LCSET-4197	2013-11-20	GTEX-ZTSS	Male	47	White	Not Hispanic or Latino	72	237.9	32.26	1 hour(s), 17 minute(s)	77	37.4	C	ICH	0	CVA	natural causes	#12. WBC=11.4 #19. Pathology report for left kidney biopsied from OR revealed renal cell carcinoma, clear cell type, Fuhrman nuclear grade II of IV.
SRR1416560	GTEX-13FTW-0005-SM-5LZVZ	Whole Blood	A Line.	.	-79	.	BP-44115	2013-09-30	LCSET-4900	2014-03-23	GTEX-13FTW	Male	44	White	Not Hispanic or Latino	69	176.37	26.04	0 hour(s), 31 minute(s)	31	38.9	C	ich	0	cva/stroke	accident; cerebral
SRR1418707	GTEX-11OF3-0006-SM-5O9CM	Whole Blood	Left Subclavian.	.	665	.	BP-39923	2013-06-14	LCSET-4910	2014-04-01	GTEX-11OF3	Male	63	White	Not Hispanic or Latino	70	172	24.68	12 hour(s), 45 minute(s)	765	98.6	F	cardiac arrest	2	arrest pulmonary
SRR1420320	GTEX-ZDXO-0006-SM-4WKGF	Whole Blood		.	1056	.	BP-35899	2013-02-07	LCSET-4170	2013-10-28	GTEX-ZDXO	Male	60	White	Not Hispanic or Latino	68	145	22.04	17 hour(s), 16 minute(s)	1036	98.6	F	cardiovascular	2	anoxia	natural	#15. cadaver bone x 2; last done 6-7 yrs ago
SRR1420960	GTEX-12BJ1-0006-SM-5SIB5	Whole Blood	A-Line.	.	1178	.	BP-41053	2013-07-19	LCSET-5174	2014-04-04	GTEX-12BJ1	Male	61	White	Not Hispanic or Latino	69	164.9	24.35	1 hour(s), 9 minute(s)	69	36.7	C	stroke	0	cva	intracranial hemorrhages	12) Per the medical chart, WBC: 25.6 on *DATE REMOVED*. Medical History: - Lazy Eye, Diagnosed "many years ago", Per the medical chart and the family report. - Rash (itchy and red), Over the last month, Used corn starch to clear it up, Per the family report. - Per the donor chart - Biopsy was sent for suspicious lung nodules this admission. Not cancer but chronic infectious process. - Per the fam…
SRR1429468	GTEX-Y8DK-0005-SM-4RGNR	Whole Blood	Left Femoral	.	932	.	BP-33855	2012-12-04	LCSET-3879	2013-09-26	GTEX-Y8DK	Male	62	White	Not Hispanic or Latino	68	180	27.37	18 hour(s), 14 minute(s)	1094	37	C	Cardiac Arrest	2	Anoxia	Natural Causes
SRR1431205	GTEX-X261-0005-SM-4PQYX	Whole Blood	Femoral Artery	.	659	.	BP-29189	2012-08-10	LCSET-3735	2013-08-31	GTEX-X261	Male	56	White	Not Hispanic or Latino	72	195	26.44	12 hour(s), 7 minute(s)	727	101.3	F	ICH	4	CVA	Natural Causes
SRR1434610	GTEX-1399R-0006-SM-5N9FR	Whole Blood	A-line	.	-43	.	BP-43309	2013-09-09	LCSET-4905	2014-03-23	GTEX-1399R	Male	38	White	Not Hispanic or Latino	66	198.4	32.02	1 hour(s), 2 minute(s)	62	38.5	C	intracranial hemorrhage	0	cva (cerebral vascular accident)	natural causes	12) WBC = 13.71 26) Donor had seizures while inpatient at hospital prior to death.
SRR1436065	GTEX-14E6D-0005-SM-5N9D7	Whole Blood	Right subclavian	.	589	.	BP-46767	2013-12-09	LCSET-4904	2014-03-22	GTEX-14E6D	Male	53	White	Not Hispanic or Latino	70	215	30.85	13 hour(s), 2 minute(s)	782	96	F	asystole	2	cardiac arrest	natural causes	26) Per donor chart, donor had "seizure-like" activity at time of death. Per med/soc and donor chart, donor had a CABGx4 8 - 9 years ago. Per med/soc, donor was taking medications for hypertension and high cholesterol.
SRR1436246	GTEX-OXRL-0003-SM-4X611	Whole Blood	A-Line	.	-63	.	BP-18295	2011-08-17	LCSET-4101	2013-11-11	GTEX-OXRL	Male	52	White	Not Hispanic or Latino	63	187	33.12	1 hour(s), 30 minute(s)	90	35.9	C	ICH	0	CVA/Stroke	Natural causes	Questions 8-11 not addressed on CRF Questions 8-58 addressed by Site (*DATE REMOVED*)
SRR1439785	GTEX-13111-0005-SM-5NQ7Z	Whole Blood	A-Line	.	1188	.	BP-42484	2013-08-20	LCSET-4906	2014-03-22	GTEX-13111	Male	51	White	Not Hispanic or Latino	68	175.7	26.71	3 hour(s), 0 minute(s)	180	99.5	F	intracranial hemorrhage	0	cva/stroke	natural causes	#12: WBC = 22.1 Medical Hx: -Brain tumor diagnosed (1988) lead to seizures, anxiety and memory loss per family questionnaire.
SRR1440137	GTEX-14A5H-0006-SM-5O9AI	Whole Blood	Right Subclavian	.	415	.	BP-46147	2013-11-25	LCSET-4909	2014-03-20	GTEX-14A5H	Male	69	White	Not Hispanic or Latino	68	190	28.89	7 hour(s), 48 minute(s)	468	98.6	F	cardiac arrest	2	cardiac arrest	natural causes	#12: WBC = 17.8 #15: Received a pig valve (*MONTH REMOVED* 2009) #28: Asbestos, Scarring in lungs *Unavailable in General Medical Hx -Seizure Disease, Neurologist, Unknown Year of Onset, Family Report -Loss 40lbs, Treated, 2013, Family Report -Heart and valve stents replacement, 2009, Medical and Family Report -Diabetes Ulcers, Unknown Year of Onset, Medical and Family Report -Toe Amputation (lef…
SRR1440224	GTEX-1212Z-0006-SM-5NQ8M	Whole Blood	Right subclavian.	.	478	.	BP-40739	2013-07-12	LCSET-4906	2014-03-22	GTEX-1212Z	Male	66	White	Not Hispanic or Latino	72	176.37	23.92	9 hour(s), 59 minute(s)	599	98.6	F	breathing arrested	2	cardiac arrest	cardiac arrest
SRR1440421	GTEX-14C39-0005-SM-5NQBR	Whole Blood	Right Subclavian	.	657	.	BP-46725	2013-12-06	LCSET-4907	2014-03-21	GTEX-14C39	Male	46	White	Not Hispanic or Latino	74	238	30.55	11 hour(s), 11 minute(s)	671	99	F	hepatitis acute	2	cardiac arrest	natural causes	#12: Fever-Febrile 99 F #12: WBC = 14.2 #57: Lived in Switzerland 1991-1998 *Unavailable in General Medical Hx -Acute Hepatitis ETOH induced, Undiagnosed, Unknown Hx of Treatment, Medical Report -Acoustic Neuroma, 2003, Removed, Family and Medical Report -Had a cold for past week, 2013, symptoms-fever, Family Report Medications -Dietary Supplements, Unknown Last Administered, Family Report -Fish …
SRR1441975	GTEX-13CIG-0006-SM-5P9HF	Whole Blood	Right Subclavian	.	767	.	BP-43801	2013-09-20	LCSET-4914	2014-03-27	GTEX-13CIG	Male	59	White	Not Hispanic or Latino	72	209	28.34	16 hour(s), 38 minute(s)	998	101.2	F	tia	2	cva	natural causes	#12: WBC = 21.6-medical report #33: Crack/Cocaine (2-3 months ago last used(2013), 2 years overall use, - Smoked and Snorted)-Family Report Medical Hx: -Headaches from strokes (3)
SRR1442066	GTEX-11OC5-0006-SM-5N9FA	Whole Blood		.	1171	.	BP-39787	2013-06-11	LCSET-4905	2014-03-23	GTEX-11OC5	Male	62	White	Not Hispanic or Latino	64	134	23	21 hour(s), 1 minute(s)	1261	97.3	F	unknown cause of death	2	cva (cerebrovascular accident)	unknown cause of death	#44: 10-15 lbs
SRR1442533	GTEX-PW2O-0004-SM-4X61N	Whole Blood	A-Line	.	-126	.	BP-19372	2011-10-13	LCSET-4101	2013-11-11	GTEX-PW2O	Male	23	White	Not Hispanic or Latino	71	212	29.56	1 hour(s), 55 minute(s)	115	37.6	C	Blunt Injury	0	Head Trauma	Fall down stairs
SRR1444348	GTEX-11DXY-0006-SM-5NQ8N	Whole Blood		.	867	.	BP-39145	2013-05-20	LCSET-4906	2014-03-22	GTEX-11DXY	Male	62	White	Not Hispanic or Latino	69	140	20.67	14 hour(s), 39 minute(s)	879	98.6	F	unknown cause of death	2	cardiac arrest	unknown cause of death	Medical History: -(2)MI-stents; 1984; Yes: History of Treatment; Family Report and Medical Record -Kidney (blood vessel injury); 2011; Yes: History of Treatment; Family Report Death Circumstances: -Natural Causes of Death
SRR1444852	GTEX-11LCK-0005-SM-5O98U	Whole Blood		.	-156	.	BP-39727	2013-06-07	LCSET-4909	2014-03-20	GTEX-11LCK	Male	38	White	Not Hispanic or Latino	71	239	33.33	2 hour(s), 46 minute(s)	166	98.1	F	unknown cause of death	0	unknown cause of death	unknown cause of death	#12: WBC = 22.6 Medications: -Inhaler -Anti-depressants Death Circumstances -Gunshot wound to head -Suicide
SRR1446244	GTEX-13G51-0005-SM-5N9EP	Whole Blood	Right subclavian.	.	730	.	BP-44279	2013-10-04	LCSET-4905	2014-03-23	GTEX-13G51	Male	69	White	Not Hispanic or Latino	71	180	25.1	12 hour(s), 15 minute(s)	735	98.6	F	pulmonary embolism	2	pe	cardiac arrest	19/20) Donor had basal cell carcinoma that was diagnosed about 6 months ago. Donor had same day surgery for treatment. Donor's last follow up was 1 month ago and has been cancer free since the surgery 6 months ago. Per the family report. Current Medications: - Flexeril, Unknown date of last administration, Per the medical record. - Glucosamine, Unknown date of last administration, Per the family …
SRR1451740	GTEX-139T6-0006-SM-5LU92	Whole Blood	A Line.	.	-84	.	BP-43645	2013-09-16	LCSET-4899	2014-03-23	GTEX-139T6	Male	50	White	Not Hispanic or Latino	65	198.4	33.01	1 hour(s), 0 minute(s)	60	39.8	C	injury from an external force	0	head trauma	motor- or nonmotor-vehicle accident, type of vehicle unspecified	12) WBC: 15.42 on *DATE REMOVED* @ 1200 General Medical History: Per the medical chart and family report, at the age of 16 the donor had surgery to remove his ureter. Unknown which kidney it was removed from.
SRR1453456	GTEX-YF7O-0005-SM-4W1ZU	Whole Blood	A-line	.	-61	.	BP-34793	2013-01-02	LCSET-4049	2013-10-20	GTEX-YF7O	Male	53	White	Not Hispanic or Latino	73	220	29.02	1 hour(s), 12 minute(s)	72	35.2	C	ICH	0	CVA	Natural Causes	#12. WBC=24.17
SRR1457291	GTEX-139TS-0005-SM-5NQC1	Whole Blood	Right subclavian.	.	1075	.	BP-43645	2013-09-16	LCSET-4907	2014-03-21	GTEX-139TS	Male	61	White	Not Hispanic or Latino	68	125	19	18 hour(s), 37 minute(s)	1117	98.6	F	arrest [as an cardiac arrest]	2	cardiac arrest	arrest [as an cardiac arrest]	General Medical History: Open heart surgery, 7 years ago, per the family report. Per the family report, family was, "not sure exactly (what heart problems the donor had), but had open heart surgery. Possibly had blood in sac around heart" ... "Surgery took care of (heart) problem." Medications: Seizure Medications, Unknown date of last administration, Per the family report.
SRR1457315	GTEX-12696-0005-SM-5LZYS	Whole Blood	R subclavian.	.	470	.	BP-40739	2013-07-12	LCSET-4901	2014-03-23	GTEX-12696	Male	68	White	Not Hispanic or Latino	72	140	18.99	8 hour(s), 2 minute(s)	482	94.8	F	arrest; cardiac	3	cardiac arrest	arrest; cardiac	WBC: Per the donor chart, WBC 10.7. Medical History: - ETOH Abuse, Began in 1973, Per the chart and family report. Per the donor chart and the family report, the donor was not currently taking any medications.
SRR1458706	GTEX-13VXU-0006-SM-5N9FF	Whole Blood	Right subclavian.	.	727	.	BP-45386	2013-11-01	LCSET-4905	2014-03-23	GTEX-13VXU	Male	58	White	Not Hispanic or Latino	70	180	25.82	14 hour(s), 43 minute(s)	883	98.6	F	arrest; cardiac	2	cardiac arrest	natural causes	General Medical History: - Surgical History: Mole and lymph nodes removed, from under ear to jaw line, greater than 15 years ago.
SRR1459009	GTEX-ZT9W-0005-SM-4YCEG	Whole Blood		.	-103	.	BP-37079	2013-03-20	LCSET-4197	2013-11-20	GTEX-ZT9W	Male	54	White	Not Hispanic or Latino	73	198	26.12	0 hour(s), 46 minute(s)	46	100.1	F	blunt injury	0	head trauma	non-MV accident	#12. WBC=17.3
SRR1459913	GTEX-12WSN-0006-SM-5NQAP	Whole Blood	A-Line	.	-22	.	BP-42129	2013-08-09	LCSET-4907	2014-03-21	GTEX-12WSN	Male	49	White	Not Hispanic or Latino	70	186.7	26.79	2 hour(s), 20 minute(s)	140	36.8	C	unknown cause of death	0	head trauma	unknown cause of death	#28: ETOH Abuse (lead to Liver Failure) #30: Pt Lived in Germany (1990's for 2 years) #53: Pt Lived in Germany (1990's for 2 years) Medical Hx: -Dizziness, Hx of cough (d/t High ammonia levels) -Seizures (2012 d/t liver failure) and Pt Lost 10lbs in last 3 months d/t etoh abuse and liver failure Cause of Death: -Blunt Injury -Non-MVA Medications: -OTC asthma meds
SRR1465018	GTEX-1477Z-0005-SM-5PNWD	Whole Blood	Right subclavian	.	601	.	BP-45847	2013-11-18	LCSET-4917	2014-03-27	GTEX-1477Z	Male	65	White	Not Hispanic or Latino	72	247	33.5	10 hour(s), 25 minute(s)	625	96.8	F	respiratory difficulty	4	failure, renal	natural causes	12) WBC = 15.7 15) Per med/soc, donor had gangrene on his testicles and was treated with a skin graft in 2012. Per donor chart, donor has cardiomyopathy. Per donor chart and med/soc, donor had coronary artery bypass graft in 1995. Per donor chart and med/soc, donor suffered short-term memory loss 2011. Per med/soc, donor had carotid artery surgery in 2005 and defibrillator replacement surgery in …
SRR1466556	GTEX-14ICK-0006-SM-5NQB5	Whole Blood	A-Line	.	-172	.	BP-47123	2013-12-13	LCSET-4907	2014-03-21	GTEX-14ICK	Male	43	White	Not Hispanic or Latino	69	161	23.77	0 hour(s), 49 minute(s)	49	36	C	cardiovascular; collapse	0	anoxia	natural causes	#12: WBC = 12.3 (*DATE REMOVED*) *Unavailable in General Medical Hx Medications -Insulin, Unknown Last administered, Started in 2008, Family Report
SRR1467835	GTEX-147GR-0005-SM-5NQAO	Whole Blood	Right Subclavian	.	868	.	BP-46087	2013-11-22	LCSET-4907	2014-03-21	GTEX-147GR	Male	65	White	Not Hispanic or Latino	68	200	30.41	15 hour(s), 53 minute(s)	953	98.6	F	cardiac arrest	2	cardiac arrest	natural causes	#27: Low grade Fever, Slight Vomiting, 2013, Family Report *Unavailable in General Medical Hx Medications -Breathing Treatment, Unknown Last administered, Family Report -Nebulizer, Unknown Last administered, Family Report
SRR1467988	GTEX-SNMC-0004-SM-4X61G	Whole Blood	A-Line	.	-175	.	BP-22878	2012-03-05	LCSET-4101	2013-11-11	GTEX-SNMC	Male	21	White	Not Hispanic or Latino	73	201	26.52	0 hour(s), 43 minute(s)	43	36.8	C	Seizure	0	Anoxia	Natural Causes	Question 12: White Blood Count was 14.9, which is above normal range of 2-10
SRR1468447	GTEX-139UW-0005-SM-5NQ8U	Whole Blood	Right Subclavian	.	557	.	BP-43801	2013-09-20	LCSET-4906	2014-03-22	GTEX-139UW	Male	62	White	Not Hispanic or Latino	77	218	25.85	9 hour(s), 55 minute(s)	595	97.6	F	natural causes	2	ruptured aaa	unknown cause of death	#12: WBC = 10.7
SRR1472976	GTEX-14A6H-0006-SM-5NQ7W	Whole Blood	Femoral	.	428	.	BP-46147	2013-11-25	LCSET-4906	2014-03-22	GTEX-14A6H	Male	31	White	Not Hispanic or Latino	74	238	30.55	7 hour(s), 55 minute(s)	475	38.6	C	head injury	0	head trauma	motor- or nonmotor-vehicle accident, type of vehicle unspecified	12) WBC = 13 Per med/soc, donor complained of poor circulation and cold feet. Per med/soc, donor was taking Vitamin B6. Per donor chart, cause of death was head trauma due to blunt injuries caused when the donor was hit by a dump truck. (Exact phrasing was not available in CRF.)
SRR1474839	GTEX-Y3I4-0006-SM-4TT1E	Whole Blood	A-Line	.	-202	.	BP-33451	2012-11-20	LCSET-4014	2013-10-06	GTEX-Y3I4	Male	59	White	Not Hispanic or Latino	69	210.32	31.06	0 hour(s), 45 minute(s)	45	37.8	C	Cardiovascular	0	Anoxia	Natural Causes
SRR1476207	GTEX-PLZ5-0006-SM-5S2W5	Whole Blood	A-Line	.	-178	.	BP-18940	2011-09-19	LCSET-4996	2014-04-03	GTEX-PLZ5	Male	50	White	Not Hispanic or Latino	71	180	25.1	1 hour(s), 22 minute(s)	82	0	F	Gunshot Wound to Head	0	Head Trauma	Alleged Suicide	Depression/Anxiety, smoker
SRR1479845	GTEX-11NSD-0005-SM-5LZZ5	Whole Blood	A-Line	.	141	.	BP-39727	2013-06-07	LCSET-4901	2014-03-23	GTEX-11NSD	Male	27	White	Not Hispanic or Latino	68	184.6	28.07	0 hour(s), 36 minute(s)	36	100.2	F	mva - motor vehicle accident	0	contact with blunt object, undetermined intent causing accidental injury		54) Tongue pierced *MONTH REMOVED* 2012, Unknown where it was done or if professionally done - Per family report. Medical History: Donor had MRSA in his leg, Received antibiotics, Occured more than a year a ago - Per family report.
SRR1481060	GTEX-ZG7Y-0006-SM-4WWEA	Whole Blood		.	-148	.	BP-36404	2013-02-25	LCSET-4180	2013-11-02	GTEX-ZG7Y	Male	58	White	Not Hispanic or Latino	69	176	25.99	0 hour(s), 56 minute(s)	56	99.4	F	ICH	0	CVA	Natural Causes	#12. WBC=26.9 #12. CXR shows possible pneumonia
SRR1486280	GTEX-12WSI-0005-SM-5O99K	Whole Blood	Right subclavian.	.	590	.	BP-41859	2013-08-02	LCSET-4909	2014-03-20	GTEX-12WSI	Male	54	White	Not Hispanic or Latino	70	170	24.39	12 hour(s), 11 minute(s)	731	98.6	F	pulmonary arrest	2	cardiac arrest	pulmonary arrest	*Unavailable in general medical history -High Blood Pressure (Hypertension) Meds were taken, unknown when last administered, Family Report
SRR1486719	GTEX-117XS-0005-SM-5PNU6	Whole Blood		.	802	.	BP-38943	2013-05-14	LCSET-4917	2014-03-27	GTEX-117XS	Male	64	White	Not Hispanic or Latino	71	220	30.68	14 hour(s), 8 minute(s)	848	98.6	F	Cardiovascular	2	Anoxia	Natural Causes	#27: Fatigue (Vomiting-kidney stones)
SRR1498313	GTEX-13OVK-0006-SM-5O9B7	Whole Blood	A-line	.	-36	.	BP-44602	2013-10-15	LCSET-4909	2014-03-20	GTEX-13OVK	Male	40	White	Not Hispanic or Latino	70	205	29.41	1 hour(s), 6 minute(s)	66	38.8	C	contact with blunt object, undetermined intent, sequela	0	head trauma	motor- or nonmotor-vehicle accident, type of vehicle unspecified	12) WBC = 14.49 Per med/soc, donor had a hernia repair surgery at age 3 or 4. Per med/soc, door took vitamin C in addition to a multi-vitamin.
SRR2155775	GTEX-12WSN-0004-SM-5ANGE	Whole Blood	A-Line	.	-22	.	BP-42123	2013-08-09	LCSET-4718	2014-02-06	GTEX-12WSN	Male	49	White	Not Hispanic or Latino	70	186.7	26.79	2 hour(s), 20 minute(s)	140	36.8	C	unknown cause of death	0	head trauma	unknown cause of death	#28: ETOH Abuse (lead to Liver Failure) #30: Pt Lived in Germany (1990's for 2 years) #53: Pt Lived in Germany (1990's for 2 years) Medical Hx: -Dizziness, Hx of cough (d/t High ammonia levels) -Seizures (2012 d/t liver failure) and Pt Lost 10lbs in last 3 months d/t etoh abuse and liver failure Cause of Death: -Blunt Injury -Non-MVA Medications: -OTC asthma meds
SRR2156111	GTEX-111FC-0001-SM-58Q7U	Whole Blood		.	963	.	BP-38625	2013-05-06	LCSET-4574	2014-01-19	GTEX-111FC	Male	61	White	Not Hispanic or Latino	73	190	25.06	17 hour(s), 8 minute(s)	1028	98.6	F	Resp-Asphyxiation	1	Anoxia	Suicide
SRR2156658	GTEX-13CZV-0003-SM-5DU45	Whole Blood	Left Subclavian	.	832	.	BP-43799	2013-09-20	LCSET-4834	2014-02-19	GTEX-13CZV	Male	64	White	Not Hispanic or Latino	72	210	28.48	16 hour(s), 38 minute(s)	998	98.6	F	hypoxemia	2	arrest; cardiac	natural causes	#12: Pneumonia : Possible 2013 (medical report ) #12: WBC = 16 (medical report) Medical Hx: -Stents placed twice- 2003, 2012 (family report ) -Cocaine use 45 years ago (family report) -Seizures d/t low O2 levels (family report) -Hep B, Hep A, Flue, Pneumonia vaccinations- 2013 (family report ) -Fever's d/t fibrosis, 2013 (family report)
SRR2156686	GTEX-11NUK-0004-SM-58Q87	Whole Blood	Left subclavian.	.	794	.	BP-39723	2013-06-07	LCSET-4574	2014-01-19	GTEX-11NUK	Male	53	White	Not Hispanic or Latino	71	165	23.01	14 hour(s), 40 minute(s)	880	98.6	F	cardiac arrest, unspecified	2	arrest; cardiac		General Medical History: Donor had a MI in 1999 with an angioplasty and stent placement. Current Medications: Bromide (unknown when last administered, from family report).
SRR2157420	GTEX-14PJN-0002-SM-5GYEC	Whole Blood	A-line	.	-188	.	BP-47787	2013-12-30	LCSET-4936	2014-03-16	GTEX-14PJN	Male	36	White	Not Hispanic or Latino	73	230	30.34	6 hour(s), 30 minute(s)	390	37.8	C	head injury	0	head trauma	motor- or nonmotor-vehicle accident, type of vehicle unspecified	Per med/soc, donor took Tramadol for back pain, unknown onset. Per med/soc, donor has has arthritis in his wrist since 2008. Per med/soc, donor had a tonsillectomy in 1985. Per med/soc, donor took blood pressure medications. Per med/soc, donor was in jail from *MONTH REMOVED* 2007 to *MONTH REMOVED* 2008. 33) Per med/soc, donor smoked crack cocaine, possibly in last 4 years or longer. 54/55) Per …
SRR2157430	GTEX-13O3Q-0003-SM-5GYBP	Whole Blood	Left subclavian.	.	1051	.	BP-44566	2013-10-11	LCSET-4879	2014-03-18	GTEX-13O3Q	Male	53	White	Not Hispanic or Latino	71	250	34.86	17 hour(s), 44 minute(s)	1064	98.6	F	cardiac arrest	2	cardiac arrest	natural causes	20) Cancer diagnosis: Per the family report, Basal cell, Diagnosed: 5 years ago, Type of treatment: Surgical, Outpatient procedure/ One time surgery, no other treatments. Medications: Cholesterol Medication, Unknown date of last administration, Per the family report. Blood Pressure Medication, Unknown date of last administration, Per the family report. the Family Report indicates the patient was …
SRR2163840	GTEX-11UD2-0001-SM-58Q8A	Whole Blood		.	829	.	BP-40136	2013-06-25	LCSET-4574	2014-01-19	GTEX-11UD2	Male	59	White	Not Hispanic or Latino	69	188.7	27.86	13 hour(s), 59 minute(s)	839	34.2	C	unknown cause of death	2	cardiac arrest	unknown cause of death	#27: Weakness in Legs (past 2 weeks) #28: ETOH Abuse #44: 6-15lbs due to drinking (not eating well) #46: Tattoo (professionally, at tattoo party) in last 12 months #53: 1986 (5 months) Lived in England, Exchange program #58: Short term memory loss (past 2 weeks) Medical Hx: -DM: treated w/ diet Death Circumstances: -Natural Causes of Death Serologies: -GTEx only case no serologies done
SRR2163843	GTEX-14E6D-0002-SM-5CV9L	Whole Blood	Right subclavian	.	589	.	BP-46788	2013-12-09	LCSET-4800	2014-02-17	GTEX-14E6D	Male	53	White	Not Hispanic or Latino	70	215	30.85	13 hour(s), 2 minute(s)	782	96	F	asystole	2	cardiac arrest	natural causes	26) Per donor chart, donor had "seizure-like" activity at time of death. Per med/soc and donor chart, donor had a CABGx4 8 - 9 years ago. Per med/soc, donor was taking medications for hypertension and high cholesterol.
SRR2164210	GTEX-11GSO-0003-SM-58Q84	Whole Blood		.	779	.	BP-39412	2013-05-28	LCSET-4574	2014-01-19	GTEX-11GSO	Male	61	White	Not Hispanic or Latino	73	250	32.98	13 hour(s), 26 minute(s)	806	98.6	F	unknown cause of death	2	arrest; cardiac	unknown cause of death	Medical History: -ICD/Pacemaker placed; (2007 & 2010); Yes: History of Treatment; Family Report -CABG (Coronary Artery Bypass Grafting); 1998; Yes: History of Treatment; Family Report Death Circumstances: -Natural Cause of Death
SRR2164492	GTEX-11EQ9-0003-SM-58Q7V	Whole Blood	A-Line	.	-165	.	BP-39368	2013-05-24	LCSET-4574	2014-01-19	GTEX-11EQ9	Male	33	White	Not Hispanic or Latino	68	166	25.24	0 hour(s), 15 minute(s)	15	35.9	C	stroke	2	intracranial hemorrhage		26) Per medical/social history - In *MONTH REMOVED* 2013 donor experienced a seizure, potassium level was low and he was admitted to the hospital for 4 days. No treatment after discharge.
SRR2164511	GTEX-13OW5-0003-SM-5GYAG	Whole Blood	Right subclavian	.	642	.	BP-44681	2013-10-16	LCSET-4879	2014-03-18	GTEX-13OW5	Male	62	White	Not Hispanic or Latino	76	216	26.29	13 hour(s), 12 minute(s)	792	100	F	cerebrovascular dis	3	stroke	natural causes	12) WBC = 14.5 Per med/soc, donor has asthma as a child and used an inhaler, currently not asthmatic.
SRR2164688	GTEX-147GR-0003-SM-5DU4P	Whole Blood	Right Subclavian	.	868	.	BP-46094	2013-11-22	LCSET-4834	2014-02-17	GTEX-147GR	Male	65	White	Not Hispanic or Latino	68	200	30.41	15 hour(s), 53 minute(s)	953	98.6	F	cardiac arrest	2	cardiac arrest	natural causes	#27: Low grade Fever, Slight Vomiting, 2013, Family Report *Unavailable in General Medical Hx Medications -Breathing Treatment, Unknown Last administered, Family Report -Nebulizer, Unknown Last administered, Family Report
SRR2164697	GTEX-14JIY-0004-SM-5HX9Y	Whole Blood	Subclavian	.	733	.	BP-47690	2013-12-20	LCSET-4932	2014-03-11	GTEX-14JIY	Male	63	White	Not Hispanic or Latino	72	240	32.55	14 hour(s), 6 minute(s)	846	98.6	F	cardiopulmonary failure	2	cardiopulmonary failure	natural causes	As per med / soc, donor was on medication for hypertension and psoriasis. No name given and no date of last admission.
SRR2164764	GTEX-13NZA-0003-SM-5DU5O	Whole Blood	Right subclavian	.	1055	.	BP-44566	2013-10-11	LCSET-4834	2014-02-17	GTEX-13NZA	Male	64	White	Not Hispanic or Latino	74	226	29.01	21 hour(s), 28 minute(s)	1288	98.6	F	cardiac arrest	2	cardiac arrest	natural causes	12) WBC = 13.3 18) Per med/soc and donor chart, donor was receiving dialysis 3 times a week since August. Per med/soc, donor has moderate aortic stenosis, but unknown if donor received treatment.
SRR2164781	GTEX-147F4-0003-SM-5GYA1	Whole Blood	Right Subclavian	.	1005	.	BP-46094	2013-11-22	LCSET-4879	2014-03-18	GTEX-147F4	Male	50	White	Not Hispanic or Latino	71	220	30.68	19 hour(s), 52 minute(s)	1192	98.6	F	cardiac arrest	2	cardiac arrest	natural causes	#24: Donor was taking steroids (Prednisone) for Chrohn's Disease. #27: "Coughing last few days" & "occasional vomiting" d/t medication and tx, Family Report 8Unavailable in General Medical Hx -Inflammatory Bowel, 2008, Medical Report -Double Bowel Transplant, 2010, Family and Medical Report -Colostomy, Unknown date of Onset, Medical Report -Colon Removed, 2008, Family Report -Feeding Tube, 2012, …
SRR2164817	GTEX-OXRL-0003-SM-5JK3X	Whole Blood	A-Line	.	-63	.	BP-18295	2011-08-17	LCSET-5036	2015-05-25	GTEX-OXRL	Male	52	White	Not Hispanic or Latino	63	187	33.12	1 hour(s), 30 minute(s)	90	35.9	C	ICH	0	CVA/Stroke	Natural causes	Questions 8-11 not addressed on CRF Questions 8-58 addressed by Site (*DATE REMOVED*)
SRR2164820	GTEX-11P82-0003-SM-58Q7E	Whole Blood		.	-114	.	BP-40040	2013-06-19	LCSET-4574	2014-01-19	GTEX-11P82	Male	21	White	Not Hispanic or Latino	70	167	23.96	1 hour(s), 31 minute(s)	91	99.3	F	motor-vehicle accident [mva] nos	1	nontraumatic intracerebral hemorrhage	unknown cause of death	#12: WBC = 16.5 #33: Cocaine (snorting: infrequent use for past couple months)
SRR2164838	GTEX-13OVG-0003-SM-5GYCC	Whole Blood	A-line	.	-97	.	BP-44617	2013-10-15	LCSET-4879	2014-03-18	GTEX-13OVG	Male	62	White	Not Hispanic or Latino	70.8	213.8	29.98	7 hour(s), 2 minute(s)	422	98.6	F	hypertension	0	hemorrhage; intracerebral, nontraumatic	natural causes	12) WBC = 17.6 Per med/soc, donor was taking medications for hypertension and also suffered from substance abuse (alcohol.)
SRR2164844	GTEX-14E6E-0001-SM-5DU3J	Whole Blood	A-line	.	-109	.	BP-46788	2013-12-09	LCSET-4834	2014-02-19	GTEX-14E6E	Male	31	White	Not Hispanic or Latino	68	211.8	32.2	0 hour(s), 41 minute(s)	41	37.5	C	injury of head	0	head trauma	pedestrian injured in collision with car, pick-up truck or van, unspecified whether traffic or nontraffic accident (history)	12) WBC = 19.6 48) Donor toxicology results showed positive for opiates at time of death and per med/soc, donor was taking Percocet, however this was not a prescribed medication per med/soc and donor chart. Per med/soc, donor had been using opiates for the past 3 - 4 years, and was treated with Suboxone. Donor had previously used cocaine, last time used was in 2003. Per med/soc, donor smoked cann…
SRR2165017	GTEX-14A5H-0004-SM-5DU5W	Whole Blood	Right Subclavian	.	415	.	BP-46161	2013-11-25	LCSET-4834	2014-02-19	GTEX-14A5H	Male	69	White	Not Hispanic or Latino	68	190	28.89	7 hour(s), 48 minute(s)	468	98.6	F	cardiac arrest	2	cardiac arrest	natural causes	#12: WBC = 17.8 #15: Received a pig valve (*MONTH REMOVED* 2009) #28: Asbestos, Scarring in lungs *Unavailable in General Medical Hx -Seizure Disease, Neurologist, Unknown Year of Onset, Family Report -Loss 40lbs, Treated, 2013, Family Report -Heart and valve stents replacement, 2009, Medical and Family Report -Diabetes Ulcers, Unknown Year of Onset, Medical and Family Report -Toe Amputation (lef…
SRR2165100	GTEX-12WSM-0001-SM-5ANFP	Whole Blood	Right femoral.	.	707	.	BP-42167	2013-08-12	LCSET-4718	2014-02-06	GTEX-12WSM	Male	63	White	Not Hispanic or Latino	72	200	27.12	13 hour(s), 51 minute(s)	831	95.4	F	cardiac arrest	2	myocardial infarction	natural causes	12) WBC: 12.2
SRR2165103	GTEX-1192X-0004-SM-58Q7Q	Whole Blood		.	757	.	BP-39104	2013-05-17	LCSET-4574	2014-01-19	GTEX-1192X	Male	55	White	Not Hispanic or Latino	74	190.74	24.49	14 hour(s), 12 minute(s)	852	100.8	F	unknown cause of death	4	end stage liver disease	unknown cause of death	#12: Fever (Low Grade Fever) #12: Ascites #28: ETOH Abuse (Lead to Liver Failure) #44: Weight loss (2lbs in last week, wasn't eating due to ETOH withdrawal)
SRR2165106	GTEX-13112-0004-SM-5ANFX	Whole Blood	Right subclavian.	.	1161	.	BP-42417	2013-08-16	LCSET-4718	2014-02-06	GTEX-13112	Male	52	White	Not Hispanic or Latino	72	180	24.41	19 hour(s), 51 minute(s)	1191	98.6	F	cardiac arrest	2	cardiac arrest	choking: [symptom] or [sensation]	44) Per the family report, the donor experienced weight loss in the last few weeks. Unsure reason for the weight loss but "possibly due to heart failure."
SRR2165117	GTEX-111YS-0004-SM-58Q7Y	Whole Blood	A-Line	.	-121	.	BP-38789	2013-05-08	LCSET-4574	2014-01-19	GTEX-111YS	Male	62	White	Not Hispanic or Latino	72	227	30.78	1 hour(s), 14 minute(s)	74	99.3	F	ICH	0	CVA/Stroke	Natural Causes	#12: WBC= 17.0
SRR2165133	GTEX-14C39-0004-SM-5CV93	Whole Blood	Right Subclavian	.	657	.	BP-46711	2013-12-06	LCSET-4800	2014-02-17	GTEX-14C39	Male	46	White	Not Hispanic or Latino	74	238	30.55	11 hour(s), 11 minute(s)	671	99	F	hepatitis acute	2	cardiac arrest	natural causes	#12: Fever-Febrile 99 F #12: WBC = 14.2 #57: Lived in Switzerland 1991-1998 *Unavailable in General Medical Hx -Acute Hepatitis ETOH induced, Undiagnosed, Unknown Hx of Treatment, Medical Report -Acoustic Neuroma, 2003, Removed, Family and Medical Report -Had a cold for past week, 2013, symptoms-fever, Family Report Medications -Dietary Supplements, Unknown Last Administered, Family Report -Fish …
SRR2165139	GTEX-14PJ4-0004-SM-5GYE3	Whole Blood	A-Line	.	-123	.	BP-47754	2013-12-27	LCSET-4936	2014-03-16	GTEX-14PJ4	Male	65	White	Not Hispanic or Latino	69	196	28.94	1 hour(s), 14 minute(s)	74	97.1	F	intracranial hemorrhages	0	cva/stroke	natural causes	#12: WBC: 10.3 (*DATE REMOVED*) #13: Pt was denied blood donation d/t low iron levels, Family Report #28: Exposed to asbestos (30 years-1983), Scans showed lungs were clear, Family Report Unavailable in General Medical Hx -Hernia Repair, 1968, Family and Medical report -Cardiac Catheterization, Unknown Year of Onset, Family and Medical Report -Stent Left Leg, 2009, Family Report -Headaches, 2012,…
SRR2165145	GTEX-13OVL-0003-SM-5CV8H	Whole Blood	Right subclavian.	.	687	.	BP-44617	2013-10-15	LCSET-4800	2014-02-17	GTEX-13OVL	Male	50	White	Not Hispanic or Latino	73	210	27.7	13 hour(s), 58 minute(s)	838	98.6	F	arrest; cardiac	2	cardiac arrest	arrest; cardiac
SRR2165156	GTEX-13O1R-0002-SM-5DU3N	Whole Blood	Right Subclavian	.	660	.	BP-44566	2013-10-11	LCSET-4834	2014-02-19	GTEX-13O1R	Male	68	White	Not Hispanic or Latino	67	210	32.89	12 hour(s), 40 minute(s)	760	98.6	F	natural causes	2	cardiac arrest	unknown cause of death	Medical Hx -Stress headaches, Family Report -Vein Issues cause leg pain yrs ago, Family Report -Hernia repair, 2013, Family Report Medications -Diabetic medication, Unknown last administered, Family Report -Dietary Medications -Cholesterol Meds
SRR2165167	GTEX-13VXU-0004-SM-5DU5Q	Whole Blood	Right subclavian.	.	727	.	BP-45382	2013-11-01	LCSET-4834	2014-02-17	GTEX-13VXU	Male	58	White	Not Hispanic or Latino	70	180	25.82	14 hour(s), 43 minute(s)	883	98.6	F	arrest; cardiac	2	cardiac arrest	natural causes	General Medical History: - Surgical History: Mole and lymph nodes removed, from under ear to jaw line, greater than 15 years ago.
SRR2165179	GTEX-12C56-0003-SM-5DU56	Whole Blood	A-line	.	-56	.	BP-41058	2013-07-19	LCSET-4834	2014-02-17	GTEX-12C56	Male	23	White	Not Hispanic or Latino	75	165	20.62	2 hour(s), 42 minute(s)	162	36.8	C	motor vehicle accident	0	head injury trauma multiple	motor vehicle accident	33) Per med/soc, donor may have used cocaine. As per the donor's chart, SHx: polysubstance abuse. As per the med/soc: "pt smoked marijuana for at least 10 years. Pt may have tried cocaine. Unknown frequency of marijuana use."
SRR2165313	GTEX-14ICK-0004-SM-5DU5N	Whole Blood	A-Line	.	-172	.	BP-47299	2013-12-16	LCSET-4834	2014-02-17	GTEX-14ICK	Male	43	White	Not Hispanic or Latino	69	161	23.77	0 hour(s), 49 minute(s)	49	36	C	cardiovascular; collapse	0	anoxia	natural causes	#12: WBC = 12.3 (*DATE REMOVED*) *Unavailable in General Medical Hx Medications -Insulin, Unknown Last administered, Started in 2008, Family Report
SRR2165366	GTEX-13OW8-0002-SM-5CV8J	Whole Blood	Right subclavian.	.	720	.	BP-44681	2013-10-16	LCSET-4800	2014-02-17	GTEX-13OW8	Male	66	White	Not Hispanic or Latino	72	200	27.12	14 hour(s), 50 minute(s)	890	98.6	F	shortness of breath (sob)	2	respiratory failure	failure;respiratory	Medical Hx: Per the family repot, the donor was exposed to asbestos and diagnosed with black lung in 2007. Treatment: Oxygen and medication. Per the family report, the donor's heart stopped *MONTH REMOVED* 2013 and the donor experienced fluid around his lungs in *MONTH REMOVED* 2013 - The donor consulted doctors who attributed the donor's heart problem to the fluid around his lungs. Meth, Used la…
SRR2165372	GTEX-146FQ-0003-SM-5GYCE	Whole Blood	A-Line	.	-50	.	BP-45812	2013-11-15	LCSET-4879	2014-03-18	GTEX-146FQ	Male	37	White	Not Hispanic or Latino	58	154	32.18	7 hour(s), 39 minute(s)	459	37	C	cardiovascular; collapse	0	anoxia	natural causes	#12: WBC = 15.7 #24: Steroid Use (1979), Family Report *Not available in General Medical Hx -Pt had Osteodystrophy (Family and Medical Report), Unknown Year of Onset Medications: -Oxycodone, (Family and Medical Report), Unknown Year of Onset
SRR2165424	GTEX-13FLV-0004-SM-5DU4T	Whole Blood	Right subclavian.	.	1003	.	BP-44030	2013-09-27	LCSET-4834	2014-02-19	GTEX-13FLV	Male	50	White	Not Hispanic or Latino	70	134.4	19.28	17 hour(s), 0 minute(s)	1020	98.6	F	chest pain	2	cardiac arrest	arrest; cardiac	12) WBC: 16.53 on *DATE REMOVED* General Medical History: - Per the medical chart, donor had ischemic cardiomyopothy s/p AICD placement. - Per the family report, the donor had open heart surgery in 1998. - Per the family report, the donor had a defibrillator placed in 2008. - Per the family report, the donor has been experiencing diarrhea from CHF for the last 3 months. - Per the family report, t…
SRR2165430	GTEX-139YR-0004-SM-5DU3U	Whole Blood	A Line.	.	-15	.	BP-43797	2013-09-20	LCSET-4834	2014-02-19	GTEX-139YR	Male	53	White	Not Hispanic or Latino	74	154	19.77	0 hour(s), 26 minute(s)	26	37.5	C	injury	0	head trauma	accident;fall	12) WBC: 10.6 on *DATE REMOVED* @ 1720 General Medical History: Per the medical record and family reoprt, donor abused ETOH, used ETOH daily, 1/2 to 1 gallon per day since 18 years old. Per the family report, donor had a collapsed lung (spontaneous) 3-4 years ago, donor sought treatment. Per the family report, donor tried marijuana (smoked) in 2010 - Very rare, used maybe 1-2 times.
SRR2165433	GTEX-13CIG-0004-SM-5DU44	Whole Blood	Right Subclavian	.	767	.	BP-43797	2013-09-20	LCSET-4834	2014-02-19	GTEX-13CIG	Male	59	White	Not Hispanic or Latino	72	209	28.34	16 hour(s), 38 minute(s)	998	101.2	F	tia	2	cva	natural causes	#12: WBC = 21.6-medical report #33: Crack/Cocaine (2-3 months ago last used(2013), 2 years overall use, - Smoked and Snorted)-Family Report Medical Hx: -Headaches from strokes (3)
SRR2165520	GTEX-14A6H-0003-SM-5GYBV	Whole Blood	Femoral	.	428	.	BP-46161	2013-11-25	LCSET-4879	2014-03-18	GTEX-14A6H	Male	31	White	Not Hispanic or Latino	74	238	30.55	7 hour(s), 55 minute(s)	475	38.6	C	head injury	0	head trauma	motor- or nonmotor-vehicle accident, type of vehicle unspecified	12) WBC = 13 Per med/soc, donor complained of poor circulation and cold feet. Per med/soc, donor was taking Vitamin B6. Per donor chart, cause of death was head trauma due to blunt injuries caused when the donor was hit by a dump truck. (Exact phrasing was not available in CRF.)
SRR2165696	GTEX-111VG-0004-SM-58Q85	Whole Blood		.	893	.	BP-38781	2013-05-08	LCSET-4574	2014-01-19	GTEX-111VG	Male	63	White	Not Hispanic or Latino	69	200	29.53	16 hour(s), 22 minute(s)	982	98.6	F	MI	3	Cardiac Arrest	Natural Causes	Travel to Germany in the 1960's-1970's (unknown duration) for military. #12. Gangrenous wound on right BKA site.
SRR2165753	GTEX-1212Z-0004-SM-58Q8P	Whole Blood	Right subclavian.	.	478	.	BP-40502	2013-07-09	LCSET-4574	2014-01-23	GTEX-1212Z	Male	66	White	Not Hispanic or Latino	72	176.37	23.92	9 hour(s), 59 minute(s)	599	98.6	F	breathing arrested	2	cardiac arrest	cardiac arrest
SRR2165884	GTEX-13RTJ-0003-SM-5GY9V	Whole Blood	Left subclavian	.	806	.	BP-45056	2013-10-25	LCSET-4879	2014-03-18	GTEX-13RTJ	Male	60	White	Not Hispanic or Latino	67	119	18.64	14 hour(s), 12 minute(s)	852	97.1	F	dehydration	4	respiratory failure	natural causes	12) Donor had positive sacrum cultures. On *DATE REMOVED* for gram+ cocci in clusters and chains and gram- cocci. Donor was receiving antibotics Levoquin and Flagyl, per donor chart. WBC = 20.1 Per med/soc, donor had lung surgery about 10 years ago. Per donor chart, donor had a lung lumenectomy following a collapsed lung during current hospital stay. Per donor chart, donor had a rash on sacrum an…
SRR2165890	GTEX-11TT1-0001-SM-58Q8E	Whole Blood	A-Line	.	-59	.	BP-40136	2013-06-25	LCSET-4574	2014-01-23	GTEX-11TT1	Male	22	White	Not Hispanic or Latino	72	171.9	23.31	0 hour(s), 22 minute(s)	22	36	C	accident unspecified	0	poisoning by overdose of substance	intoxication by non-medicinal agent	12) WBC= 13.4 32) Per the family report, donor began using Heroin a few months ago, is currrently using, snorted heroin. 38) Per the family report, the donor's babies mom would have sex in exchange for drugs. 40/44) Unexplained weight loss: Per the family report, donor has lost 25-30lbs in the last 6 months. Donor's mother feels as if it was drug related. 40) Night sweats: Per the family report, …
SRR2165960	GTEX-11LCK-0002-SM-58Q7P	Whole Blood		.	-156	.	BP-39600	2013-06-04	LCSET-4574	2014-01-19	GTEX-11LCK	Male	38	White	Not Hispanic or Latino	71	239	33.33	2 hour(s), 46 minute(s)	166	98.1	F	unknown cause of death	0	unknown cause of death	unknown cause of death	#12: WBC = 22.6 Medications: -Inhaler -Anti-depressants Death Circumstances -Gunshot wound to head -Suicide
SRR2166105	GTEX-OIZH-0003-SM-5JK41	Whole Blood	A-Line	.	-96	.	BP-18079	2011-08-05	LCSET-5036	2015-05-25	GTEX-OIZH	Male	58	White	Not Hispanic or Latino	74	200	25.68	0 hour(s), 25 minute(s)	25	98.7	F	ICH	0	CVA	Natural Causes	Questions 2, 8-11 not addressed on CRF Site answered Questions 2, 8-11 and "FOR INFORMATIONAL PURPOSES ONLY" on CRF - *DATE REMOVED* Updated Question 1 to reflect lack of peripheral nerve collected - Site *DATE REMOVED*
SRR2166160	GTEX-12ZZZ-0002-SM-5ANGD	Whole Blood	Right subclavian	.	610	.	BP-42481	2013-08-20	LCSET-4718	2014-02-06	GTEX-12ZZZ	Male	64	White	Not Hispanic or Latino	70	200	28.69	13 hour(s), 5 minute(s)	785	98.6	F	cardiovascular disease other	2	arrest; cardiac	natural causes	Donor had carotid artery surgery in 2007, back (disc) surgery in 1998 and Achilles Tendon repair in 2005. Donor has been taking vitamin E supplements all his adult life. Donor was using a steroid cream for eczema.
SRR2166285	GTEX-145MF-0004-SM-5DU4B	Whole Blood	Right subclavian.	.	685	.	BP-45676	2013-11-12	LCSET-4834	2014-02-19	GTEX-145MF	Male	50	White	Not Hispanic or Latino	68	130	19.76	14 hour(s), 20 minute(s)	860	98.6	F	chest pain	2	cardiac arrest	arrest; cardiac	Medications: HTN Medication, Unknown date of last administration, Per the family report. General Medical History: Per the family report, the donor was in rehab for "drinking", "Possibly 3 years ago." Per the family report, the donor had a "weak heart". Donor was not receiving treatment for it. Per the family report, the donor smoked marijuana. Last used when he was 20 years old. Per the family re…
SRR2166305	GTEX-1192W-0001-SM-58Q7T	Whole Blood	Subclavian.	.	645	.	BP-39104	2013-05-17	LCSET-4574	2014-01-19	GTEX-1192W	Male	68	White	Not Hispanic or Latino	69	180	26.58	11 hour(s), 6 minute(s)	666	98.6	F	unknown cause of death	2	unknown cause of death
SRR2166358	GTEX-PLZ5-0003-SM-5JK3C	Whole Blood	A-Line	.	-178	.	BP-18956	2011-09-19	LCSET-5036	2015-05-25	GTEX-PLZ5	Male	50	White	Not Hispanic or Latino	71	180	25.1	1 hour(s), 22 minute(s)	82	0	F	Gunshot Wound to Head	0	Head Trauma	Alleged Suicide	Depression/Anxiety, smoker
SRR2166361	GTEX-13NYS-0003-SM-5DU5X	Whole Blood	Right Subclavian	.	625	.	BP-44566	2013-10-11	LCSET-4834	2014-02-19	GTEX-13NYS	Male	63	White	Not Hispanic or Latino	69	150	22.15	13 hour(s), 24 minute(s)	804	101.8	F	alcohol abuse	4	liver; cirrhosis	natural causes	12) WBC = 12.2 26) Unspecified seizures, unknown case, no medications were prescribed per med/soc. Per med/soc, donor had been experiencing vomiting and nausea the past several months.
SRR2166364	GTEX-13NYC-0004-SM-5DU65	Whole Blood	Right Subclavian	.	972	.	BP-44566	2013-10-11	LCSET-4834	2014-02-19	GTEX-13NYC	Male	67	White	Not Hispanic or Latino	70	190	27.26	15 hour(s), 45 minute(s)	945	98.6	F	seizure	2	stroke	natural causes	Medical Hx: -Pacemaker (2008), Family and medical report -CABG surgery x3 (2007), Family report -Altered Mental Status Medical Report -Blood transfusion (2013), Family and medical report -Thrombocytopnia, medical report -Dysphagia, medical report -Carotid Endartertectomy, medical report Medications: -Pneumonia meds, Unknown last administered, Family report -Bacterial infection meds, Unknown last …
SRR2166497	GTEX-14B4R-0004-SM-5CV95	Whole Blood	A-line	.	-324	.	BP-46273	2013-11-27	LCSET-4800	2014-02-17	GTEX-14B4R	Male	38	White	Not Hispanic or Latino	72	200	27.12	3 hour(s), 21 minute(s)	201	37.4	C	intracranial hemorrhage	0	cva - cerebrovascular accident	natural causes	12) WBC = 10.9 Per donor chart and med/soc, donor had 2 embolization surgeries and gamma knife radiation in 1989. Per donor chart, donor was having seizures when admitted to the hospital, but it is unclear if the donor was having chronic seizures; the donor was taking anti-convultants. Per med/soc, donor has had slight left-side paralysis and weakness since 1986 following a CVA. Per med/soc, dono…
SRR2166504	GTEX-11ZU8-0001-SM-58Q8J	Whole Blood	Right subclavian.	.	592	.	BP-40422	2013-07-05	LCSET-4574	2014-01-23	GTEX-11ZU8	Male	64	White	Not Hispanic or Latino	72	200	27.12	13 hour(s), 23 minute(s)	803	98.6	F	respiration; arrest	4	cardiac arrest	cardiac arrest - asystole	General Medical History: - Cardiac Stents, Unknown year of onset. - Pacemaker, Year of onset: 2010 Current Medications: - Inhailer (for COPD), Unknown when last administered, Per the family report. - Insulin (for Diabetes), Unknown when last administered, Per the family report. - Heart Medication, Unknown when last administered, Per the family report.
SRR2166567	GTEX-13JVG-0003-SM-5DU67	Whole Blood	Right subclavian	.	517	.	BP-44301	2013-10-04	LCSET-4834	2014-02-17	GTEX-13JVG	Male	64	White	Not Hispanic or Latino	72	250	33.9	12 hour(s), 16 minute(s)	736	98.6	F	cardiac arrest	2	cardiac arrest	natural causes	12) WBC = 11.8 Per med/soc and donor chart, donor had pulmonary fibrosis. Per med/soc, donor used inhalers and took blood pressure medications.
SRR2166609	GTEX-139UW-0003-SM-5DU4H	Whole Blood	Right Subclavian	.	557	.	BP-43797	2013-09-20	LCSET-4834	2014-02-19	GTEX-139UW	Male	62	White	Not Hispanic or Latino	77	218	25.85	9 hour(s), 55 minute(s)	595	97.6	F	natural causes	2	ruptured aaa	unknown cause of death	#12: WBC = 10.7
SRR2166827	GTEX-12584-0004-SM-58Q8Q	Whole Blood	Right subclavian	.	906	.	BP-40801	2013-07-15	LCSET-4574	2014-01-23	GTEX-12584	Male	42	White	Not Hispanic or Latino	71	240	33.47	15 hour(s), 19 minute(s)	919	.	F	electrolyte imbalance	3	cardiopulmonary failure	unknown cause of death	24) Steroid medications used to treat Colitis. 44) Weight loss from vomiting since *MONTH REMOVED* 2013. Additional medical conditions: hyperhomocystenemia (unknown onset, unknown treatment.) Deep vein thrombosis since 2002; on blood thinners since 2011.) Was taking various medications for heart problems and colitis since 2011. Was receiving infusions every 6 weeks.)
SRR2166830	GTEX-13RTK-0003-SM-5DU57	Whole Blood	A-Line	.	1179	.	BP-45056	2013-10-25	LCSET-4834	2014-02-17	GTEX-13RTK	Male	29	White	Not Hispanic or Latino	72	172	23.32	27 hour(s), 21 minute(s)	1641	98.2	F	unknown cause of death	0	anoxia	unknown cause of death	#12: WBC: 28.7 (*DATE REMOVED*) *COD unavailable in general medical history Cause of Death: -2nd to: Electric (uted) -Last Underlying: Non-Motor Vehicle Accident
SRR2166843	GTEX-1477Z-0003-SM-5DU3M	Whole Blood	Right subclavian	.	601	.	BP-45848	2013-11-18	LCSET-4834	2014-02-19	GTEX-1477Z	Male	65	White	Not Hispanic or Latino	72	247	33.5	10 hour(s), 25 minute(s)	625	96.8	F	respiratory difficulty	4	failure, renal	natural causes	12) WBC = 15.7 15) Per med/soc, donor had gangrene on his testicles and was treated with a skin graft in 2012. Per donor chart, donor has cardiomyopathy. Per donor chart and med/soc, donor had coronary artery bypass graft in 1995. Per donor chart and med/soc, donor suffered short-term memory loss 2011. Per med/soc, donor had carotid artery surgery in 2005 and defibrillator replacement surgery in …
SRR2166849	GTEX-14DAR-0004-SM-5CV9S	Whole Blood	A-line	.	-167	.	BP-46711	2013-12-06	LCSET-4800	2014-02-17	GTEX-14DAR	Male	50	White	Not Hispanic or Latino	69	207	30.57	1 hour(s), 12 minute(s)	72	37.2	F	gunshot wound	0	head trauma	intentional self-harm by unspecified firearm discharge	12) WBC = 10.6 Per med/soc, donor had a rotator cuff repair surgery 1 - 2 years ago, shoulder not specified. Per med/soc, the donor was bit by a dog and the donor's leg developed gangrene. The donor had gangrenous skin removed from calf - The leg skin was removed from was not specified. Per med/soc, donor was disabled, but disability not specified. Per med/soc, donor had been sober for 10 - 12 ye…
SRR2166862	GTEX-PLZ6-0003-SM-5JK4W	Whole Blood	A-Line	.	-240	.	BP-18956	2011-09-19	LCSET-5036	2015-05-25	GTEX-PLZ6	Male	36	White	Not Hispanic or Latino	74	172	22.08	0 hour(s), 58 minute(s)	58	0	F	Blunt Injury	0	Head Trauma	Motorcycle Accident	recreational cocaine use-snorted.
SRR2166868	GTEX-13CF2-0004-SM-5DU48	Whole Blood	Subclavian	.	1318	.	BP-43797	2013-09-20	LCSET-4834	2014-02-19	GTEX-13CF2	Male	61	White	Not Hispanic or Latino	72	180	24.41	22 hour(s), 23 minute(s)	1343	98.6	F	cardiac arrest	2	cardiac arrest	natural causes	35) Per donor chart, needle marks were noted during physical examination and donor had history of narcotics use. Per med/soc, donor was taking pain medications and experienced nausea as a side effect. Per med/soc, donor had surgery to repair a double compound fracture (right leg was shattered in a work accident) and suffered from poor circulation due to the injury.
SRR2167118	GTEX-13S86-0003-SM-5DU4X	Whole Blood	A-line	.	-133	.	BP-45103	2013-10-28	LCSET-4834	2014-02-19	GTEX-13S86	Male	44	White	Not Hispanic or Latino	66	189	30.5	1 hour(s), 26 minute(s)	86	39.6	C	intracranial hemorrhage	0	stroke	natural causes	12) WBC = 26.1 Blood cultures = positive for staphylococcus. 28) Per med/soc, donor was exposed to asbestos for an unknown duration over 10 years ago. 58) Donor had a current diagnosis of multiple sclerosis.
SRR2167121	GTEX-117YW-0003-SM-58Q99	Whole Blood	Right subclavian.	.	771	.	BP-38948	2013-05-14	LCSET-4574	2014-01-23	GTEX-117YW	Male	58	White	Not Hispanic or Latino	72	220	29.83	13 hour(s), 5 minute(s)	785	98.6	F	Diabetic Emergency	3	Cardiac Arrest	Natural Causes
SRR2167248	GTEX-OOBK-0004-SM-5JK4J	Whole Blood	A-Line	.	-118	.	BP-18209	2011-08-12	LCSET-5036	2015-05-25	GTEX-OOBK	Male	48	White	Not Hispanic or Latino	72	211	28.61	0 hour(s), 17 minute(s)	17	36.8	C	SIGSW	0	Head Trauma	Alleged Suicide	Questions 8-11 not address on CRF Site - Questions 8-11 updated on *DATE REMOVED*
SRR2167256	GTEX-13O21-0003-SM-5DU66	Whole Blood	A-line	.	-189	.	BP-44566	2013-10-11	LCSET-4834	2014-02-19	GTEX-13O21	Male	59	White	Not Hispanic or Latino	71	243.6	33.97	0 hour(s), 47 minute(s)	47	36.9	C	intracranial hemorrhage	0	stroke	natural causes	12) WBC = 21.2 40) Donor has had a persistent cough for 10 years. Per med/soc, donor had been visiting pain clinic for pain in foot every other week. Per med/soc, donor had been taking insulin for 10 years, unknown if injection or pill. Per med/soc, donor was incarcerated for 12 years and released in 2010.
SRR2167290	GTEX-14ABY-0003-SM-5CV94	Whole Blood	Right subclavian	.	1168	.	BP-46273	2013-11-27	LCSET-4800	2014-02-17	GTEX-14ABY	Male	59	White	Not Hispanic or Latino	72	200	27.12	21 hour(s), 10 minute(s)	1270	97.1	F	asystole	2	cardiac arrest	natural causes	20) Per med/soc, basal cell carcinoma diagnosis on left shoulder, and treatment in the last 5 years. Surgically removed a year and half ago, and last follow-up was *MONTH REMOVED* 2013. Donor was taking blood pressure medication and anti-histamine, per med/soc. Both for approximately the last 5 years.
SRR2167329	GTEX-P4PQ-0003-SM-5JK3Q	Whole Blood	Central Line	.	-171	.	BP-18599	2011-08-31	LCSET-5036	2015-05-25	GTEX-P4PQ	Male	60	White	Not Hispanic or Latino	68	160	24.33	2 hour(s), 26 minute(s)	146	37.7	C	Intracranial Hemorrhage	0	Cerebrovascular/Stroke	Natural Causes-Head Trauma
SRR2167365	GTEX-13N2G-0001-SM-5DU64	Whole Blood	Right subclavian.	.	500	.	BP-44430	2013-10-08	LCSET-4834	2014-02-19	GTEX-13N2G	Male	60	White	Not Hispanic or Latino	69	179.8	26.55	8 hour(s), 28 minute(s)	508	97.4	F	dissection aortic	2	aortic dissection	dissection aorta	12) WBC: 12.5 on *DATE REMOVED* General Medical History: Seizures, *DATE REMOVED* - This admission Cerebral Edema with aortic dissection, *DATE REMOVED* - This admission Crank, started 20 years ago, snorted, Last used: >20 years ago LSD, started 10 years ago, used orally, Last used: >30 years ago Amphetamine, started 10 years ago, used orally, Last used: *DATE REMOVED* Cannabinoids, started 40 ye…
SRR2167368	GTEX-11WQK-0003-SM-58Q8U	Whole Blood		.	474	.	BP-40386	2013-07-03	LCSET-4574	2014-01-23	GTEX-11WQK	Male	55	White	Not Hispanic or Latino	68	156	23.72	9 hour(s), 50 minute(s)	590	92.7	F	unknown cause of death	2	unknown cause of death	death of unknown cause	#28: ETOH Abuse Medications: -Hypertension Meds -Anti-depressants -Asthma Inhaler Death Circumstances: -Multisystem Organ Failure -Natural Causes of Death
SRR2167381	GTEX-11GS4-0004-SM-58Q7W	Whole Blood	Right subclavian.	.	675	.	BP-39412	2013-05-28	LCSET-4574	2014-01-19	GTEX-11GS4	Male	61	White	Not Hispanic or Latino	73	243	32.06	13 hour(s), 4 minute(s)	784	98.6	F	cardiac asystole	2	cardiac asystole	cardiac arrest	Medications: Blood Thinner - Unknown date of last administration, Family report. Heart Medication - Unknown date of last administration, Family report. Unspecific Herbals - Unknown date of last administration, Family report.
SRR2167393	GTEX-111CU-0003-SM-58Q95	Whole Blood		.	-148	.	BP-38688	2013-05-07	LCSET-4574	2014-01-23	GTEX-111CU	Male	57	White	Not Hispanic or Latino	70	234	33.57	0 hour(s), 43 minute(s)	43	101	F	Blunt Injury	0	Head Trama	MVA	#12: WBC = 14.6
SRR2167417	GTEX-13111-0003-SM-5ANG9	Whole Blood	A-Line	.	1188	.	BP-42481	2013-08-20	LCSET-4718	2014-02-06	GTEX-13111	Male	51	White	Not Hispanic or Latino	68	175.7	26.71	3 hour(s), 0 minute(s)	180	99.5	F	intracranial hemorrhage	0	cva/stroke	natural causes	#12: WBC = 22.1 Medical Hx: -Brain tumor diagnosed (1988) lead to seizures, anxiety and memory loss per family questionnaire.
SRR2167543	GTEX-12BJ1-0001-SM-5DU4Z	Whole Blood	A-Line.	.	1178	.	BP-40985	2013-07-18	LCSET-4834	2014-02-19	GTEX-12BJ1	Male	61	White	Not Hispanic or Latino	69	164.9	24.35	1 hour(s), 9 minute(s)	69	36.7	C	stroke	0	cva	intracranial hemorrhages	12) Per the medical chart, WBC: 25.6 on *DATE REMOVED*. Medical History: - Lazy Eye, Diagnosed "many years ago", Per the medical chart and the family report. - Rash (itchy and red), Over the last month, Used corn starch to clear it up, Per the family report. - Per the donor chart - Biopsy was sent for suspicious lung nodules this admission. Not cancer but chronic infectious process. - Per the fam…
SRR2167693	GTEX-12WSI-0004-SM-5ANGP	Whole Blood	Right subclavian.	.	590	.	BP-41801	2013-08-02	LCSET-4718	2014-03-16	GTEX-12WSI	Male	54	White	Not Hispanic or Latino	70	170	24.39	12 hour(s), 11 minute(s)	731	98.6	F	pulmonary arrest	2	cardiac arrest	pulmonary arrest	*Unavailable in general medical history -High Blood Pressure (Hypertension) Meds were taken, unknown when last administered, Family Report
SRR2167760	GTEX-13CZU-0003-SM-5DU3K	Whole Blood	A-line	.	-80	.	BP-43799	2013-09-20	LCSET-4834	2014-02-19	GTEX-13CZU	Male	21	White	Not Hispanic or Latino	71	176	24.54	1 hour(s), 4 minute(s)	64	37.9	C	asphyxiation	0	anoxia	asphyxiation due to hanging, intentional self-harm, sequela	12) WBC = 11.37
SRR2167895	GTEX-117XS-0001-SM-58Q7J	Whole Blood		.	802	.	BP-38920	2013-05-13	LCSET-4574	2014-01-19	GTEX-117XS	Male	64	White	Not Hispanic or Latino	71	220	30.68	14 hour(s), 8 minute(s)	848	98.6	F	Cardiovascular	2	Anoxia	Natural Causes	#27: Fatigue (Vomiting-kidney stones)
SRR2167953	GTEX-11DXY-0004-SM-58Q7Z	Whole Blood		.	867	.	BP-39216	2013-05-21	LCSET-4574	2014-01-19	GTEX-11DXY	Male	62	White	Not Hispanic or Latino	69	140	20.67	14 hour(s), 39 minute(s)	879	98.6	F	unknown cause of death	2	cardiac arrest	unknown cause of death	Medical History: -(2)MI-stents; 1984; Yes: History of Treatment; Family Report and Medical Record -Kidney (blood vessel injury); 2011; Yes: History of Treatment; Family Report Death Circumstances: -Natural Causes of Death
SRR2168744	GTEX-12WSL-0003-SM-5ANFZ	Whole Blood	A-line.	.	-76	.	BP-42123	2013-08-09	LCSET-4718	2014-02-06	GTEX-12WSL	Male	51	White	Not Hispanic or Latino	72	235.8	31.98	0 hour(s), 28 minute(s)	28	99.2	F	cardiovascular disease other	0	anoxia	natural causes	12) Open wounds and cellulites "ongoing for years" per family report. 58) Donor had Alzheimer's Disease per medical chart. Donor suffered from delusions per medical chart. Onset and treatment unknown.
SRR2170487	GTEX-13G51-0004-SM-5CV8L	Whole Blood	Right subclavian.	.	730	.	BP-44301	2013-10-04	LCSET-4800	2014-02-17	GTEX-13G51	Male	69	White	Not Hispanic or Latino	71	180	25.1	12 hour(s), 15 minute(s)	735	98.6	F	pulmonary embolism	2	pe	cardiac arrest	19/20) Donor had basal cell carcinoma that was diagnosed about 6 months ago. Donor had same day surgery for treatment. Donor's last follow up was 1 month ago and has been cancer free since the surgery 6 months ago. Per the family report. Current Medications: - Flexeril, Unknown date of last administration, Per the medical record. - Glucosamine, Unknown date of last administration, Per the family …
SRR2170647	GTEX-14BIL-0004-SM-5DU4U	Whole Blood	Right Subclavian	.	617	.	BP-46329	2013-12-01	LCSET-4834	2014-02-19	GTEX-14BIL	Male	54	White	Not Hispanic or Latino	70	220	31.56	12 hour(s), 14 minute(s)	734	98.6	F	cardiac arrest	2	cardiac arrest	natural causes	*Unavailable in General Medical Hx -Smokers Cough, Unknown Year of Onset, Family Report Medications -Vitamins w/ Lutein, Unknown Last Administered, Family Report Per family report, donor took oral medication for diabetes. Last day of administration is unknown.
SRR2170653	GTEX-13NZB-0004-SM-5DU5H	Whole Blood	Left subclavian.	.	247	.	BP-44566	2013-10-11	LCSET-4834	2014-02-17	GTEX-13NZB	Male	35	White	Not Hispanic or Latino	71	181	25.24	4 hour(s), 20 minute(s)	260	98.6	F	trauma, head	0	gsw - gun shot wound	trauma, head	12) Open Wounds: Cause of Death was SIGSW
SRR2170734	GTEX-14PJP-0001-SM-5GYEA	Whole Blood	A-Line	.	-36	.	BP-47787	2013-12-30	LCSET-4936	2014-03-16	GTEX-14PJP	Male	25	White	Not Hispanic or Latino	67	154	24.12	5 hour(s), 57 minute(s)	357	98.6	F	asphyxiation	0	anoxia	suicide attempt	#33: Pt toxicology was positive for cocaine use #45: *MONTH REMOVED* 2011-*MONTH REMOVED* 2013 Fayette County Jail
SRR2170783	GTEX-13FTZ-0004-SM-5DU3W	Whole Blood	Heart	.	1017	.	BP-44087	2013-09-30	LCSET-4834	2014-02-19	GTEX-13FTZ	Male	67	White	Not Hispanic or Latino	69	220	32.48	16 hour(s), 42 minute(s)	1002	98.6	F	natural causes	2	cardiac arrest	natural causes	Med Hx - Flu shot (2012) Family Report -Periods of Confusion after TIA (2013) Family Report -Shortness Breath/Cough d/t COPD, Family Report
SRR2170789	GTEX-13OVK-0001-SM-5GYAH	Whole Blood	A-line	.	-36	.	BP-44617	2013-10-15	LCSET-4879	2014-03-18	GTEX-13OVK	Male	40	White	Not Hispanic or Latino	70	205	29.41	1 hour(s), 6 minute(s)	66	38.8	C	contact with blunt object, undetermined intent, sequela	0	head trauma	motor- or nonmotor-vehicle accident, type of vehicle unspecified	12) WBC = 14.49 Per med/soc, donor had a hernia repair surgery at age 3 or 4. Per med/soc, door took vitamin C in addition to a multi-vitamin.
SRR2170792	GTEX-14753-0003-SM-5GYBX	Whole Blood	Left subclavian	.	598	.	BP-45848	2013-11-18	LCSET-4879	2014-03-18	GTEX-14753	Male	67	White	Not Hispanic or Latino	73	239	31.53	12 hour(s), 43 minute(s)	763	98.9	F	pulmonary disease	4	respiratory failure	natural causes	12) WBC = 16.9 28) Per med/soc, was exposed to agent orange during military service 1968-1969. Per med/soc, donor used an inhaler, cholesterol medications and psoriasis cream. Also, donor may have had a hernia surgery in the past, but not confirmed. Per med/soc, donor smoked marijuana on and off for 50 years up until 1 1/2 year ago.Donor was also an alcoholic, but had reduced consumption of alcoh…
SRR2170921	GTEX-12WSH-0001-SM-5ANG1	Whole Blood	Right subclavian	.	740	.	BP-41965	2013-08-06	LCSET-4718	2014-02-06	GTEX-12WSH	Male	59	White	Not Hispanic or Latino	71	240	33.47	14 hour(s), 33 minute(s)	873	.	F	arrest; cardiac	2	arrest; cardiac	natural causes	12) Wound/ulcer on foot. 15) Foot ulcer treated with porcine skin graft. 27) Complained of flu-like symptoms including feeling cold and chills day of death. Donor had 2 toes amputated on left foot in 2006 per family report. Donor was taking 2 types of insulin for diabetes since the 80's; 80's - 2006 oral med, 2006 - 2013 injection insulin per family report. Donor had a heart problem, and underwen…
SRR601335	GTEX-P4PQ-0005-SM-2HMKJ	Whole Blood	Central Line	.	-171	.	BP-18598	2011-08-31	LCSET-1156_1	2012-02-15	GTEX-P4PQ	Male	60	White	Not Hispanic or Latino	68	160	24.33	2 hour(s), 26 minute(s)	146	37.7	C	Intracranial Hemorrhage	0	Cerebrovascular/Stroke	Natural Causes-Head Trauma
SRR602034	GTEX-Q2AI-0006-SM-2I3FG	Whole Blood	A-Line	.	-87	.	BP-19649	2011-10-26	LCSET-1167_4	2012-02-17	GTEX-Q2AI	Male	44	White	Not Hispanic or Latino	75	230	28.74	0 hour(s), 43 minute(s)	43	37	C	ICH	0	CVA	Natural Causes
SRR602217	GTEX-QESD-0006-SM-2I5G6	Whole Blood	A-Line	.	240	.	BP-20442	2011-12-01	LCSET-1168_5	2012-02-25	GTEX-QESD	Male	26	White	Not Hispanic or Latino	70	154	22.09	1 hour(s), 28 minute(s)	88	98.6	F	Self Inflicted GSW to head	0	Head Trauma	Suicide
SRR604002	GTEX-PW2O-0006-SM-2I3DV	Whole Blood	A-Line	.	-126	.	BP-19375	2011-10-13	LCSET-1167_3	2012-02-17	GTEX-PW2O	Male	23	White	Not Hispanic or Latino	71	212	29.56	1 hour(s), 55 minute(s)	115	37.6	C	Blunt Injury	0	Head Trauma	Fall down stairs
SRR607018	GTEX-OHPM-0006-SM-2HMKU	Whole Blood	R. Radial	.	-105	.	BP-17815	2011-07-21	LCSET-1156_1	2012-02-15	GTEX-OHPM	Male	54	White	Not Hispanic or Latino	69	229	33.81	0 hour(s), 33 minute(s)	33	98.7	F	Blunt Injury	0	Head Trauma	Non- MVA: Fall from roof	Questions 8 through 11 not addressed on the CRF. Questions 8 through 11 and 12-58 addressed by Site (*DATE REMOVED*) Updated Question 1 to reflect lack of peripheral nerve collected - Site *DATE REMOVED*
SRR607219	GTEX-OIZF-0006-SM-2I5GQ	Whole Blood	Left arm	.	-34	.	BP-18095	2011-08-08	LCSET-1168_6	2012-02-25	GTEX-OIZF	Male	61	White	Not Hispanic or Latino	68	187	28.43	0 hour(s), 43 minute(s)	43	37.2	C	Pontine Bleed	0	Pontine Bleed	Natural Causes	Questions 8 through 11 not addressed on the CRF. Questions 8 through 11 addressed by Site (*DATE REMOVED*)
SRR608344	GTEX-OIZH-0005-SM-2HMJN	Whole Blood	A-Line	.	-96	.	BP-18095	2011-08-08	LCSET-1156_2	2012-02-15	GTEX-OIZH	Male	58	White	Not Hispanic or Latino	74	200	25.68	0 hour(s), 25 minute(s)	25	98.7	F	ICH	0	CVA	Natural Causes	Questions 2, 8-11 not addressed on CRF Site answered Questions 2, 8-11 and "FOR INFORMATIONAL PURPOSES ONLY" on CRF - *DATE REMOVED* Updated Question 1 to reflect lack of peripheral nerve collected - Site *DATE REMOVED*
SRR608392	GTEX-PLZ6-0006-SM-2I5FQ	Whole Blood	A-Line	.	-241	.	BP-18940	2011-09-19	LCSET-1168_6	2012-04-02	GTEX-PLZ6	Male	36	White	Not Hispanic or Latino	74	172	22.08	0 hour(s), 58 minute(s)	58	0	F	Blunt Injury	0	Head Trauma	Motorcycle Accident	recreational cocaine use-snorted.
SRR613603	GTEX-PLZ5-0006-SM-2S1NZ	Whole Blood	A-Line	.	-178	.	BP-18940	2011-09-19	LCSET-1464	2012-06-08	GTEX-PLZ5	Male	50	White	Not Hispanic or Latino	71	180	25.1	1 hour(s), 22 minute(s)	82	0	F	Gunshot Wound to Head	0	Head Trauma	Alleged Suicide	Depression/Anxiety, smoker
SRR613723	GTEX-R55F-0005-SM-2TF4W	Whole Blood		.	1276	.	BP-21229	2012-01-09	LCSET-1479	2012-06-01	GTEX-R55F	Male	55	White	Not Hispanic or Latino	70	170	24.39	21 hour(s), 13 minute(s)	1273	22	C	Heart failure	4	Renal failure
SRR614167	GTEX-RM2N-0006-SM-2TF5H	Whole Blood	A-Line	.	-225	.	BP-21312	2012-01-11	LCSET-1479	2012-06-01	GTEX-RM2N	Male	55	White	Not Hispanic or Latino	69	220	32.48	0 hour(s), 50 minute(s)	50	35.7	C	ICH	0	CVA	Natural Causes
SRR614635	GTEX-OOBK-0005-SM-2YUMG	Whole Blood	A-Line	.	-118	.	BP-18235	2011-08-15	LCSET-1433	2012-06-09	GTEX-OOBK	Male	48	White	Not Hispanic or Latino	72	211	28.61	0 hour(s), 17 minute(s)	17	36.8	C	SIGSW	0	Head Trauma	Alleged Suicide	Questions 8-11 not address on CRF Site - Questions 8-11 updated on *DATE REMOVED*
SRR614767	GTEX-RVPV-0006-SM-2TF6Q	Whole Blood		.	1401	.	BP-21696	2012-01-24	LCSET-1480	2012-06-02	GTEX-RVPV	Male	67	White	Not Hispanic or Latino	69	230	33.96	23 hour(s), 19 minute(s)	1399	23	C	NA	3	Heart failure
SRR614972	GTEX-QMRM-0005-SM-2S1QR	Whole Blood	A-Line	.	-32	.	BP-20678	2011-12-09	LCSET-1466	2012-05-21	GTEX-QMRM	Male	53	White	Not Hispanic or Latino	74	174	22.34	0 hour(s), 52 minute(s)	52	99.1	F	Blunt Injury	0	Head Trauma	MVA vs. Bike
SRR615117	GTEX-RUSQ-0006-SM-2TF6P	Whole Blood	A-Line	.	2	.	BP-21622	2012-01-20	LCSET-1480	2012-06-02	GTEX-RUSQ	Male	59	White	Not Hispanic or Latino	77	252	29.88	0 hour(s), 37 minute(s)	37	100.8	F	ICH	0	CVA	Natural Causes
SRR655483	GTEX-VUSG-0006-SM-3GIK9	Whole Blood	Subclavian	.	114	.	BP-25537	2012-05-21	LCSET-2024	2012-09-11	GTEX-VUSG	Male	59	White	Not Hispanic or Latino	70	145	20.8	2 hour(s), 5 minute(s)	125	37.2	C	Blunt Injury	0	Head Trauma	Non MVA- Fall
SRR656071	GTEX-U4B1-0006-SM-3DB8E	Whole Blood	A-Line	.	-167	.	BP-24412	2012-04-20	LCSET-1898	2012-09-11	GTEX-U4B1	Male	47	White	Not Hispanic or Latino	71	169	23.57	1 hour(s), 8 minute(s)	68	98.4	F	Hanging	0	Anoxia	Suicide
SRR656782	GTEX-TMZS-0006-SM-3DB8G	Whole Blood	Left Radial Artery	.	-136	.	BP-23992	2012-04-10	LCSET-1898	2012-09-11	GTEX-TMZS	Male	63	White	Not Hispanic or Latino	75	210	26.25	0 hour(s), 45 minute(s)	45	36.8	C		.
SRR656958	GTEX-WFJO-0005-SM-3GIKY	Whole Blood	A-Line	.	-104	.	BP-26514	2012-06-21	LCSET-2025	2012-09-11	GTEX-WFJO	Male	37	White	Not Hispanic or Latino	70	242.44	34.78	0 hour(s), 19 minute(s)	19	98.6	F	Cardiovascular	0	Anoxia	Natural Causes	toxicology screen: (+) ETOH, opiates, benzodiazepines
SRR657115	GTEX-S4Q7-0006-SM-3K2AT	Whole Blood	A-Line	.	-157	.	BP-22094	2012-02-03	LCSET-2147	2012-09-27	GTEX-S4Q7	Male	22	White	Not Hispanic or Latino	66	176	28.4	1 hour(s), 23 minute(s)	83	35	C	Blunt Injury	0	Head Trauma	Fall
SRR657707	GTEX-TKQ2-0006-SM-33HBH	Whole Blood		.	-53	.	BP-23818	2012-04-05	LCSET-1668	2012-09-11	GTEX-TKQ2	Male	50	White	Not Hispanic or Latino	71	213	29.7	1 hour(s), 33 minute(s)	93	36.6	C	Cardiovascular	0	Anoxia	Natural Causes	Question 19. and 20.) During recovery of Kidneys for Organ donation, surgeon saw multiple cysts, possible renal cell carcinoma, no evidence of metastasis. Kidney referred to GTEx project for sampling. No prior diagnosis of cancer. Question 28.) Occupation - Plumber. Lead exposure up to 1992 when lead flux was discontinued.
SRR658501	GTEX-S4Z8-0006-SM-3K2AQ	Whole Blood	A-Line	.	-40	.	BP-22295	2012-02-09	LCSET-2147	2012-09-27	GTEX-S4Z8	Male	63	White	Not Hispanic or Latino	71	238	33.19	0 hour(s), 33 minute(s)	33	37.1	C	ICH	0	CVA	Natural Causes
SRR659319	GTEX-R55C-0005-SM-3GAE9	Whole Blood	A-Line	.	-67	.	BP-21229	2012-01-09	LCSET-2015	2012-09-12	GTEX-R55C	Male	47	White	Not Hispanic or Latino	73	238	31.4	1 hour(s), 20 minute(s)	80	96	F	Cardiovascular	0	Anoxia	Natural Causes
SRR659720	GTEX-U3ZH-0005-SM-3DB72	Whole Blood	A-Line	.	-15	.	BP-24229	2012-04-17	LCSET-1897	2012-09-11	GTEX-U3ZH	Male	31	White	Not Hispanic or Latino	74	223	28.63	1 hour(s), 9 minute(s)	69	37.3	C	ICH	0	CVA	Natural Causes	29. Wheelchair bound for 6 years. 32. Heroin use greater than 8 years ago.
SRR659768	GTEX-QV44-0006-SM-2S1Q7	Whole Blood	A-Line	.	-50	.	BP-20770	2011-12-13	LCSET-1466	2012-05-21	GTEX-QV44	Male	54	White	Not Hispanic or Latino	73	207	27.31	0 hour(s), 40 minute(s)	40	99.9	F	Acute Respiratory Distress Syndrome	0	Anoxia	Natural Causes	on Lung transplant list.
SRR660042	GTEX-SNMC-0006-SM-2XCFE	Whole Blood	A-Line	.	-175	.	BP-22912	2012-03-07	LCSET-1562	2012-09-11	GTEX-SNMC	Male	21	White	Not Hispanic or Latino	73	201	26.52	0 hour(s), 43 minute(s)	43	36.8	C	Seizure	0	Anoxia	Natural Causes	Question 12: White Blood Count was 14.9, which is above normal range of 2-10
SRR660378	GTEX-S95S-0005-SM-2XCEC	Whole Blood	A-Line	.	-142	.	BP-22576	2012-02-21	LCSET-1561	2012-09-11	GTEX-S95S	Male	60	White	Not Hispanic or Latino	70	177	25.39	2 hour(s), 52 minute(s)	172	98.9	F	ICH	0	CVA	Natural Causes
SRR661397	GTEX-S3XE-0006-SM-3K2AA	Whole Blood	A-Line	.	-153	.	BP-22035	2012-02-01	LCSET-2147	2012-09-27	GTEX-S3XE	Male	51	White	Not Hispanic or Latino	71	139	19.38	0 hour(s), 37 minute(s)	37	34.5	C	SIGSW	0	Head Trauma	Suicide
SRR662990	GTEX-WFG7-0005-SM-3GIKM	Whole Blood	Right Subclavian	.	-104	.	BP-26514	2012-06-21	LCSET-2025	2012-09-11	GTEX-WFG7	Male	25	White	Not Hispanic or Latino	70	175	25.11	0 hour(s), 40 minute(s)	40	36	C	Drug Intoxication	0	Anoxia	Alleged Suicide	Question 33 and 48 - took Rx percocet for back but 1 week prior to admission - unable to cope and took orally percocet, Oxycontin, xanax and smoked cocaine which lead to his overdose. Question 40 - Clamydia in 2008, tx with antibiotics x 2 weeks.
SRR663585	GTEX-PLZ6-0006-SM-33HBZ	Whole Blood	A-Line	.	-241	.	BP-18940	2011-09-19	LCSET-1668	2012-09-11	GTEX-PLZ6	Male	36	White	Not Hispanic or Latino	74	172	22.08	0 hour(s), 58 minute(s)	58	0	F	Blunt Injury	0	Head Trauma	Motorcycle Accident	recreational cocaine use-snorted.
SRR808520	GTEX-WOFM-0005-SM-3MJF3	Whole Blood	A-Line	.	-163	.	BP-27115	2012-07-09	LCSET-2269	2012-11-19	GTEX-WOFM	Male	24	White	Not Hispanic or Latino	67	161.48	25.29	2 hour(s), 29 minute(s)	149	36.6	C	Asphyxiation	0	Anoxia	Alleged Suicide	#33- patient used cocaine several years ago(exact year unknown) for ~ 1 year.
SRR810595	GTEX-V955-0005-SM-3P5ZC	Whole Blood	A-Line	.	-84	.	BP-25314	2012-05-14	LCSET-2386	2012-12-16	GTEX-V955	Male	60	White	Not Hispanic or Latino	70	209	29.99	1 hour(s), 9 minute(s)	69	37.9	C	Cardiovascular	0	Anoxia	Natural Causes
SRR812177	GTEX-OXRL-0005-SM-3LK6A	Whole Blood	A-Line	.	-65	.	BP-18292	2011-08-17	LCSET-2234	2012-12-16	GTEX-OXRL	Male	52	White	Not Hispanic or Latino	63	187	33.12	1 hour(s), 30 minute(s)	90	35.9	C	ICH	0	CVA/Stroke	Natural causes	Questions 8-11 not addressed on CRF Questions 8-58 addressed by Site (*DATE REMOVED*)
SRR814868	GTEX-V1D1-0006-SM-3NMCE	Whole Blood	A-Line	.	-38	.	BP-25034	2012-05-07	LCSET-2385	2012-12-16	GTEX-V1D1	Male	51	White	Not Hispanic or Latino	70	161	23.1	1 hour(s), 37 minute(s)	97	37.2	C	ICH	0	CVA	Natural Causes
SRR815494	GTEX-O5YT-0007-SM-32PK7	Whole Blood	Femoral artery	.	-47	.	BP-17470	2011-07-08	LCSET-1665	2012-09-12	GTEX-O5YT	Male	21	White	Not Hispanic or Latino	64	128	21.97	0 hour(s), 22 minute(s)	22	104.4	F	Drug Intoxication	0	Anoxia	Drug Intoxication	Question 8 not addressed on CRF; prior to rule-out criteria for IVDA Cause of death = Heroin overdose - IVDA Question 8, 12-58 updated by Site (*DATE REMOVED*)
SRR816589	GTEX-WHSB-0005-SM-3LK7C	Whole Blood	A-Line	.	-68	.	BP-26980	2012-07-05	LCSET-2234	2012-12-16	GTEX-WHSB	Male	50	White	Not Hispanic or Latino	70	192	27.55	1 hour(s), 20 minute(s)	80	98.6	F	CARDIOVASCULAR	0	ANOXIA	NON MVA	donor was in jail for 21 years
SRR817046	GTEX-WHPG-0006-SM-3NMBV	Whole Blood	A-Line	.	-115	.	BP-26980	2012-07-05	LCSET-2385	2012-12-16	GTEX-WHPG	Male	50	White	Not Hispanic or Latino	72	198	26.85	3 hour(s), 3 minute(s)	183	36.8	C	Asphyxiation	0	Anoxia	Natural Causes	#33: crack/cocaine for 30 years. No use in past 3 years
SRR817444	GTEX-O5YW-0006-SM-3LK6E	Whole Blood	RIGHT RADIAL	.	-43	.	BP-17612	2011-07-14	LCSET-2234	2012-12-16	GTEX-O5YW	Male	54	White	Not Hispanic or Latino	70	202	28.98	0 hour(s), 5 minute(s)	5	98.9	F	ICH	0	Cerebrovascular diseases		Questions 8-11 not addressed on CRF Questions 8-11 and "For informational purposes only" section answered by Site - *DATE REMOVED* Updated Question 1 to reflect lack of adipose collected - Site *DATE REMOVED*
SRR818537	GTEX-WH7G-0005-SM-3NMBX	Whole Blood	A-Line	.	-166	.	BP-26980	2012-07-05	LCSET-2385	2012-12-16	GTEX-WH7G	Male	49	White	Not Hispanic or Latino	75	198	24.75	1 hour(s), 2 minute(s)	62	36.4	C	ICH	0	CVA	Natural Causes
SRR820779	GTEX-X4LF-0006-SM-3NMCO	Whole Blood	A-line blood draw	.	-106	.	BP-29481	2012-08-15	LCSET-2385	2012-12-16	GTEX-X4LF	Male	59	White	Not Hispanic or Latino	73	168.52	22.23	0 hour(s), 53 minute(s)	53	34	C	ICH	0	CVA	Natural Causes	#12: WBC= 15.5; Cellulitis in knee 2 years ago treated with antibiotics
SRR1434650	GTEX-131XF-0006-SM-5P9HK	Whole Blood	A-line	.	-102	.	BP-42921	2013-08-30	LCSET-4916	2014-03-27	GTEX-131XF	Male	60	White	Hispanic or Latino	67	202.164	31.66	1 hour(s), 8 minute(s)	68	36.8	C	intracranial hemorrhage	0	cva/stroke	natural causes	Per med/soc and donor chart, no known medical history.
SRR1440852	GTEX-YFCO-0005-SM-4W1ZI	Whole Blood		.	-96	.	BP-34881	2013-01-07	LCSET-4049	2013-10-20	GTEX-YFCO	Male	49	White	Hispanic or Latino	72	257.941	34.98	0 hour(s), 40 minute(s)	40	35.1	C	ICH	0	CVA	Natural Causes	#12. WBC=19.0 #28. Donor was exposed to airport fumes.
SRR2163582	GTEX-131XF-0004-SM-5DU3L	Whole Blood	A-line	.	-102	.	BP-42742	2013-08-27	LCSET-4834	2014-02-19	GTEX-131XF	Male	60	White	Hispanic or Latino	67	202.164	31.66	1 hour(s), 8 minute(s)	68	36.8	C	intracranial hemorrhage	0	cva/stroke	natural causes	Per med/soc and donor chart, no known medical history.
SRR661084	GTEX-R55D-0006-SM-3GIJS	Whole Blood		.	265	.	BP-21229	2012-01-09	LCSET-2024	2012-09-11	GTEX-R55D	Male	58	White	Hispanic or Latino	64	122	20.94	5 hour(s), 24 minute(s)	324	.	F	CVA traumatic brain injury	0	CVA traumatic brain injury
SRR1304987	GTEX-WFON-0003-SM-3UZES	Whole Blood	A-Line	.	-163	.	BP-26542	2012-06-22	LCSET-2665,LCSET-2777	2013-02-26	GTEX-WFON	Male	43	White	Not Reported	74	235	30.17	0 hour(s), 53 minute(s)	53	97.7	F	Asyphyxiation	0	Anoxia	Natural Causes	Question 32 - snorted heroin 1 time late teen Question 33 - snorted cocaine once in the last 5 years Question 48 - obtained xanax online
SRR1305083	GTEX-WYJK-0001-SM-3UZEW	Whole Blood		.	764	.	BP-28195	2012-07-27	LCSET-2665,LCSET-2777	2013-02-26	GTEX-WYJK	Male	51	White	Not Reported	71	241.56	33.69	11 hour(s), 37 minute(s)	697	.	F	Cerebral vascular accident secondary to anti-coagulation	0	Cerebral vascular accident
SRR1305425	GTEX-WFG8-0004-SM-3USQZ	Whole Blood		.	-56	.	BP-26475	2012-06-20	LCSET-2654	2013-02-26	GTEX-WFG8	Male	28	White	Not Reported	65	180	29.95	1 hour(s), 1 minute(s)	61	33.9	C	Drug Intoxication	0	Anoxia	Non MVA	Question 33. - snorted cocaine - tried within the last 3 years Question 45. - jailed a year ago for 5 months for drug possession, released 2011 Question 48. - percocet pills - recreational use over the last 3-5 years
SRR1305533	GTEX-WY7C-0002-SM-3USRD	Whole Blood	A-Line	.	-115	.	BP-27930	2012-07-25	LCSET-2654	2013-02-26	GTEX-WY7C	Male	54	White	Not Reported	69	171.38	25.31	0 hour(s), 39 minute(s)	39	37.4	C	Cardiovascular	0	Anoxia	Natural Causes	#12: Bronchoscopy report showed L side pneumonia
SRR1305651	GTEX-NL4W-0009-SM-3UZFE	Whole Blood	TIME INVERTED 13:33	.	713	.	BP-17243	2011-06-22	LCSET-2665,LCSET-2777	2013-02-26	GTEX-NL4W	Male	53	White	Not Reported	71	210	29.29	12 hour(s), 20 minute(s)	740	32.4	C	NONE	4	CVA	NONE	Questions 8 through 11 not addressed on CRF.
SRR1306487	GTEX-PSDG-0004-SM-3USRY	Whole Blood		.	238	.	BP-19190	2011-10-03	LCSET-2654	2013-02-26	GTEX-PSDG	Male	50	White	Not Reported	72	196	26.58	6 hour(s), 12 minute(s)	372	0	F	Head trauma secondary to MVA	0	Head trauma secondary to MVA
SRR1307159	GTEX-OXRN-0003-SM-3USRW	Whole Blood	Femoral vein - Left	.	514	.	BP-18295	2011-08-17	LCSET-2654	2013-02-27	GTEX-OXRN	Male	59	White	Not Reported	74	273	35.05	9 hour(s), 30 minute(s)	570	.	F	Heart disease	0	Heart disease
SRR1307255	GTEX-NPJ8-0004-SM-3UZFD	Whole Blood		.	284	.	BP-17263	2011-06-23	LCSET-2665	2013-03-05	GTEX-NPJ8	Male	40	White	Not Reported	71	200	27.89	5 hour(s), 2 minute(s)	302	.	C	Hepatorenal Syndrome	4	END STAGE LIVER DISEASE		Questions 8 through 11 not addressed on the CRF.
SRR1307407	GTEX-QDVJ-0003-SM-3USRZ	Whole Blood		.	343	.	BP-20173	2011-11-17	LCSET-2654	2013-03-06	GTEX-QDVJ	Male	51	White	Not Reported	70	211	30.27	6 hour(s), 34 minute(s)	394	.	F	trauma-head bleed result of a fall	0	trauma-head bleed result of a fall
SRR1348973	GTEX-OIZG-0003-SM-4X5ZK	Whole Blood	Femoral vein (Right)	.	597	.	BP-18079	2011-08-05	LCSET-4101	2013-11-11	GTEX-OIZG	Male	59	White	Not Reported	69	235	34.7	10 hour(s), 46 minute(s)	646	.	F	Cerebral Vascular Accident	0	Cerebral Vascular Accident
SRR2157433	GTEX-OXRN-0003-SM-5JK51	Whole Blood	Femoral vein - Left	.	514	.	BP-18295	2011-08-17	LCSET-5036	2015-05-23	GTEX-OXRN	Male	59	White	Not Reported	74	273	35.05	9 hour(s), 30 minute(s)	570	.	F	Heart disease	0	Heart disease
SRR603330	GTEX-NPJ8-0007-SM-2D7VX	Whole Blood	TIME INVERTED 15:10	.	284	.	BP-17261	2011-06-23	LCSET-1010_1	2011-10-30	GTEX-NPJ8	Male	40	White	Not Reported	71	200	27.89	5 hour(s), 2 minute(s)	302	.	C	Hepatorenal Syndrome	4	END STAGE LIVER DISEASE		Questions 8 through 11 not addressed on the CRF.
SRR603890	GTEX-NL4W-0006-SM-2I3GH	Whole Blood		.	713	.	BP-17247	2011-06-22	LCSET-1167_4	2012-04-02	GTEX-NL4W	Male	53	White	Not Reported	71	210	29.29	12 hour(s), 20 minute(s)	740	32.4	C	NONE	4	CVA	NONE	Questions 8 through 11 not addressed on CRF.
SRR604718	GTEX-OIZG-0005-SM-2HMJC	Whole Blood		.	.	.	BP-18095	2011-08-08	LCSET-1156_2	2012-04-02	GTEX-OIZG	Male	59	White	Not Reported	69	235	34.7	10 hour(s), 46 minute(s)	646	.	F	Cerebral Vascular Accident	0	Cerebral Vascular Accident
SRR608026	GTEX-OXRN-0005-SM-2I5EU	Whole Blood		.	.	.	BP-18292	2011-08-17	LCSET-1168_5	2012-04-02	GTEX-OXRN	Male	59	White	Not Reported	74	273	35.05	9 hour(s), 30 minute(s)	570	.	F	Heart disease	0	Heart disease
SRR615177	GTEX-QDVJ-0005-SM-2TC5X	Whole Blood		.	343	.	BP-20176	2011-11-17	LCSET-1477	2012-05-27	GTEX-QDVJ	Male	51	White	Not Reported	70	211	30.27	6 hour(s), 34 minute(s)	394	.	F	trauma-head bleed result of a fall	0	trauma-head bleed result of a fall
SRR627435	GTEX-NPJ8-0007-SM-26GMW	Whole Blood	TIME INVERTED 15:10	.	284	.	BP-17261	2011-06-23			GTEX-NPJ8	Male	40	White	Not Reported	71	200	27.89	5 hour(s), 2 minute(s)	302	.	C	Hepatorenal Syndrome	4	END STAGE LIVER DISEASE		Questions 8 through 11 not addressed on the CRF.
SRR627441	GTEX-NPJ8-0007-SM-26GMF	Whole Blood	TIME INVERTED 15:10	.	284	.	BP-17261	2011-06-23			GTEX-NPJ8	Male	40	White	Not Reported	71	200	27.89	5 hour(s), 2 minute(s)	302	.	C	Hepatorenal Syndrome	4	END STAGE LIVER DISEASE		Questions 8 through 11 not addressed on the CRF.
SRR658033	GTEX-P44G-0006-SM-2TC6A	Whole Blood		.	.	.	BP-18415	2011-08-22	LCSET-1477	2012-05-27	GTEX-P44G	Male	34	White	Not Reported	56	86	19.28	11 hour(s), 2 minute(s)	662	.	F	Dysphagia with recurrent aspiration	0	Pneumonitis due to solids and liquids
SRR660579	GTEX-QMR6-0005-SM-32PKY	Whole Blood		.	780	.	BP-20678	2011-12-09	LCSET-1665	2012-09-12	GTEX-QMR6	Male	59	White	Not Reported	72	215	29.16	13 hour(s), 0 minute(s)	780	25.6	F	NA	4	Liver disease, other chronic and cirrhosis	NA
SRR661529	GTEX-P44H-0006-SM-2XCFB	Whole Blood		.	.	.	BP-18547	2011-08-29	LCSET-1562	2012-09-11	GTEX-P44H	Male	43	White	Not Reported	70	247	35.44	6 hour(s), 50 minute(s)	410	.	F	EtOH abuse	4	Liver disease, other chronic and cirrhosis
SRR661913	GTEX-WFG8-0006-SM-3GIKS	Whole Blood		.	-56	.	BP-26514	2012-06-21	LCSET-2025	2012-09-11	GTEX-WFG8	Male	28	White	Not Reported	65	180	29.95	1 hour(s), 1 minute(s)	61	33.9	C	Drug Intoxication	0	Anoxia	Non MVA	Question 33. - snorted cocaine - tried within the last 3 years Question 45. - jailed a year ago for 5 months for drug possession, released 2011 Question 48. - percocet pills - recreational use over the last 3-5 years
SRR663236	GTEX-PSDG-0005-SM-3GADC	Whole Blood		.	238	.	BP-19187	2011-10-03	LCSET-2014	2012-09-08	GTEX-PSDG	Male	50	White	Not Reported	72	196	26.58	6 hour(s), 12 minute(s)	372	0	F	Head trauma secondary to MVA	0	Head trauma secondary to MVA
SRR811583	GTEX-WYJK-0005-SM-3NMA1	Whole Blood		.	764	.	BP-28174	2012-07-27	LCSET-2351	2012-12-16	GTEX-WYJK	Male	51	White	Not Reported	71	241.56	33.69	11 hour(s), 37 minute(s)	697	.	F	Cerebral vascular accident secondary to anti-coagulation	0	Cerebral vascular accident
SRR813935	GTEX-WY7C-0006-SM-3NB3L	Whole Blood	A-Line	.	-115	.	BP-27850	2012-07-24	LCSET-2318	2012-12-16	GTEX-WY7C	Male	54	White	Not Reported	69	171.38	25.31	0 hour(s), 39 minute(s)	39	37.4	C	Cardiovascular	0	Anoxia	Natural Causes	#12: Bronchoscopy report showed L side pneumonia
SRR814317	GTEX-PVOW-0006-SM-3NMB8	Whole Blood		.	506	.	BP-19375	2011-10-13	LCSET-2385	2012-12-16	GTEX-PVOW	Male	40	White	Not Reported	68	190	28.89	10 hour(s), 32 minute(s)	632	0	F	Cardiac arrest	2	heart failure
SRR816745	GTEX-WFON-0005-SM-3NMC9	Whole Blood	A-Line	.	-165	.	BP-26649	2012-06-26	LCSET-2385	2012-12-16	GTEX-WFON	Male	43	White	Not Reported	74	235	30.17	0 hour(s), 53 minute(s)	53	97.7	F	Asyphyxiation	0	Anoxia	Natural Causes	Question 32 - snorted heroin 1 time late teen Question 33 - snorted cocaine once in the last 5 years Question 48 - obtained xanax online
SRR1070813	GTEX-XQ3S-0006-SM-4BOQ4	Whole Blood		.	697	.	BP-32111	2012-10-12	LCSET-3730	2013-08-01	GTEX-XQ3S	Male	26	White	Unknown	74	165	21.18	13 hour(s), 49 minute(s)	829	.	F	possible myocardial infarction	1	heart disease
SRR1071931	GTEX-X4XY-0006-SM-46MV2	Whole Blood		.	420	.	BP-29481	2012-08-15	LCSET-2933	2013-04-16	GTEX-X4XY	Male	62	White	Unknown	74	216	27.73	10 hour(s), 2 minute(s)	602	.	F	multiple blunt force trauma	0	trauma
SRR1073679	GTEX-XBEW-0006-SM-4AT4E	Whole Blood		.	338	.	BP-30669	2012-09-05	LCSET-3137	2013-06-09	GTEX-XBEW	Male	47	White	Unknown	68	196.9	29.94	7 hour(s), 0 minute(s)	420	.	F	Anoxic encephalopathy	0	Anoxic encephalopathy
SRR1076847	GTEX-XK95-0005-SM-4AT4S	Whole Blood		.	552	.	BP-31323	2012-09-20	LCSET-3137	2013-05-15	GTEX-XK95	Male	46	White	Unknown	72	187	25.36	11 hour(s), 15 minute(s)	675	.	F	traumatic brain injury	0	trauma
SRR1083657	GTEX-XMD1-0006-SM-4AT4Q	Whole Blood		.	810	.	BP-31323	2012-09-20	LCSET-3137	2013-05-15	GTEX-XMD1	Male	67	White	Unknown	70	173.8	24.93	15 hour(s), 13 minute(s)	913	.	F	acute renal failure secondary to polycystic kidney disease	4	acute renal failure secondary to polycystic kidney disease
SRR1087654	GTEX-XQ8I-0006-SM-4BOQ5	Whole Blood		.	288	.	BP-32111	2012-10-12	LCSET-3145	2013-07-03	GTEX-XQ8I	Male	54	White	Unknown	67	193.6	30.32	6 hour(s), 9 minute(s)	369	.	F	Intracranial hemmorhage secondary to Arteriovenous malformation	0	cerebral vascular accident
SRR1089399	GTEX-XOTO-0006-SM-4B64T	Whole Blood		.	494	.	BP-31680	2012-10-02	LCSET-3141	2013-05-13	GTEX-XOTO	Male	59	White	Unknown	70	180	25.82	9 hour(s), 49 minute(s)	589	.	F	posterior wall myocardial infarction	2	heart disease
SRR1090907	GTEX-XLM4-0005-SM-4AT4P	Whole Blood		.	555	.	BP-31323	2012-09-20	LCSET-3137	2013-05-15	GTEX-XLM4	Male	64	White	Unknown	67	213	33.36	10 hour(s), 52 minute(s)	652	.	F	CHF	3	heart disease
SRR1091452	GTEX-X62O-0005-SM-46MV1	Whole Blood		.	726	.	BP-29769	2012-08-20	LCSET-2933	2013-04-16	GTEX-X62O	Male	54	White	Unknown	72	185	25.09	14 hour(s), 10 minute(s)	850	.	F	anoxic brain injury	0	anoxic brain injury
SRR1091817	GTEX-T5JC-0005-SM-4DM7B	Whole Blood		.	461	.	BP-23374	2012-03-26	LCSET-3205	2013-05-31	GTEX-T5JC	Male	27	White	Unknown	70	181	25.97	10 hour(s), 56 minute(s)	656	.	F	prescription drug overdose	2	prescription drug overdose
SRR1099744	GTEX-XBEC-0006-SM-4AT5T	Whole Blood		.	329	.	BP-30669	2012-09-05	LCSET-3137	2013-05-15	GTEX-XBEC	Male	57	White	Unknown	75	220	27.5	6 hour(s), 43 minute(s)	403	.	F	Probable MI	2	Heart disease
SRR1305127	GTEX-QEG5-0003-SM-3USS5	Whole Blood		.	496	.	BP-20248	2011-11-21	LCSET-2654	2013-02-26	GTEX-QEG5	Male	28	White	Unknown	70	159	22.81	8 hour(s), 27 minute(s)	507	.	F	suicide-hanging	0	anoxic encephalopathy secondary to asphyxia/hanging
SRR1305191	GTEX-P4QR-0004-SM-3USRX	Whole Blood		.	275	.	BP-18659	2011-09-06	LCSET-2654	2013-02-26	GTEX-P4QR	Male	68	White	Unknown	67	211	33.04	5 hour(s), 42 minute(s)	342	0	F	Heart failure	.	Heart failure
SRR1305223	GTEX-RN64-0004-SM-3USS7	Whole Blood		.	578	.	BP-21412	2012-01-12	LCSET-2654	2013-02-26	GTEX-RN64	Male	52	White	Unknown	70	193	27.69	11 hour(s), 15 minute(s)	675	.	F	smoke inhalation-respiratory disease	1	smoke inhalation-respiratory disease
SRR1305255	GTEX-QXCU-0004-SM-3USSG	Whole Blood		.	836	.	BP-20999	2011-12-21	LCSET-2654	2013-02-26	GTEX-QXCU	Male	58	White	Unknown	72	220	29.83	17 hour(s), 9 minute(s)	1029	.	F	blunt force trauma to head	1	blunt force trauma to head
SRR1305457	GTEX-REY6-0004-SM-3UZFS	Whole Blood		.	253	.	BP-21251	2012-01-09	LCSET-2665,LCSET-2777	2013-02-26	GTEX-REY6	Male	62	White	Unknown	64	166	28.49	4 hour(s), 27 minute(s)	267	.	F	Shock secondary to burns	0	Shock secondary to burns
SRR1305875	GTEX-N7MS-0009-SM-3USRT	Whole Blood		.	.	.	BP-16657	2011-05-17	LCSET-2654	2013-02-26	GTEX-N7MS	Male	61	White	Unknown	69	178	26.28	17 hour(s), 54 minute(s)	1074	.	F	Heart disease	2	Probable MI
SRR1305991	GTEX-R55E-0003-SM-3UZFL	Whole Blood		.	716	.	BP-21231	2012-01-09	LCSET-2665,LCSET-2777	2013-02-26	GTEX-R55E	Male	22	White	Unknown	69	145	21.41	15 hour(s), 22 minute(s)	922	.	F	Motor vehicle accident trauma	1	Motor Vehicle Accident trauma
SRR1306423	GTEX-X62O-0001-SM-3USR7	Whole Blood		.	726	.	BP-29731	2012-08-20	LCSET-2654	2013-02-26	GTEX-X62O	Male	54	White	Unknown	72	185	25.09	14 hour(s), 10 minute(s)	850	.	F	anoxic brain injury	0	anoxic brain injury
SRR1306816	GTEX-QEG4-0003-SM-3USS4	Whole Blood		.	785	.	BP-20248	2011-11-21	LCSET-2654	2013-02-27	GTEX-QEG4	Male	39	White	Unknown	71	174	24.27	13 hour(s), 43 minute(s)	823	.	F	suicide-hanging	1	suicide-hanging
SRR1306927	GTEX-X4XX-0004-SM-3USR8	Whole Blood		.	219	.	BP-29463	2012-08-15	LCSET-2654	2013-03-06	GTEX-X4XX	Male	69	White	Unknown	73	192	25.33	4 hour(s), 46 minute(s)	286	.	F	CVA	4	Cerebral Vascular Accident
SRR1307191	GTEX-S7SE-0004-SM-3USS8	Whole Blood		.	816	.	BP-22464	2012-02-14	LCSET-2654	2013-02-26	GTEX-S7SE	Male	58	White	Unknown	71	190	26.5	15 hour(s), 35 minute(s)	935	.	F	Heart Disease	2	Myocardial Infarction
SRR1307290	GTEX-X4XY-0002-SM-3UZEV	Whole Blood		.	420	.	BP-29463	2012-08-15	LCSET-2665	2013-03-05	GTEX-X4XY	Male	62	White	Unknown	74	216	27.73	10 hour(s), 2 minute(s)	602	.	F	multiple blunt force trauma	0	trauma
SRR1307521	GTEX-WOFL-0003-SM-4SVQY	Whole Blood		.	515	.	BP-27116	2012-07-09	LCSET-4029	2013-09-15	GTEX-WOFL	Male	61	White	Unknown	72	188.7	25.59	9 hour(s), 35 minute(s)	575	.	F	Pneumonia	0	Pneumonia		started steroids 2011 at admission.
SRR1307661	GTEX-RWSA-0003-SM-4X61Z	Whole Blood		.	1096	.	BP-21791	2012-01-25	LCSET-4101	2013-11-11	GTEX-RWSA	Male	42	White	Unknown	73	185	24.41	21 hour(s), 23 minute(s)	1283	.	F	trauma	1	GSW to head
SRR1307859	GTEX-T8EM-0001-SM-4SVPM	Whole Blood		.	336	.	BP-23690	2012-04-02	LCSET-4029	2013-09-15	GTEX-T8EM	Male	48	White	Unknown	73	237	31.26	5 hour(s), 52 minute(s)	352	.	F	MVA Trauma	0	Anoxic Brain Injury secondary to MVA Trauma
SRR1307889	GTEX-SIU8-0002-SM-4SVQ6	Whole Blood		.	1115	.	BP-22669	2012-02-27	LCSET-4029	2013-09-15	GTEX-SIU8	Male	55	White	Unknown	69	180	26.58	20 hour(s), 30 minute(s)	1230	.	F	cardiac arrest	2	unknown, do not have a copy of the death certificate or an ME report
SRR1307981	GTEX-T5JC-0002-SM-4X62I	Whole Blood		.	461	.	BP-23365	2012-03-26	LCSET-4101	2013-11-11	GTEX-T5JC	Male	27	White	Unknown	70	181	25.97	10 hour(s), 56 minute(s)	656	.	F	prescription drug overdose	2	prescription drug overdose
SRR1308153	GTEX-U8XE-0004-SM-3USQS	Whole Blood		.	274	.	BP-24463	2012-04-23	LCSET-2654	2013-03-06	GTEX-U8XE	Male	38	White	Unknown	72	187	25.36	5 hour(s), 34 minute(s)	334	.	F	Cerebral vascular accident	4	ICH secondary to head trauma from fall
SRR1308223	GTEX-WVLH-0001-SM-4X624	Whole Blood		.	671	.	BP-27538	2012-07-18	LCSET-4101	2013-11-11	GTEX-WVLH	Male	58	White	Unknown	72	200	27.12	12 hour(s), 43 minute(s)	763	.	F	probable MI	2	probable MI
SRR1308442	GTEX-RVPU-0001-SM-4X62C	Whole Blood	Not completely full due not sufficient amount of blood. The sufficient amount of blood could not be obtained.	.	1244	.	BP-21655	2012-01-23	LCSET-4101	2013-11-11	GTEX-RVPU	Male	57	White	Unknown	74	240	30.81	22 hour(s), 44 minute(s)	1364	.	F	Heart Disease	2	Myocardial Infarction
SRR1308634	GTEX-WK11-0002-SM-4X5ZT	Whole Blood		.	766	.	BP-27057	2012-07-06	LCSET-4101	2013-11-11	GTEX-WK11	Male	53	White	Unknown	71	195	27.19	13 hour(s), 43 minute(s)	823	.	F	motorcycle accident	1	trauma
SRR1309089	GTEX-S33H-0004-SM-4SVPL	Whole Blood		.	168	.	BP-21847	2012-01-26	LCSET-4029	2013-09-15	GTEX-S33H	Male	39	White	Unknown	72	200	27.12	3 hour(s), 8 minute(s)	188	.	F	anoxic brain injury secondary to cardiac arrest	2	anoxic brain injury secondary to cardiac arrest
SRR1309201	GTEX-WZTO-0002-SM-3USRF	Whole Blood		.	416	.	BP-28611	2012-08-02	LCSET-2654	2013-03-06	GTEX-WZTO	Male	44	White	Unknown	72	200	27.12	7 hour(s), 57 minute(s)	477	.	F	asphyxia secondary to hanging	1	asphyxia secondary to hanging
SRR1309352	GTEX-UPK5-0002-SM-4SVR1	Whole Blood		.	795	.	BP-24870	2012-05-01	LCSET-4029	2013-09-15	GTEX-UPK5	Male	49	White	Unknown	71	209	29.15	16 hour(s), 9 minute(s)	969	.	F	Cerebral Vascular accident	0	SAH/ICH secondary to ruptured aneurysm
SRR1310396	GTEX-WL46-0002-SM-4X61I	Whole Blood		.	856	.	BP-27116	2012-07-09	LCSET-4101	2013-11-11	GTEX-WL46	Male	53	White	Unknown	71	205	28.59	15 hour(s), 28 minute(s)	928	.	F	probable MI	2	heart disease
SRR1312187	GTEX-11DXW-0006-SM-5NQ7Y	Whole Blood		.	1076	.	BP-39145	2013-05-20	LCSET-4906	2014-03-22	GTEX-11DXW	Male	43	White	Unknown	72	150	20.34	18 hour(s), 3 minute(s)	1083	.		mi - myocardial infarction	2	mi - myocardial infarction
SRR1315209	GTEX-UTHO-0003-SM-4X62R	Whole Blood		.	321	.	BP-24963	2012-05-03	LCSET-4101	2013-11-11	GTEX-UTHO	Male	68	White	Unknown	72	138.6	18.8	7 hour(s), 3 minute(s)	423	.	F	heart disease	3	CAD
SRR1317615	GTEX-WQUQ-0002-SM-4X62H	Whole Blood		.	315	.	BP-27229	2012-07-11	LCSET-4101	2013-11-11	GTEX-WQUQ	Male	66	White	Unknown	74	219	28.11	5 hour(s), 53 minute(s)	353	.	F	trauma SAH/SDH	0	trauma SAH/SDH
SRR1317832	GTEX-14E7W-0006-SM-5N9GG	Whole Blood		.	1069	.	BP-46767	2013-12-09	LCSET-4905	2014-03-23	GTEX-14E7W	Male	70	White	Unknown	68	198	30.1	19 hour(s), 4 minute(s)	1144	.		mi	2	heart disease		Medical History: 1. weight loss secondary to heavy drinking/smoking 2. left hip replacement (3 years ago) Medications: 1. amiodarone 2. D50 3. hypertension medication, unspecified
SRR1319461	GTEX-1314G-0005-SM-5NQ9O	Whole Blood	Right subclavian	.	214	.	BP-42705	2013-08-26	LCSET-4907	2014-03-21	GTEX-1314G	Male	33	White	Unknown	69	143.96	21.26	5 hour(s), 6 minute(s)	306	99.9	F	intracranial hemorrhage	0	cva	natural causes	12) Ascites was noted in the medical chart. Per med/soc, donor had seizures related to alcohol poisoning. Also had history of vomiting and diarrhea with bloody stools due to alcohol use. Donor had alcoholic liver disease. Donor had a pancreas stent. Donor had a hip fracture in 2007, and broken back in *MONTH REMOVED* 2013.
SRR1328642	GTEX-132Q8-0006-SM-5NQA4	Whole Blood		.	719	.	BP-42988	2013-09-03	LCSET-4907	2014-03-21	GTEX-132Q8	Male	68	White	Unknown	72	188	25.49	12 hour(s), 43 minute(s)	763	.		hepatic encephalopathy	4	hepatic encephalopathy		Medical History: 1. cirrhosis with hepatic encephalopathy secondary to alcohol abuse 2. cholecystectomy (3.5 years ago) 3. tonsillectomy (when he was a kid) 4. hypercarbic/hypoxemia respiratory failure 5. gagging due to cirrhosis 6. Hyperchloremic metabolic acidosis Medications: 1. decadron 2. insulin 3. narcan
SRR1333462	GTEX-14C5O-0005-SM-5P9ER	Whole Blood		.	522	.	BP-46725	2013-12-06	LCSET-4914	2014-03-27	GTEX-14C5O	Male	65	White	Unknown	71	234	32.63	10 hour(s), 51 minute(s)	651	.		copd	4	respiratory disease		Medical History: 1. right lung nodule 2. polysubstance abuse 3. ventilator dependent respiratory failure 4. major depressive disorder with passive aggressive personality 5. hemorrhoids 6. colonic stricture 7. septoplasty (2001) 8. medical rectus recession (OD) 9. anoxic injury s/p cardiac arrest 10. hypoperfusion (liver) 11. smoked pot Medications: 1. docusate 2. fish oil 3. tiotropium 4. trazado…
SRR1336263	GTEX-ZDTS-0006-SM-4WAYZ	Whole Blood		.	505	.	BP-35729	2013-02-04	LCSET-4162	2013-10-14	GTEX-ZDTS	Male	66	White	Unknown	61	122.7	23.18	10 hour(s), 25 minute(s)	625	.	F	aspiration	2	aspiration
SRR1337540	GTEX-1399Q-0005-SM-5NQAG	Whole Blood		.	348	.	BP-43227	2013-09-06	LCSET-4907	2014-03-21	GTEX-1399Q	Male	46	White	Unknown	68.1	165	25.01	7 hour(s), 37 minute(s)	457	.		stroke	0	cerebral vascular accident		Medical history: 1. lasik 2. right finger debridement and reconstruction 3. right MCA occlusion 4. thrombectomy 5. dysarrythmia 6. CNS edema 7. cranioectomy (2013) 8. reversion cranioectomy with resection and frontal and temporal lobectomy (2013) 9. fatty liver 10. allergic reaction to vancomycin 11. bilateral pleural effusions Medications: 1. nicardipine 2. absorbable gelatin 3. chlorhexidine mo…
SRR1339619	GTEX-WL46-0006-SM-4OOS5	Whole Blood		.	856	.	BP-27115	2012-07-09	LCSET-4048	2013-09-15	GTEX-WL46	Male	53	White	Unknown	71	205	28.59	15 hour(s), 28 minute(s)	928	.	F	probable MI	2	heart disease
SRR1345847	GTEX-132NY-0005-SM-5O9AC	Whole Blood		.	485	.	BP-42988	2013-09-03	LCSET-4909	2014-03-20	GTEX-132NY	Male	60	White	Unknown	66	130	20.98	7 hour(s), 52 minute(s)	472	.		toxic effect of unspecified substance	1	toxic effect of unspecified substance		Medical History: 1. Prescription drug abuse 2. high cholesterol 3. eyelids paralyzed 4. left eyelid infection 5. B/L eyelid slings placed due to eyelid paralysis Medications: 1. Narcan
SRR1348114	GTEX-ZUA1-0005-SM-4YCEV	Whole Blood		.	762	.	BP-37360	2013-03-28	LCSET-4197	2013-11-20	GTEX-ZUA1	Male	46	White	Unknown	69	198	29.24	14 hour(s), 24 minute(s)	864	.	F	probable MI	2	heart disease
SRR1349276	GTEX-13OW6-0005-SM-5NQ9Z	Whole Blood		.	443	.	BP-44889	2013-10-22	LCSET-4907	2014-03-21	GTEX-13OW6	Male	59	White	Unknown	68	150	22.8	8 hour(s), 42 minute(s)	522	.		mi	2	heart disease		Medical History: 1. infection in eye (possibly left eye) 2. possible liver damage due to drinking. Not diagnosed. Medications: 1. eye drops, unspecified 2. antihistamines, unspecified
[truncated: 360 more rows]
