# Supplementary material for: Melanocytes determine angiogenesis gene expression across human tissues
Source: PLoS One. 2021 May 13;16(5):e0251121. doi: 10.1371/journal.pone.0251121 (PMC8118295; doi:10.1371/journal.pone.0251121)
Supplement: S2 Table — (XLSX) [file pone.0251121.s002.xlsx]

## Sheet: Artery_Tibial
Gene	logFC	AveExpr	t	P.Value	adj.P.Val	B
ENSG00000259187.1_CTD-2008A1.1	3.14458	-3.90608	12.6945	3.07e-34	1.2e-29	68.9525
ENSG00000259479.6_SORD2P	2.53518	-0.820599	11.6174	4.06e-29	6.02e-25	57.6232
ENSG00000233913.7_RPL10P9	2.33617	1.3197	10.9474	4.8e-26	4.02e-22	51.6555
ENSG00000226278.1_PSPHP1	4.84395	-2.44098	11.2447	1.6e-25	1.23e-21	53.9164
ENSG00000230076.1_RPL10P6	3.04898	-1.61407	10.1506	1.02e-22	5.32e-19	42.9302
ENSG00000204894.4_RP11-208G20.2	3.20815	-4.1382	10.0553	2.68e-21	1.27e-17	41.3551
ENSG00000225972.1_MTND1P23	2.43751	0.668913	9.35595	6.97e-20	2.87e-16	35.9057
ENSG00000224237.1_MINOS1P3	3.15806	-3.71214	9.76193	6.7e-20	3.16e-16	38.7306
ENSG00000270714.1_MINOS1P2	2.8031	-3.12472	9.53266	1.56e-19	6.48e-16	36.6938
ENSG00000095209.11_TMEM38B	-0.829094	3.10689	-8.85347	5.02e-16	1.46e-12	31.8275
ENSG00000230202.1_RP11-632C17__A.1	1.38327	1.29627	8.21133	2.42e-15	7.09e-12	26.312
ENSG00000279656.1_RP11-298I3.6	-2.45453	-1.07976	-8.10328	2.09e-14	4.74e-11	24.7983
ENSG00000259352.1_RP11-109D20.2	-1.41515	-0.0075462	-7.66777	5.74e-14	1.33e-10	21.6616
ENSG00000172799.5_ZBTB8OSP2	2.21974	-4.60473	7.80535	8.42e-14	1.82e-10	22.5287
ENSG00000146433.8_TMEM181	-0.623363	5.09515	-8.55364	1.32e-12	1.87e-09	29.5902
ENSG00000185290.3_NUPR2	2.33346	-1.5484	7.44171	1.55e-12	2.5e-09	20.1805
ENSG00000232573.1_RPL3P4	1.17964	1.25138	7.28961	1.92e-12	2.93e-09	19.3974
ENSG00000228049.7_POLR2J2	1.23306	-1.08443	7.37288	2.05e-12	3.28e-09	19.7091
ENSG00000240427.1_RPS26P34	1.56071	-5.51533	7.12921	2.71e-12	4.45e-09	17.8631
ENSG00000160284.14_SPATC1L	-1.48713	2.18091	-7.14638	1.55e-11	1.73e-08	18.3387
ENSG00000241945.7_PWP2	1.64317	-0.479222	7.05732	3.25e-11	3.48e-08	17.7135
ENSG00000128040.10_SPINK2	2.13354	-2.93476	6.95403	3.25e-11	3.93e-08	16.7052
ENSG00000221533.1_MIR1184-1	-2.19105	-1.21272	-6.88577	3.79e-11	4.3e-08	16.2554
ENSG00000234192.1_RPS26P38	1.75759	-5.02595	6.73552	6.83e-11	7.02e-08	15.2697
ENSG00000196656.7_AC004057.1	1.75517	-3.70399	6.79153	7.41e-11	7.34e-08	15.6382
ENSG00000160221.16_C21orf33	1.74503	-0.289245	6.74364	9.25e-11	9.81e-08	15.6266
ENSG00000168255.19_POLR2J3	0.630272	2.18083	6.76652	1.04e-10	1.06e-07	15.848
ENSG00000276085.1_CCL3L3	1.97121	-1.34212	6.7327	1.38e-10	1.39e-07	15.3968
ENSG00000275464.4_CH507-9B2.5	-1.08813	1.13045	-6.57804	3.01e-10	2.66e-07	14.5552
ENSG00000267302.5_RP11-178C3.2	1.02051	-1.10738	6.74354	5.42e-10	3.46e-07	15.4798
ENSG00000272949.1_RP11-514P8.8	0.769146	1.84355	6.52869	4.82e-10	3.89e-07	14.3143
ENSG00000134545.13_KLRC1	1.67748	-2.75015	6.58076	4.81e-10	3.93e-07	14.3442
ENSG00000196312.12_MFSD14C	-0.457371	2.46087	-6.39092	7.22e-10	5.66e-07	13.4426
ENSG00000198794.11_SCAMP5	1.10689	3.17711	6.48825	7.68e-10	6.03e-07	14.0652
ENSG00000275987.1_U1	1.46233	-5.26609	6.35323	8.71e-10	6.73e-07	12.9586
ENSG00000215908.10_CROCCP2	0.477342	4.8925	6.3295	1.02e-09	7.81e-07	12.9829
ENSG00000229032.1_RP11-91A18.1	1.41705	-5.52675	6.18223	1.43e-09	1.09e-06	11.9678
ENSG00000249201.2_CTD-3080P12.3	1.70391	-3.59697	6.40126	1.59e-09	1.1e-06	13.2382
ENSG00000275063.1_AC233755.1	2.20378	-4.12353	6.18784	1.73e-09	1.27e-06	11.9673
ENSG00000170667.14_RASA4B	0.983704	0.761015	6.15436	3.76e-09	2.32e-06	12.0122
ENSG00000259225.6_RP11-1008C21.1	1.39559	-3.80714	6.15552	6.67e-09	3.7e-06	11.789
ENSG00000146733.13_PSPH	0.714559	2.47155	5.99828	6.93e-09	3.96e-06	11.0919
ENSG00000233297.4_RASA4DP	1.26164	-1.31735	6.06487	8.21e-09	4.45e-06	11.4075
ENSG00000223722.3_RP11-467L13.5	1.51041	-2.04157	6.00912	8.95e-09	4.99e-06	11.076
ENSG00000283684.1_AC013271.5	1.20677	-3.59459	6.08356	9.35e-09	5.04e-06	11.4735
ENSG00000260581.1_CTB-113P19.4	1.38978	-2.62628	6.07388	1.11e-08	5.68e-06	11.3534
ENSG00000196411.9_EPHB4	0.711536	4.25856	6.57516	1.17e-08	5.7e-06	14.7359
ENSG00000281990.1_IGHV1-69-2	1.69451	-5.08018	5.79426	1.08e-08	6.34e-06	9.76853
ENSG00000225093.1_RPL3P7	1.26998	-1.08611	5.82401	1.23e-08	6.77e-06	10.032
ENSG00000185100.10_ADSSL1	-0.773795	3.30801	-6.11303	1.89e-08	8.69e-06	11.7473
ENSG00000278983.1_RP11-426J5.3	-1.52269	-2.25324	-5.85048	1.98e-08	8.96e-06	10.0618
ENSG00000260487.1_RP11-297C4.3	1.31454	-4.29951	5.85989	2.14e-08	1.02e-05	10.1245
ENSG00000276070.4_CCL4L2	1.81405	-1.8136	5.83695	2.29e-08	1.14e-05	10.0671
ENSG00000272977.1_CTA-390C10.10	-1.17752	0.48305	-5.70167	2.44e-08	1.18e-05	9.36936
ENSG00000240069.1_GPAA1P1	1.17728	-3.65024	5.8829	2.76e-08	1.25e-05	10.3381
ENSG00000281128.1_PTENP1-AS	1.30385	-3.43352	5.9501	3.79e-08	1.42e-05	10.6398
ENSG00000259037.1_RP11-614O9.1	1.69909	-1.68749	5.82268	3.29e-08	1.49e-05	10.05
ENSG00000284116.1_RP11-204M4.4	1.60766	-2.16379	5.75373	4.58e-08	1.7e-05	9.63302
ENSG00000146409.10_SLC18B1	0.715693	3.06995	5.88455	4.34e-08	1.88e-05	10.4843
ENSG00000130203.9_APOE	1.18666	5.59319	5.83913	5.17e-08	2.18e-05	10.1362
ENSG00000188933.14_USP32P1	-2.07739	2.99637	-5.67466	6.16e-08	2.23e-05	9.26127
ENSG00000183018.8_SPNS2	0.696482	4.27157	6.07079	6.72e-08	2.36e-05	11.5597
ENSG00000274767.1_AC131056.3	1.64762	-2.11127	5.67771	6.63e-08	2.77e-05	9.1674
ENSG00000178718.6_RPP25	0.621889	2.47934	5.83762	8.1e-08	2.84e-05	10.1946
ENSG00000184601.10_C14orf180	1.69	-0.189393	5.59096	8.49e-08	3.4e-05	8.81629
ENSG00000273136.6_NBPF26	-0.725566	2.52712	-5.5653	1.02e-07	3.82e-05	8.6483
ENSG00000211639.2_IGLV4-60	1.49008	-4.65916	5.43044	9.99e-08	4.04e-05	7.86626
ENSG00000235559.1_NOP56P1	1.78758	-3.64326	5.54345	1.23e-07	4.14e-05	8.45419
ENSG00000196436.8_NPIPB15	1.9592	1.19767	5.59074	1.33e-07	4.52e-05	8.85698
ENSG00000174004.5_NRROS	0.789569	1.52175	5.61507	1.28e-07	4.77e-05	8.97486
ENSG00000001561.6_ENPP4	-0.546319	3.81523	-5.6487	1.52e-07	4.89e-05	9.03911
ENSG00000139970.16_RTN1	-0.722626	3.38812	-5.7103	1.6e-07	4.9e-05	9.38581
ENSG00000237846.1_RP11-216M21.1	1.57262	-2.16298	5.54309	1.73e-07	4.98e-05	8.51659
ENSG00000134061.5_CD180	1.19922	-0.885215	5.5888	1.66e-07	5.23e-05	8.78855
ENSG00000266129.1_SRP68P1	-2.0071	-0.828388	-5.50193	2.1e-07	5.36e-05	8.27843
ENSG00000265519.1_CTD-3157E16.1	-0.678587	-0.42272	-5.39746	1.64e-07	5.89e-05	7.78355
ENSG00000266302.6_RP11-219A15.1	-2.03508	3.07733	-5.40897	2.22e-07	6.25e-05	7.82806
ENSG00000284337.1_AC013271.7	1.16484	-4.2221	5.48035	2.37e-07	6.45e-05	8.17301
ENSG00000272815.1_RP11-219A15.4	-2.04287	1.87606	-5.3739	2.88e-07	7.45e-05	7.67013
ENSG00000167874.6_TMEM88	0.907229	1.46039	5.6879	3.26e-07	7.51e-05	9.41086
ENSG00000159674.11_SPON2	1.10651	4.19479	5.46043	2.49e-07	7.96e-05	8.05986
ENSG00000161405.16_IKZF3	1.22743	0.321537	5.45275	2.39e-07	8.02e-05	8.07691
ENSG00000277669.1_AC009133.22	1.02042	0.797917	5.53288	3.61e-07	9.7e-05	8.51101
ENSG00000196502.11_SULT1A1	0.919364	3.30608	5.38344	3.06e-07	9.72e-05	7.7249
ENSG00000129946.10_SHC2	0.798966	4.03744	5.5461	4.09e-07	0.00010092	8.56992
ENSG00000211801.3_TRAV21	1.03118	-4.84213	5.27562	3.53e-07	0.00010465	7.1062
ENSG00000239830.1_RPS4XP22	-1.14676	-1.87014	-5.31511	3.9e-07	0.00010465	7.29681
ENSG00000185684.12_EP400NL	-0.378987	3.79448	-5.20868	4.68e-07	0.00012364	6.71493
ENSG00000112149.9_CD83	1.03723	2.16509	5.35935	5.06e-07	0.0001325	7.6297
ENSG00000270380.1_RP11-470L19.5	1.50832	-2.75116	5.23504	5.73e-07	0.0001453	6.91717
ENSG00000254851.1_RP11-109L13.1	1.21182	-1.48759	5.6438	1.36e-06	0.00014903	9.22015
ENSG00000186148.13_AC013271.3	1.15281	-4.57612	5.28433	8.13e-07	0.00015363	7.18012
ENSG00000233117.2_LINC00702	-0.752914	0.404158	-5.25394	5.99e-07	0.00015895	6.92881
ENSG00000223886.3_RP11-251G23.2	1.09846	-3.32376	5.21941	7.61e-07	0.00017481	6.81404
ENSG00000270547.5_LINC01235	1.5888	-1.91542	5.176	6.89e-07	0.00017595	6.6361
ENSG00000260947.1_RP11-384P7.7	1.12609	-1.5651	5.20357	8.49e-07	0.00018986	6.78415
ENSG00000246375.2_RP11-10L7.1	1.16773	-2.26162	5.12714	9.81e-07	0.00019353	6.41569
ENSG00000238083.7_LRRC37A2	-0.791134	2.73366	-5.06016	7.12e-07	0.00019459	6.04182
ENSG00000274512.5_TBC1D3L	-1.97578	0.517395	-5.06977	7.66e-07	0.0001952	6.10772
ENSG00000259433.2_CTD-2651B20.4	-1.18668	-3.08758	-5.14069	8.27e-07	0.00019605	6.427
ENSG00000197728.9_RPS26	0.760783	5.79585	5.17444	9.35e-07	0.00019866	6.40574
ENSG00000160654.9_CD3G	1.21833	-2.12469	5.26264	8.89e-07	0.00020962	7.06074
ENSG00000260123.1_RP11-326A19.4	-0.930085	-3.7713	-5.10815	9.34e-07	0.0002143	6.33438
ENSG00000276566.1_IGKV1D-13	1.46177	-4.62658	5.04043	8.65e-07	0.00023001	5.95126
ENSG00000064218.4_DMRT3	1.68622	-2.45729	5.22276	1.01e-06	0.00023457	6.89202
ENSG00000267372.2_AC005330.2	1.07146	-2.52293	5.0856	1.05e-06	0.00023494	6.17995
ENSG00000277196.4_AC007325.2	-1.46112	1.30587	-5.16898	1.08e-06	0.00024294	6.66138
ENSG00000270249.1_RP11-514P8.7	0.490419	1.15839	5.08834	1.21e-06	0.00024928	6.22269
ENSG00000273748.1_AL592183.1	-0.831037	1.60842	-5.08436	1.21e-06	0.00025813	6.20631
ENSG00000211974.3_IGHV2-70D	1.35359	-4.99928	4.96772	1.1e-06	0.00027074	5.60727
ENSG00000260306.1_RP11-645C24.5	-1.02141	-1.0578	-4.96499	1.21e-06	0.00027362	5.60609
ENSG00000134184.12_GSTM1	1.74125	2.0113	5.07738	1.67e-06	0.00029181	6.13878
ENSG00000004809.13_SLC22A16	1.36202	-3.11989	5.0272	1.31e-06	0.00029814	5.89585
ENSG00000175893.11_ZDHHC21	-0.349853	4.11059	-5.06483	1.42e-06	0.00030215	5.95716
ENSG00000160791.13_CCR5	1.09212	-1.09088	5.12519	1.61e-06	0.00031663	6.44222
ENSG00000211640.4_IGLV6-57	1.90601	-3.29605	5.00743	1.43e-06	0.00032951	5.80443
ENSG00000148655.14_C10orf11	0.603486	1.46458	5.12828	1.7e-06	0.00033061	6.45649
ENSG00000094914.12_AAAS	-0.31323	4.99562	-4.97687	1.75e-06	0.00035995	5.47582
ENSG00000185829.17_ARL17A	-0.678893	1.16665	-4.91841	1.66e-06	0.00036222	5.40788
ENSG00000274642.1_CH17-472G23.1	-1.29061	-1.53119	-4.94505	1.89e-06	0.00036738	5.52245
ENSG00000243328.1_RP11-520P18.1	1.15482	-4.97416	4.93383	1.85e-06	0.00037335	5.4593
ENSG00000224557.7_HLA-DPB2	1.31643	-2.45842	5.03777	2.32e-06	0.0003966	5.9814
ENSG00000106789.12_CORO2A	0.91177	1.91334	5.07333	2.28e-06	0.00043404	6.19707
ENSG00000207650.1_MIR570	-0.739129	-0.537926	-4.90468	2.54e-06	0.00043851	5.35644
ENSG00000143248.12_RGS5	-0.624523	6.16654	-5.2502	2.8e-06	0.00046509	6.73658
ENSG00000261332.1_RP11-297C4.1	1.32991	-1.46977	4.91936	2.18e-06	0.00046681	5.41141
ENSG00000066294.14_CD84	0.837551	1.50454	4.96418	2.51e-06	0.00048268	5.63855
ENSG00000228834.1_RP11-249L21.4	1.26728	-3.60105	4.86773	2.88e-06	0.0004871	5.14687
ENSG00000276855.1_CTD-3157E16.2	-0.621162	0.167344	-4.84246	2.61e-06	0.00050201	5.04222
ENSG00000204588.5_LINC01123	1.02255	-1.72575	4.82256	2.63e-06	0.0005073	4.96204
ENSG00000198711.5_SSBP3-AS1	-0.611531	0.288252	-5.00877	3.57e-06	0.00051142	5.90042
ENSG00000258602.1_LINC01629	1.40391	-4.39868	5.08619	6.42e-06	0.00052359	6.25828
ENSG00000184428.12_TOP1MT	0.364695	3.39082	4.89733	3.19e-06	0.00054096	5.20055
ENSG00000171724.2_VAT1L	-1.13044	1.51213	-4.91541	3.64e-06	0.00055414	5.36962
ENSG00000227615.1_RP11-864N7.2	1.0026	1.51003	4.91048	3.71e-06	0.00055427	5.35325
ENSG00000145649.7_GZMA	1.29879	-1.35125	5.01675	3.42e-06	0.00056146	5.91475
ENSG00000250535.1_STK19B	1.33615	-3.19968	4.84724	3.7e-06	0.00057523	5.05355
ENSG00000275302.1_CCL4	1.35188	-0.367754	4.89947	3.23e-06	0.0005845	5.34542
ENSG00000241717.1_VWFP1	1.52501	-1.20882	4.75627	3.25e-06	0.00063783	4.65958
ENSG00000186818.12_LILRB4	1.05891	0.881436	4.87905	3.9e-06	0.00063991	5.24604
ENSG00000177990.11_DPY19L2	-0.755516	2.85884	-4.84804	3.9e-06	0.00065646	4.88696
ENSG00000176268.5_CYCSP34	-0.763536	-1.65485	-4.74861	4.84e-06	0.00068222	4.62415
ENSG00000213087.3_RP11-613F7.1	1.09299	-2.13158	4.80311	4.84e-06	0.00068619	4.88824
ENSG00000234513.1_AC073072.7	1.36993	-4.2988	4.76135	4.14e-06	0.00068763	4.66263
ENSG00000157216.15_SSBP3	-0.36582	5.62406	-5.00289	5.52e-06	0.00073997	5.60596
ENSG00000280323.1_AC053503.12	-1.09903	-2.70687	-4.71307	4.66e-06	0.00074709	4.45177
ENSG00000075618.17_FSCN1	0.630962	4.78633	4.95423	4.82e-06	0.00074829	5.49056
ENSG00000015133.18_CCDC88C	0.748903	3.4483	4.91907	4.73e-06	0.00076429	5.42771
ENSG00000178562.17_CD28	1.02286	-1.03438	4.84463	5.49e-06	0.00077305	5.10471
ENSG00000213770.3_FAM210CP	1.11577	-5.13348	4.70196	5.37e-06	0.00081315	4.40696
ENSG00000211637.2_IGLV4-69	1.73614	-3.71056	4.70901	4.74e-06	0.00081824	4.43357
ENSG00000160256.12_FAM207A	-0.354152	3.0494	-5.06073	9.7e-06	0.00082123	6.02034
ENSG00000145014.17_TMEM44	0.466802	3.03179	4.89778	5.9e-06	0.00082474	5.26283
ENSG00000158481.12_CD1C	1.22686	-2.02334	4.82514	6.56e-06	0.00083074	5.01645
ENSG00000230113.1_AC091177.1	0.702511	-0.595323	4.89035	5.83e-06	0.00083176	5.35046
ENSG00000164253.13_WDR41	-0.252015	4.45467	-4.84511	7.64e-06	0.00084645	4.90515
ENSG00000105808.17_RASA4	0.708932	1.32556	4.76972	5.89e-06	0.00086216	4.69605
ENSG00000103522.15_IL21R	0.933821	0.0897893	4.86665	8.37e-06	0.00089985	5.21862
ENSG00000130300.8_PLVAP	0.663156	3.87717	5.143	1.13e-05	0.00094852	6.41569
ENSG00000240356.6_RPL23AP7	-0.428661	0.753676	-4.73264	7.07e-06	0.00095426	4.54112
ENSG00000253998.3_IGKV2-29	1.35191	-4.64444	4.61208	6.39e-06	0.00100525	4.00994
ENSG00000267119.1_RPL10P15	0.924674	-1.78935	4.61312	7.22e-06	0.00100946	4.02351
ENSG00000204632.11_HLA-G	0.945076	1.83768	4.61583	6.68e-06	0.0010226	3.95184
ENSG00000280087.1_CTB-129P6.7	1.12913	1.55673	4.73077	7.22e-06	0.00103523	4.57132
ENSG00000071909.18_MYO3B	-1.7665	-1.52929	-4.75561	9.52e-06	0.00105545	4.69463
ENSG00000260246.1_AC000032.2	1.59219	0.596519	4.68997	9.95e-06	0.00107653	4.37153
ENSG00000134202.10_GSTM3	0.527374	4.7821	4.58739	8e-06	0.00108059	3.62592
ENSG00000105851.10_PIK3CG	0.763702	-0.212573	4.67701	8.8e-06	0.00114087	4.33532
ENSG00000197258.5_EIF4BP6	-0.637019	0.523826	-4.56494	8e-06	0.00114338	3.79934
ENSG00000177272.8_KCNA3	1.10436	-1.58884	4.79485	9.95e-06	0.00116039	4.86138
ENSG00000174837.14_ADGRE1	1.24895	-2.07361	4.63439	8.74e-06	0.00116232	4.12395
ENSG00000128683.13_GAD1	-1.26128	0.341309	-4.66223	8.97e-06	0.00116899	4.19591
ENSG00000233834.6_AC005083.1	1.15891	-3.43225	4.63111	8.55e-06	0.00117205	4.10658
ENSG00000274419.6_TBC1D3D	1.47656	-4.87539	4.5478	8.53e-06	0.00117501	3.728
ENSG00000211896.7_IGHG1	1.88606	2.26321	4.6837	8.39e-06	0.00118275	4.26119
ENSG00000264148.1_RP11-848P1.7	0.813634	-2.25894	4.61255	9.96e-06	0.00118608	4.02931
ENSG00000272732.1_RP5-1159O4.2	-0.820412	-0.218691	-4.58557	9.2e-06	0.0012122	3.90687
ENSG00000211860.1_TRAJ29	0.785012	-5.44899	4.56884	8.85e-06	0.00122055	3.83212
ENSG00000258998.1_RP11-398E10.1	-1.01792	-3.45105	-4.58323	1.08e-05	0.00122922	3.88921
ENSG00000142794.18_NBPF3	0.749806	2.17056	4.59979	1.08e-05	0.00122943	3.92403
ENSG00000275875.1_RP11-613E4.5	1.16796	-4.54666	4.5493	9.49e-06	0.00123865	3.74113
ENSG00000227939.1_RPL3P2	0.850131	-0.63849	4.53913	9.39e-06	0.00124901	3.69816
ENSG00000184060.10_ADAP2	0.585115	2.02869	4.74818	9.66e-06	0.00125564	4.64678
ENSG00000243403.1_RP11-330L19.1	1.20512	-3.41362	4.55428	1.01e-05	0.0012561	3.75986
ENSG00000232229.5_LINC00865	0.844004	-0.0665954	4.71251	1.31e-05	0.00126252	4.51307
ENSG00000211668.2_IGLV2-11	1.99309	-2.52969	4.60354	9.31e-06	0.00128445	3.98865
ENSG00000228983.9_SLC47A1P1	1.00315	-3.62256	4.68462	1.22e-05	0.00129539	4.36011
ENSG00000172673.10_THEMIS	1.18264	-1.82373	4.71169	1.1e-05	0.00130786	4.48587
ENSG00000013725.14_CD6	1.07493	0.461954	4.66549	1e-05	0.00131331	4.28918
ENSG00000226816.2_AC005082.12	1.08896	-2.26609	4.60988	1.18e-05	0.0013163	4.02158
ENSG00000224777.3_OR4F2P	0.922715	-5.73316	4.50113	1e-05	0.00132153	3.53128
ENSG00000133134.11_BEX2	-0.845708	2.32393	-4.67846	1.32e-05	0.00132414	4.35321
ENSG00000007312.12_CD79B	0.904238	0.646468	4.75195	1.11e-05	0.00134158	4.69965
ENSG00000162433.14_AK4	-0.466422	4.03604	-4.605	1.16e-05	0.00134237	3.71675
ENSG00000211658.2_IGLV3-27	1.2993	-4.63301	4.54451	1.06e-05	0.00135702	3.72347
ENSG00000235934.1_AC007405.8	-1.02348	-3.91052	-4.67934	1.16e-05	0.00136735	4.3488
ENSG00000211892.3_IGHG4	1.90901	-1.12901	4.59377	1.05e-05	0.001405	3.95433
ENSG00000224041.3_IGKV3D-15	1.422	-4.32472	4.51691	1.08e-05	0.00144495	3.60091
ENSG00000188060.7_RAB42	0.84336	-0.862188	4.64971	1.36e-05	0.00147015	4.22231
ENSG00000073861.2_TBX21	1.19245	-1.23419	4.66076	1.22e-05	0.00149065	4.26622
ENSG00000272779.1_LL22NC03-80A10.6	-0.293864	3.10852	-4.48294	1.35e-05	0.00152204	3.312
ENSG00000237410.1_AP001092.4	0.966668	-4.04855	4.57958	1.42e-05	0.00152824	3.89327
ENSG00000210154.1_MT-TD	-1.57902	2.33926	-4.45197	1.16e-05	0.00154569	3.31481
ENSG00000211950.2_IGHV1-24	1.5475	-3.87496	4.51439	1.3e-05	0.00156131	3.59509
ENSG00000232648.3_RP11-367N14.2	0.824605	-3.15443	4.51896	1.51e-05	0.00157078	3.61761
ENSG00000174946.6_GPR171	0.963623	-1.77876	4.65385	1.61e-05	0.00159909	4.24148
ENSG00000122223.12_CD244	1.03686	-1.3875	4.60531	1.55e-05	0.0016428	4.02828
ENSG00000275325.4_PDCD6IPP1	1.25725	-2.56761	4.49468	1.4e-05	0.0016523	3.51167
ENSG00000225731.1_AP001627.1	1.00697	-3.23922	4.5467	1.43e-05	0.00165526	3.75245
ENSG00000087245.12_MMP2	0.68314	5.9051	4.61729	1.64e-05	0.00166475	3.63703
ENSG00000270863.1_DDX55P1	1.10937	-4.56995	4.44353	1.54e-05	0.00170339	3.28974
ENSG00000105499.13_PLA2G4C	0.649882	3.30994	4.44244	1.54e-05	0.00171331	3.07384
ENSG00000270670.1_MARK2P16	0.88488	-1.2344	4.61848	2.23e-05	0.00172178	4.09731
ENSG00000265218.1_RP11-927P21.1	-1.00959	-1.64898	-4.42294	1.54e-05	0.00174087	3.2017
ENSG00000104756.15_KCTD9	-0.266122	4.29968	-4.57372	1.45e-05	0.00174419	3.58754
ENSG00000171611.9_PTCRA	0.98801	-4.18306	4.51215	1.67e-05	0.00175946	3.60113
ENSG00000266992.1_DHX40P1	1.30081	-2.98312	4.44482	1.72e-05	0.00179138	3.31135
ENSG00000136573.12_BLK	1.2045	-1.49813	4.55435	1.68e-05	0.00179799	3.79291
ENSG00000211973.2_IGHV1-69	1.30875	-4.56522	4.47665	1.57e-05	0.00179865	3.44547
ENSG00000167483.17_FAM129C	0.931729	-0.755016	4.49902	1.76e-05	0.00184845	3.54645
ENSG00000255495.1_AC145124.2	-0.727507	-1.78553	-4.44266	1.83e-05	0.00186013	3.3011
ENSG00000172889.15_EGFL7	0.590476	4.7619	4.91436	2.87e-05	0.00189949	5.30466
ENSG00000227887.1_RPS26P13	1.20656	-4.74058	4.41802	1.8e-05	0.00190748	3.19048
ENSG00000269050.1_CTC-360G5.6	0.85459	-2.66595	4.57094	1.85e-05	0.00191258	3.87696
ENSG00000121895.7_TMEM156	1.01169	-1.86164	4.57027	1.98e-05	0.00191684	3.87694
ENSG00000250111.3_AC107982.4	0.937873	-5.57408	4.42061	1.85e-05	0.00191934	3.20751
ENSG00000141293.15_SKAP1	0.936592	-0.566567	4.5931	1.84e-05	0.00192429	3.98072
ENSG00000197549.9_PRAMENP	1.0997	-4.73683	4.42671	1.7e-05	0.00195661	3.23065
ENSG00000272807.1_RP11-260M2.1	-0.342523	0.794088	-4.59139	2.13e-05	0.00195827	3.95282
ENSG00000103485.17_QPRT	0.826984	2.56523	4.57854	2.09e-05	0.00197293	3.90096
ENSG00000172164.13_SNTB1	-0.447767	3.92347	-4.48316	2.3e-05	0.00198313	3.20454
ENSG00000269420.5_PLA2G4C-AS1	0.623855	0.70744	4.42117	2.04e-05	0.00199544	3.16565
ENSG00000224373.3_IGHV4-59	1.76482	-3.23005	4.44017	1.92e-05	0.00206705	3.28736
ENSG00000158106.13_RHPN1	0.678902	3.31375	4.68869	2.3e-05	0.00206759	4.38196
ENSG00000173200.12_PARP15	0.847965	0.677186	4.54971	1.98e-05	0.00208804	3.79295
ENSG00000260868.1_LINC01960	1.01798	-3.63815	4.4531	2.29e-05	0.00209093	3.35268
ENSG00000144445.16_KANSL1L	-0.282732	4.40756	-4.58827	2.19e-05	0.00209811	3.70266
ENSG00000180957.17_PITPNB	-0.274578	5.18685	-4.59077	2.27e-05	0.00210905	3.64022
ENSG00000153283.12_CD96	0.95635	-0.402366	4.51629	2.01e-05	0.00212448	3.64635
ENSG00000241720.2_RP4-735C1.4	0.511893	2.47264	4.37081	2.1e-05	0.00213533	2.84349
ENSG00000253239.1_IGLVI-70	1.04644	-5.13688	4.35978	1.84e-05	0.00214481	2.9429
ENSG00000145012.13_LPP	-0.402976	6.08923	-4.50032	2.1e-05	0.00217214	3.04489
ENSG00000129467.13_ADCY4	0.554684	4.42932	4.81755	2.85e-05	0.00220112	4.87188
ENSG00000114098.17_ARMC8	-0.265619	4.99325	-4.53867	2.43e-05	0.00220174	3.45421
ENSG00000226124.6_FTCDNL1	1.05428	-0.154014	4.44258	2.14e-05	0.00221473	3.31091
ENSG00000211689.7_TRGC1	1.12219	-1.97909	4.51759	2.44e-05	0.00225072	3.64112
ENSG00000154102.10_C16orf74	0.771582	-0.145091	4.50991	2.36e-05	0.00227055	3.62356
ENSG00000182866.16_LCK	1.17474	-0.0444887	4.45775	2.28e-05	0.00234531	3.38166
ENSG00000267092.2_CTB-25B13.9	0.739666	-1.14924	4.55647	3.07e-05	0.00236422	3.83541
ENSG00000205236.6_RP11-514P8.6	0.549205	2.1705	4.38148	2.55e-05	0.00241958	2.92236
ENSG00000170160.17_CCDC144A	-1.63157	0.282683	-4.34259	2.88e-05	0.00244819	2.87484
ENSG00000215374.5_FAM66B	-0.703314	-1.24625	-4.3331	2.65e-05	0.00245737	2.84156
ENSG00000133687.15_TMTC1	-0.518876	4.65408	-4.42348	2.54e-05	0.00247795	2.83829
ENSG00000161544.9_CYGB	0.574306	3.86107	4.60648	3.04e-05	0.00248245	3.88368
ENSG00000158488.15_CD1E	1.3444	-3.35551	4.3884	2.98e-05	0.0024981	3.08352
ENSG00000131401.11_NAPSB	1.09495	0.0837539	4.4735	3.04e-05	0.0025054	3.46023
ENSG00000236829.9_Z97634.3	0.526189	-0.199038	4.40198	3.25e-05	0.00253864	3.14792
ENSG00000250982.2_GAPDHP35	1.19952	-2.04745	4.37734	2.87e-05	0.00254251	3.04534
ENSG00000260633.1_RP11-375I20.6	-0.781926	-1.89984	-4.31958	2.81e-05	0.00255518	2.79173
ENSG00000102575.10_ACP5	0.966619	1.53633	4.52216	3.33e-05	0.00255679	3.65775
ENSG00000239855.1_IGKV1-6	1.68522	-3.49025	4.31732	2.54e-05	0.00257106	2.77248
ENSG00000268618.1_AC092316.1	0.934161	-4.09006	4.36626	2.84e-05	0.00260069	2.98944
ENSG00000277856.1_AC233755.2	1.1733	-4.99031	4.27323	2.57e-05	0.00265241	2.58482
ENSG00000262312.2_LA16c-390H2.4	0.76693	-1.57252	4.44262	3.29e-05	0.00268483	3.33852
ENSG00000154252.11_GAL3ST2	1.31701	-2.78531	4.28628	2.89e-05	0.00270265	2.6438
ENSG00000141524.15_TMC6	0.754429	4.48219	4.3802	2.69e-05	0.00270766	2.86219
ENSG00000253451.1_IGLV2-28	1.21708	-4.67459	4.28416	2.64e-05	0.00272428	2.63437
ENSG00000243538.1_RPS26P28	1.22636	-4.4324	4.34043	3.45e-05	0.00276822	2.88281
ENSG00000226686.7_LINC01535	-0.864691	-0.862763	-4.32286	3.12e-05	0.00281106	2.80985
ENSG00000025434.18_NR1H3	0.425781	3.85503	4.42007	3.45e-05	0.00285018	3.03133
ENSG00000235721.1_AC013268.3	1.0889	-4.85404	4.29525	3.44e-05	0.00286556	2.6906
ENSG00000211595.2_IGKJ3	1.90267	-2.54436	4.32343	3.09e-05	0.00289801	2.80795
ENSG00000232265.7_XXyac-YX155B6.5	1.02496	-4.07334	4.29727	3.17e-05	0.00290686	2.69899
ENSG00000211788.2_TRAV13-1	0.906131	-4.60333	4.32408	3.19e-05	0.00290765	2.81613
ENSG00000259828.1_RP11-63E9.1	-1.00314	-2.80334	-4.32632	3.43e-05	0.00291231	2.82757
ENSG00000230425.1_RSU1P1	1.07465	-5.30645	4.27523	3.58e-05	0.00291626	2.61145
ENSG00000166148.3_AVPR1A	-0.722688	1.1235	-4.39138	3.33e-05	0.00292302	2.83916
ENSG00000226660.2_TRBV2	0.87995	-4.65044	4.29621	3.21e-05	0.00296862	2.69752
ENSG00000116824.4_CD2	1.1482	-0.835692	4.42824	3.46e-05	0.00298633	3.27652
ENSG00000102057.9_KCND1	0.489304	1.87812	4.37452	3.48e-05	0.00299707	2.95615
ENSG00000231421.7_AC006050.2	1.26894	-4.93735	4.25206	3.5e-05	0.00299759	2.5098
ENSG00000223648.4_IGHV3-64	1.27425	-4.71939	4.24422	3.09e-05	0.00300058	2.4722
ENSG00000162543.5_UBXN10	1.05608	0.62725	4.38634	3.8e-05	0.00306569	3.09774
ENSG00000228549.3_RP11-108M9.3	1.13023	-2.32272	4.22422	3.69e-05	0.00312764	2.39784
ENSG00000185339.8_TCN2	0.553012	3.71735	4.40336	3.73e-05	0.00313509	2.94996
ENSG00000178199.13_ZC3H12D	0.67187	0.197153	4.31063	3.66e-05	0.00314078	2.76817
ENSG00000233668.1_RP11-571F15.3	0.921324	-3.25453	4.33381	4.2e-05	0.0031739	2.8677
ENSG00000140750.16_ARHGAP17	-0.254616	5.40105	-4.30961	3.63e-05	0.00319265	2.37746
ENSG00000230438.6_SERPINB9P1	1.14392	-1.1296	4.2528	3.79e-05	0.00322035	2.51598
ENSG00000274892.1_CTB-167G5.7	0.90048	-3.20206	4.35195	4.46e-05	0.00323061	2.9574
ENSG00000115966.16_ATF2	-0.216502	4.71139	-4.30426	3.72e-05	0.00325742	2.40166
ENSG00000104918.7_RETN	1.43585	-2.96454	4.26729	3.74e-05	0.00326903	2.57812
ENSG00000243264.2_IGKV2D-29	1.27913	-4.5312	4.28519	4.01e-05	0.00327724	2.65484
ENSG00000280135.1_RP1-47M23.3	1.33279	-3.05669	4.28594	3.73e-05	0.00330855	2.65657
ENSG00000253988.1_RP11-489O18.1	0.932796	-4.53264	4.2638	3.98e-05	0.00331868	2.56226
ENSG00000001460.17_STPG1	0.536571	2.46918	4.33865	4.11e-05	0.00335717	2.82249
ENSG00000231752.5_EMBP1	0.941729	-1.40088	4.3388	4.28e-05	0.00337195	2.9033
ENSG00000157601.13_MX1	0.581167	4.29039	4.28834	4.1e-05	0.00337659	2.38078
ENSG00000224272.2_AC114730.3	1.16504	-1.46101	4.25332	4.23e-05	0.00344299	2.53088
ENSG00000237976.1_RP11-126K1.6	0.830859	-2.67885	4.27882	4.44e-05	0.00344677	2.63385
ENSG00000280411.1_IGHV1-69D	1.33863	-4.33789	4.25293	4.11e-05	0.00345333	2.52362
ENSG00000124256.14_ZBP1	1.01629	-1.10176	4.38131	4.31e-05	0.00345831	3.07596
ENSG00000161048.11_NAPEPLD	-0.329815	3.69392	-4.20821	3.97e-05	0.00345932	2.08605
ENSG00000211786.3_TRAV8-2	0.935486	-4.62782	4.24788	4.18e-05	0.00350582	2.50286
ENSG00000172954.13_LCLAT1	-0.339081	2.55564	-4.27792	4.16e-05	0.00356047	2.436
ENSG00000100311.16_PDGFB	0.577236	3.31857	4.47441	5.29e-05	0.0035619	3.3547
ENSG00000111796.3_KLRB1	1.00185	-1.4942	4.3763	4.9e-05	0.00357512	3.06528
ENSG00000241351.3_IGKV3-11	1.96145	-1.97961	4.2755	4.51e-05	0.00359972	2.62783
ENSG00000238000.1_RP11-274E7.2	0.598444	-1.18014	4.26025	4.83e-05	0.00361082	2.5653
ENSG00000183542.5_KLRC4	0.999512	-2.02046	4.31881	4.9e-05	0.00361269	2.81797
ENSG00000143387.12_CTSK	0.585721	4.32688	4.31402	4.92e-05	0.00362858	2.43237
ENSG00000255240.5_RP11-142C4.6	0.950452	-3.43334	4.26614	4.88e-05	0.00364762	2.58864
ENSG00000140279.12_DUOX2	1.61168	0.669511	4.16394	4.06e-05	0.00365841	2.12624
ENSG00000130584.10_ZBTB46	0.394145	3.34437	4.35703	4.94e-05	0.00366033	2.82789
ENSG00000147437.9_GNRH1	-0.441989	1.72787	-4.2794	5.63e-05	0.00369021	2.5482
ENSG00000196301.3_HLA-DRB9	1.22204	-2.86587	4.32611	5.61e-05	0.00376035	2.84805
ENSG00000225698.3_IGHV3-72	1.375	-3.91772	4.16918	4.38e-05	0.00379825	2.17724
ENSG00000118369.12_USP35	-0.324468	3.60735	-4.38041	7.29e-05	0.00379866	2.79723
ENSG00000143125.5_PROK1	1.46949	-1.6579	4.20031	5.09e-05	0.00381113	2.32159
ENSG00000106852.15_LHX6	0.984344	1.517	4.42888	6.15e-05	0.00381844	3.24797
ENSG00000100979.14_PLTP	0.506751	5.74031	4.34012	4.96e-05	0.00383794	2.51554
ENSG00000171643.13_S100Z	0.87625	-3.54457	4.31401	6.09e-05	0.00384738	2.79954
ENSG00000211945.2_IGHV1-18	1.7022	-3.00878	4.25291	5.38e-05	0.00385387	2.53492
ENSG00000255819.7_KLRC4-KLRK1	0.964688	1.13067	4.26454	4.79e-05	0.00386935	2.5639
ENSG00000185761.10_ADAMTSL5	0.7015	1.54999	4.3788	5.98e-05	0.00388401	3.03678
ENSG00000153446.15_C16orf89	1.07129	1.07899	4.27925	6.01e-05	0.00390669	2.59824
ENSG00000163687.13_DNASE1L3	1.06644	-0.279978	4.35454	6.32e-05	0.00393576	2.96177
ENSG00000211943.2_IGHV3-15	1.70294	-3.0137	4.21239	4.77e-05	0.00398367	2.36419
ENSG00000211934.3_IGHV1-2	1.69983	-3.19969	4.21584	5.11e-05	0.00400222	2.37622
ENSG00000105793.15_GTPBP10	-0.252824	3.34553	-4.239	5.35e-05	0.00401487	2.28268
ENSG00000254568.1_RP11-664I21.5	0.685258	0.441577	4.35724	5.67e-05	0.00404901	2.96961
ENSG00000182557.7_SPNS3	0.775925	-0.651223	4.28334	5.73e-05	0.00406762	2.68074
ENSG00000113231.13_PDE8B	-0.706696	3.6034	-4.20474	5.82e-05	0.00408535	2.05339
ENSG00000233121.1_VN1R20P	-0.805957	-3.28241	-4.16502	5.3e-05	0.00409075	2.17013
ENSG00000243225.2_RP11-7F17.1	1.11803	-4.23662	4.25206	6.63e-05	0.0041054	2.54588
ENSG00000128218.7_VPREB3	0.85975	-2.12635	4.23423	6.34e-05	0.00412758	2.46317
ENSG00000211952.3_IGHV4-28	1.3338	-4.26804	4.18542	5.62e-05	0.00413468	2.25491
ENSG00000174327.6_SLC16A13	0.7677	0.10642	4.3388	5.87e-05	0.00422547	2.93306
ENSG00000212994.5_RPS26P6	1.12813	-4.23341	4.14664	5.79e-05	0.00422592	2.10167
ENSG00000180785.8_OR51E1	-0.931373	-1.52898	-4.23871	6.19e-05	0.00423001	2.43641
ENSG00000072756.16_TRNT1	-0.215237	3.99487	-4.18573	5.42e-05	0.00424441	1.97788
ENSG00000211893.3_IGHG2	1.67903	0.539782	4.22436	5.65e-05	0.00427753	2.37184
ENSG00000188389.10_PDCD1	0.967169	-1.21277	4.28245	6.62e-05	0.00429675	2.6783
ENSG00000109775.10_UFSP2	-0.30703	4.52936	-4.48455	9.95e-05	0.00430241	3.28753
ENSG00000158457.5_TSPAN33	0.625871	2.81247	4.26311	6.12e-05	0.00432986	2.52476
ENSG00000236120.6_RP11-733O18.1	0.957976	-3.47767	4.22394	6.06e-05	0.00434352	2.42836
ENSG00000137486.16_ARRB1	0.514758	4.07681	4.35172	6.28e-05	0.00436977	2.82203
ENSG00000274253.4_RP11-566K19.6	0.939658	-0.81996	4.22598	6.62e-05	0.00437571	2.43959
ENSG00000079691.17_CARMIL1	-0.605877	3.53742	-4.24979	6.35e-05	0.00438027	2.25536
ENSG00000211866.1_TRAJ23	0.865741	-4.91818	4.1461	5.69e-05	0.00442168	2.09666
ENSG00000228157.4_AC007952.5	1.26326	-4.49267	4.12044	5.96e-05	0.00444136	1.99202
ENSG00000259781.1_HMGB1P6	0.391543	1.53665	4.08206	6.56e-05	0.0044513	1.68995
ENSG00000257681.1_RP11-341G23.4	-0.691892	-0.615521	-4.17079	6.63e-05	0.00451447	2.15147
ENSG00000160856.20_FCRL3	1.15146	-2.24264	4.22457	6.14e-05	0.0045221	2.42996
ENSG00000157322.17_CLEC18A	0.964675	-1.70201	4.21046	9.28e-05	0.00454186	2.37496
ENSG00000219926.10_RP11-394A14.2	0.853921	-5.49496	4.13774	6.66e-05	0.00454584	2.06722
ENSG00000105717.13_PBX4	0.724178	0.745746	4.29147	7.33e-05	0.00457031	2.71797
ENSG00000211941.3_IGHV3-11	1.61471	-3.52558	4.18158	6.48e-05	0.00457943	2.24933
ENSG00000096996.15_IL12RB1	0.704793	-0.143767	4.19246	6.12e-05	0.00458487	2.28325
ENSG00000124203.6_ZNF831	0.961933	-0.343715	4.26364	7.06e-05	0.0046213	2.61352
ENSG00000102805.14_CLN5	-0.247846	4.77212	-4.24474	7.08e-05	0.00462861	2.16178
ENSG00000260613.1_RP3-522J7.6	-0.859945	-3.07728	-4.15089	7.12e-05	0.00467509	2.13398
ENSG00000246100.3_LINC00900	0.870426	-0.903955	4.21992	7.3e-05	0.00469142	2.41727
ENSG00000254098.1_IGKV2-26	1.08101	-4.93102	4.09584	6.06e-05	0.00472615	1.8913
ENSG00000205436.7_EXOC3L4	1.22959	-1.41862	4.14242	6.66e-05	0.00474757	2.0897
ENSG00000228318.3_AP001610.5	0.568794	1.66904	4.16851	7e-05	0.00475137	2.07412
ENSG00000211938.2_IGHV3-7	1.74677	-2.72621	4.16174	6.65e-05	0.0047565	2.16819
ENSG00000216901.1_ZNF603P	0.975069	-3.14286	4.16079	8.17e-05	0.00476261	2.17849
ENSG00000065717.14_TLE2	0.519977	4.93303	4.32793	9.07e-05	0.00479053	2.59331
ENSG00000187994.13_RINL	0.497324	2.0408	4.19279	6.44e-05	0.00481184	2.24305
ENSG00000259846.1_RP11-467L24.1	1.00978	-5.07705	4.14805	7.52e-05	0.00481872	2.12457
ENSG00000211770.1_TRBJ2-6	0.900224	-3.9412	4.123	6.4e-05	0.00482671	2.00944
ENSG00000178078.11_STAP2	0.989451	1.84556	4.13186	6.57e-05	0.00485681	2.00837
ENSG00000259954.1_IL21R-AS1	0.86529	-0.310562	4.23411	7.44e-05	0.00486475	2.48797
ENSG00000261346.1_RP11-297C4.2	1.00738	-1.76317	4.18463	7.3e-05	0.00487048	2.26738
ENSG00000106003.12_LFNG	0.836146	3.15915	4.23512	7.49e-05	0.00487855	2.3774
ENSG00000211625.2_IGKV3D-20	1.4078	-3.98992	4.12323	6.61e-05	0.00490325	2.01059
ENSG00000138381.9_ASNSD1	-0.282883	4.28916	-4.12798	7.38e-05	0.00491329	1.73757
ENSG00000228232.1_GAPDHP1	0.734712	0.765275	4.13526	7.67e-05	0.00493491	2.00192
ENSG00000257108.1_NHLRC4	0.722981	-0.81557	4.20845	7.42e-05	0.00495696	2.38111
ENSG00000090971.4_NAT14	0.450172	2.6932	4.20772	7.22e-05	0.00497939	2.27141
ENSG00000196933.5_RPS26P11	1.11976	-4.44915	4.11333	7.58e-05	0.00500133	1.97756
ENSG00000168229.3_PTGDR	0.806772	-0.391599	4.24173	8.26e-05	0.00503553	2.51918
ENSG00000184232.8_OAF	0.625059	4.02746	4.28731	8.56e-05	0.00513597	2.53878
ENSG00000231769.2_RP1-8B1.4	-0.867415	-2.10258	-4.07578	7.61e-05	0.00513765	1.82314
ENSG00000211632.4_IGKV3D-11	1.29546	-4.27282	4.09438	7.14e-05	0.00518711	1.89596
ENSG00000100450.12_GZMH	1.27739	-2.0042	4.17281	7.46e-05	0.00521429	2.22547
ENSG00000183918.15_SH2D1A	0.995851	-1.9116	4.2271	7.95e-05	0.00522842	2.4654
ENSG00000026751.16_SLAMF7	1.23941	-0.53972	4.1671	7.91e-05	0.0052883	2.20093
ENSG00000263765.5_RP11-746B8.1	1.0315	-3.80805	4.13183	8.13e-05	0.00531285	2.0631
ENSG00000196839.12_ADA	0.596986	2.88459	4.16191	7.91e-05	0.00533441	2.03399
ENSG00000211676.2_IGLJ2	1.94568	-2.15895	4.11929	7.7e-05	0.00534163	2.00133
ENSG00000263528.7_IKBKE	0.574059	2.02191	4.12539	7.49e-05	0.00537617	1.9615
ENSG00000197705.9_KLHL14	1.18621	-1.52185	4.13507	8.32e-05	0.00543651	2.08123
ENSG00000275385.1_CCL18	1.45976	-2.77987	4.17895	8.87e-05	0.00547385	2.2609
ENSG00000229142.1_HCG4P8	1.00019	-0.203552	4.0742	8.47e-05	0.0054765	1.79197
ENSG00000139055.6_ERP27	0.797474	-0.577482	4.17744	9.06e-05	0.00549882	2.25848
ENSG00000214832.5_UPF3AP2	1.03376	-3.20907	4.03494	8.54e-05	0.00553138	1.66657
ENSG00000255159.1_RP11-318C2.1	0.902477	-5.06361	4.12568	0.00010409	0.00554617	2.04153
ENSG00000273100.1_RP11-302L19.3	0.990354	-2.41402	4.10576	8.28e-05	0.00555073	1.95587
ENSG00000147364.16_FBXO25	-0.215556	4.39852	-4.10813	8.1e-05	0.00558875	1.63492
ENSG00000111671.9_SPSB2	0.290608	2.26133	4.06995	9.77e-05	0.00561141	1.62433
ENSG00000071991.8_CDH19	-1.10662	1.54998	-4.08469	9.68e-05	0.0056308	1.78034
ENSG00000233421.4_LINC01783	1.23966	-3.32872	4.02683	8.78e-05	0.00567222	1.63603
ENSG00000120457.11_KCNJ5	1.21611	-0.14514	4.04905	7.91e-05	0.00567316	1.70435
ENSG00000137078.8_SIT1	0.947705	-2.08767	4.07979	8.09e-05	0.00567565	1.84598
ENSG00000230507.5_RPL7AP8	1.06248	-4.41031	4.04469	9.23e-05	0.00570518	1.71247
ENSG00000186654.20_PRR5	0.654683	3.09587	4.16052	8.7e-05	0.00571165	2.09358
ENSG00000115461.4_IGFBP5	0.528691	7.01971	4.12051	9.66e-05	0.00576946	1.41065
ENSG00000125249.6_RAP2A	-0.298496	4.32564	-4.09839	9.74e-05	0.00578296	1.60541
ENSG00000170476.15_MZB1	1.40796	-1.51991	4.07666	8.49e-05	0.0057958	1.83675
ENSG00000211897.8_IGHG3	1.72343	0.0759955	4.11978	9.66e-05	0.00582929	1.97915
ENSG00000204899.5_MZT1	-0.347006	2.953	-4.03428	8.53e-05	0.00584771	1.44083
ENSG00000107099.15_DOCK8	0.568409	3.25403	4.15404	9.24e-05	0.00586287	1.97881
ENSG00000279030.1_RP11-212I21.3	0.629823	2.15213	4.14212	0.00010294	0.00587865	1.80036
ENSG00000211660.3_IGLV2-23	1.80071	-2.44331	4.07543	8.67e-05	0.00590107	1.83545
ENSG00000218052.5_ADAMTS7P4	1.0308	-1.85065	4.02983	9.43e-05	0.00595306	1.65392
ENSG00000185112.5_FAM43A	0.632382	2.96871	4.24012	0.00011011	0.00602245	2.41958
ENSG00000261996.1_CTC-281F24.1	0.849302	-2.54465	4.09403	0.00011398	0.0060372	1.92395
ENSG00000211650.2_IGLV5-45	1.20843	-4.37684	3.99799	8.85e-05	0.0060678	1.51884
ENSG00000232869.2_TRBV29-1	0.912874	-4.25498	4.07175	9.52e-05	0.00606831	1.82404
ENSG00000108551.4_RASD1	0.846916	4.30375	4.0703	0.00010775	0.00607843	1.53518
ENSG00000164323.12_CFAP97	-0.25792	4.16174	-4.08066	9.66e-05	0.00608958	1.47371
ENSG00000122679.8_RAMP3	0.676272	2.65633	4.33306	0.00013406	0.00612276	2.77234
ENSG00000269814.1_CTC-273B12.10	0.800216	-3.70966	4.0601	0.00010432	0.00614474	1.78099
ENSG00000272512.1_RP11-54O7.17	-0.687937	0.643368	-4.19317	0.00013282	0.00617514	2.18291
ENSG00000135362.13_PRR5L	0.805982	1.72246	4.10964	0.00010351	0.0061776	1.92338
ENSG00000117215.14_PLA2G2D	1.18069	-4.34802	4.00495	9.14e-05	0.00618379	1.55108
ENSG00000211655.3_IGLV1-36	1.15612	-4.46379	4.02041	9.54e-05	0.00619015	1.60943
ENSG00000160951.3_PTGER1	1.02445	-2.22696	4.06203	0.0001024	0.0062037	1.78611
ENSG00000102245.7_CD40LG	1.00754	-2.63073	4.16532	0.00011565	0.0062181	2.2161
ENSG00000225697.12_SLC26A6	-0.442887	4.3409	-4.1671	0.00012367	0.00626315	1.84465
ENSG00000283632.2_EXOC3L2	0.821339	0.258891	4.23215	0.00011344	0.00628566	2.45668
ENSG00000264357.1_MIR4648	0.851698	-3.69785	4.11629	0.00013862	0.00630122	2.01241
ENSG00000198743.6_SLC5A3	-0.449361	4.54115	-4.12259	0.00011395	0.00630512	1.67678
ENSG00000163558.12_PRKCI	-0.269909	4.16716	-4.00138	9.58e-05	0.00631353	1.20672
ENSG00000168803.14_ADAL	-0.41511	2.57827	-3.98968	9.73e-05	0.00632718	1.34434
ENSG00000149294.16_NCAM1	-0.81352	4.6341	-4.0245	0.00011992	0.00639201	1.48374
ENSG00000267767.2_LINC01801	0.959277	-3.17667	4.11522	0.00011943	0.00645053	2.01271
ENSG00000226025.9_LGALS17A	1.16253	-4.02476	3.98997	0.00010453	0.0065622	1.50137
ENSG00000167286.9_CD3D	1.02817	-1.57515	4.13022	0.00011685	0.00658518	2.07421
ENSG00000224413.1_AP001476.2	0.943536	-3.55421	4.02926	0.00011643	0.00665574	1.66867
ENSG00000268894.6_PLCE1-AS1	-0.739789	-0.816086	-4.04378	0.00011539	0.00672731	1.63798
ENSG00000243238.1_IGKV2-30	1.5203	-3.41611	4.00769	0.00011543	0.00673497	1.5709
ENSG00000199161.1_MIR126	0.979206	-4.48302	3.99257	0.00011652	0.00673933	1.51601
ENSG00000132967.9_HMGB1P5	0.383273	0.940511	3.97075	0.00013603	0.00678593	1.31002
ENSG00000005102.12_MEOX1	0.791765	0.288511	4.16027	0.00013188	0.00682437	2.10629
ENSG00000146574.15_CCZ1B	-0.322145	2.63054	-4.00638	0.00011989	0.00682957	1.37828
ENSG00000242887.1_IGHJ3	1.86401	-3.24557	3.97779	0.00010814	0.00683764	1.45175
ENSG00000156886.11_ITGAD	1.1396	-2.01922	4.02863	0.00011346	0.00686154	1.66182
ENSG00000154016.13_GRAP	0.829156	1.13892	4.1203	0.00012567	0.00691583	2.00399
ENSG00000167664.8_TMIGD2	0.945651	-2.56331	4.06523	0.00012462	0.00691633	1.81026
ENSG00000157326.18_DHRS4	-0.327733	3.0802	-3.93345	0.00012112	0.006961	1.04526
ENSG00000173674.10_EIF1AX	-0.253832	5.11053	-3.9863	0.00011442	0.00699245	1.07871
ENSG00000178715.8_RP11-169K16.8	0.89487	-1.3105	3.98411	0.00013042	0.00703377	1.46991
ENSG00000196550.10_FAM72A	0.695197	-1.31722	4.02246	0.00012165	0.00708566	1.64694
ENSG00000236562.4_RP11-396M11.1	0.964213	-3.12338	3.99221	0.00012771	0.00708915	1.52126
ENSG00000204652.6_RPS26P8	1.18628	-3.78153	3.97937	0.00013399	0.00715012	1.47179
ENSG00000145911.5_N4BP3	0.749749	2.01328	4.18338	0.00015431	0.00717032	2.29917
ENSG00000238222.3_MKRN4P	1.16835	-4.25033	3.93464	0.00012205	0.0071741	1.28974
ENSG00000204666.3_CTD-2126E3.1	0.729785	-2.43252	3.93352	0.00012288	0.00717925	1.28332
ENSG00000107562.16_CXCL12	0.637336	4.89936	4.1073	0.00015028	0.00718262	1.54396
ENSG00000236996.1_MLIP-IT1	0.8258	-4.61343	4.05732	0.0001355	0.00719209	1.79726
ENSG00000254786.1_RP11-142C4.5	0.863871	-4.92393	3.97468	0.00013264	0.00720096	1.44816
ENSG00000207547.1_MIR25	0.765064	-2.59807	4.02082	0.00015076	0.00730081	1.65401
ENSG00000235459.5_RPS26P31	1.09894	-3.72522	3.98519	0.00013721	0.00738965	1.49836
ENSG00000005844.17_ITGAL	1.06626	2.06447	3.98756	0.00012213	0.00739684	1.39709
ENSG00000261701.6_HPR	1.06698	-0.483135	3.9624	0.00014429	0.00740066	1.3644
ENSG00000134265.12_NAPG	-0.224058	4.43503	-3.98042	0.00012522	0.00741706	1.11569
ENSG00000221598.3_MIR1249	0.790322	-3.725	3.95387	0.00015486	0.00747063	1.37834
ENSG00000233778.3_RP11-777J24.1	1.06318	-4.38573	3.97902	0.00014608	0.00749605	1.47562
ENSG00000244575.3_IGKV1-27	1.49722	-3.42483	3.9641	0.00012951	0.0075416	1.40777
ENSG00000254709.7_IGLL5	1.91099	0.124088	3.97284	0.00013134	0.00769255	1.40259
ENSG00000183281.14_PLGLB1	-0.690414	-1.0482	-3.93718	0.00014366	0.00770298	1.30761
ENSG00000088882.7_CPXM1	1.33584	1.16603	4.00783	0.00013987	0.00779122	1.56348
ENSG00000197978.9_GOLGA6L9	-0.703875	1.9036	-3.90278	0.00015501	0.00780375	1.11629
ENSG00000188051.6_TMEM221	0.848408	-1.03652	3.9969	0.00014255	0.00782506	1.54767
ENSG00000187862.11_TTC24	1.03146	-2.96597	3.94643	0.00014187	0.0078332	1.34554
ENSG00000253497.1_IGKV1-13	1.21297	-4.43342	3.90186	0.00013278	0.00788332	1.1631
ENSG00000113441.15_LNPEP	-0.26071	5.39094	-4.03047	0.00015032	0.00790805	1.24238
ENSG00000165474.5_GJB2	1.15293	0.200833	3.93428	0.00014562	0.00792382	1.28528
ENSG00000233542.1_RP11-547D24.1	0.917088	-3.46533	4.01753	0.00016556	0.0079387	1.63798
ENSG00000133063.15_CHIT1	1.1659	-0.849894	3.98176	0.00016138	0.00796071	1.48331
ENSG00000103811.15_CTSH	0.647329	4.86941	3.9969	0.00014474	0.00797877	1.21026
ENSG00000106066.14_CPVL	0.715852	2.65777	3.9761	0.00014161	0.00800872	1.29236
ENSG00000106991.13_ENG	0.436717	6.32974	4.14192	0.00016745	0.00801305	1.66809
ENSG00000123453.17_SARDH	1.00301	0.820902	4.0067	0.00014768	0.00802505	1.56948
ENSG00000204099.11_NEU4	1.28776	-0.381517	3.94645	0.00014085	0.00806543	1.34318
ENSG00000211675.2_IGLC1	1.93406	0.0180515	3.95284	0.00014177	0.00809201	1.32805
ENSG00000188176.11_SMTNL2	1.04833	0.300252	4.01002	0.0001705	0.0081146	1.57392
ENSG00000142235.8_LMTK3	0.78598	1.72174	3.91709	0.00013812	0.0082001	1.2045
ENSG00000130270.16_ATP8B3	0.700102	0.662885	3.91942	0.00014115	0.00821876	1.1893
ENSG00000165178.9_NCF1C	1.23946	-0.834424	3.90213	0.00013758	0.00826738	1.14871
ENSG00000135114.12_OASL	0.996811	0.00063266	3.98836	0.0001609	0.00830377	1.50585
ENSG00000169402.15_RSPH10B2	-0.856124	0.408856	-3.9469	0.00016994	0.00831401	1.32333
ENSG00000118985.15_ELL2	-0.496179	5.59297	-4.09608	0.00023847	0.00833169	1.47726
ENSG00000259604.5_RP11-66B24.1	0.860963	-2.75918	3.94409	0.00015985	0.008358	1.34783
ENSG00000146285.13_SCML4	0.905671	-1.19378	4.03883	0.00018219	0.00836009	1.73113
ENSG00000228981.3_RP11-364L4.1	0.86021	-2.32894	3.89244	0.00015498	0.00838919	1.1391
ENSG00000109452.12_INPP4B	-0.476735	3.4801	-3.91685	0.00015703	0.00840264	0.889678
ENSG00000165169.10_DYNLT3	-0.310293	3.87682	-3.91115	0.00014857	0.00840871	0.808708
ENSG00000256720.1_BTG1P1	0.856916	-4.12336	3.94251	0.00016137	0.00846365	1.33476
ENSG00000258999.1_RP11-114N19.3	0.829011	-3.5306	3.99908	0.0001722	0.00853865	1.57757
ENSG00000255375.1_RP1-65P5.5	0.758636	-5.55803	3.91607	0.00017677	0.00854001	1.24143
ENSG00000104998.3_IL27RA	0.528548	2.21495	4.07817	0.00017265	0.00854386	1.80222
ENSG00000277734.7_TRAC	1.11505	1.68628	3.92876	0.00015178	0.00854833	1.18722
ENSG00000159618.15_ADGRG5	1.02048	-0.801327	3.93358	0.00016326	0.0085739	1.30154
ENSG00000268895.5_A1BG-AS1	-0.345539	1.80058	-3.94442	0.00017553	0.00857738	1.20847
ENSG00000277089.4_AC069363.1	1.28174	-0.699468	3.93925	0.00016146	0.00860842	1.30483
ENSG00000126895.13_AVPR2	0.857115	-0.110184	4.02511	0.00017973	0.00862432	1.62918
ENSG00000122335.13_SERAC1	-0.287408	3.04259	-3.97598	0.00017438	0.00862579	1.18201
ENSG00000089127.12_OAS1	0.70573	2.39137	3.95639	0.0001622	0.00863523	1.24442
ENSG00000153531.13_ADPRHL1	-0.66307	2.97831	-4.08358	0.0002185	0.00873285	1.6417
ENSG00000278214.1_LINC02139	0.862208	-2.83764	4.01071	0.00020275	0.00881794	1.62016
ENSG00000248988.1_RP11-815N9.2	0.880901	-3.07657	3.89795	0.00017999	0.00894832	1.17094
ENSG00000154133.14_ROBO4	0.686911	3.63902	3.99913	0.0001769	0.00896326	1.28484
ENSG00000189190.9_ZNF600	-0.414886	2.52544	-3.83453	0.00016778	0.00899706	0.698114
ENSG00000253448.1_IGLV3-6	0.735991	-5.7208	3.83094	0.00015981	0.00899975	0.892834
ENSG00000204130.12_RUFY2	-0.187095	4.99172	-3.94872	0.00018959	0.00902174	0.968618
ENSG00000283773.1_RP5-1182A14.8	0.440079	0.188865	3.8929	0.00018989	0.00903254	1.09077
ENSG00000214787.9_MS4A4E	0.786442	-1.00663	3.96462	0.00018625	0.00903701	1.41759
ENSG00000211810.3_TRAV29DV5	0.75322	-4.93601	3.92661	0.00018287	0.00903925	1.28187
ENSG00000184743.12_ATL3	-0.268852	5.40612	-3.93514	0.00017087	0.00910794	0.777399
ENSG00000241755.1_IGKV1-9	1.59281	-3.25276	3.86459	0.00016769	0.00912077	1.03601
ENSG00000243063.1_IGKV3-7	1.21414	-4.41841	3.84971	0.00017133	0.00918616	0.975243
ENSG00000257452.1_RP1-71H24.1	0.782054	-0.794497	3.9374	0.00019018	0.00920571	1.31952
ENSG00000139344.7_AMDHD1	0.78046	-0.762551	3.89102	0.00019878	0.00921476	1.14581
ENSG00000149089.12_APIP	-0.275015	3.38613	-3.85312	0.00017821	0.00928388	0.708624
ENSG00000079263.18_SP140	0.621854	0.411708	3.95041	0.00018605	0.00928976	1.35549
ENSG00000231764.8_DLX6-AS1	1.0833	-1.73227	3.97082	0.00019859	0.00929448	1.45947
ENSG00000211771.1_TRBJ2-7	0.986063	-3.50825	3.93758	0.00019012	0.00938118	1.32917
ENSG00000234571.1_RP5-998N21.4	1.02018	-3.98958	3.89951	0.00020693	0.00938796	1.18663
ENSG00000095370.19_SH2D3C	0.631233	3.73067	4.06185	0.00021559	0.00939331	1.61961
ENSG00000239713.8_APOBEC3G	0.56766	1.79841	3.89314	0.0001783	0.00941741	1.02725
ENSG00000277288.3_C10orf142	0.704732	-1.32064	3.89496	0.00018658	0.00941943	1.14204
ENSG00000178226.10_PRSS36	0.690018	0.637227	3.95484	0.00019302	0.00947412	1.35987
ENSG00000152315.4_KCNK13	0.950418	-1.6024	3.92815	0.00019812	0.0095251	1.29656
ENSG00000155975.9_VPS37A	-0.208479	4.61102	-3.86208	0.00017621	0.00956044	0.633321
ENSG00000232815.1_DUX4L50	0.812684	-0.0724831	3.94907	0.0002012	0.00961483	1.37928
ENSG00000142185.16_TRPM2	0.644629	2.4139	3.95947	0.00020235	0.00962644	1.30959
ENSG00000113300.11_CNOT6	-0.193961	4.25843	-3.91439	0.00019538	0.00964251	0.894794
ENSG00000125245.12_GPR18	0.836471	-2.36121	3.88372	0.00019697	0.00964361	1.12642
ENSG00000152256.13_PDK1	-0.463162	3.81756	-3.91887	0.00023554	0.00966194	0.92978
ENSG00000167941.2_SOST	-0.983717	-3.62938	-4.18675	0.00035379	0.00968587	2.28302
ENSG00000203668.2_CHML	-0.352721	3.09172	-3.86205	0.00018963	0.00976667	0.728116
ENSG00000211966.2_IGHV5-51	1.59587	-3.02132	3.86033	0.00019467	0.00983603	1.0318
ENSG00000183813.6_CCR4	0.945101	-2.52319	3.97624	0.00022392	0.00984017	1.4978
ENSG00000215023.2_AC114730.5	1.03596	-3.87088	3.83785	0.0002124	0.00990602	0.947815
ENSG00000154451.14_GBP5	0.908028	0.623108	3.9168	0.0002172	0.0100076	1.1995
ENSG00000229116.2_RP11-20J15.3	0.698792	-1.43122	3.88392	0.00021299	0.0100698	1.10717
ENSG00000167984.17_NLRC3	0.417081	1.95212	3.8717	0.00022125	0.0100763	0.94622
ENSG00000284308.1_C2orf81	0.554047	1.35714	3.83019	0.00019767	0.0102266	0.81379
ENSG00000262691.1_CTC-277H1.7	0.63324	0.0569716	3.85168	0.00020781	0.0102368	0.97328
ENSG00000197471.11_SPN	0.826592	0.615734	3.83038	0.00019421	0.0102444	0.85351
ENSG00000211946.3_IGHV3-20	1.32608	-3.97473	3.82941	0.00020474	0.0102449	0.910601
ENSG00000198133.8_TMEM229B	0.622655	1.62002	3.89241	0.00020881	0.0102487	1.11559
ENSG00000130779.19_CLIP1	-0.303064	6.24716	-3.88936	0.00020874	0.0102723	0.611872
ENSG00000229588.1_RP11-479J7.2	0.807992	-4.30993	3.8443	0.00022602	0.010324	0.973629
ENSG00000242970.2_AC068522.4	0.921176	-3.36212	3.86707	0.00025057	0.0103655	1.06997
ENSG00000132386.10_SERPINF1	0.45199	5.90075	3.89454	0.00025191	0.0103937	0.608888
ENSG00000273179.1_RP11-20I20.4	1.16722	-0.17201	3.84203	0.00021624	0.0104478	0.944483
ENSG00000079462.7_PAFAH1B3	0.560145	2.21351	3.99074	0.00024158	0.0104555	1.52052
ENSG00000240864.3_IGKV1-16	1.46072	-3.47406	3.81576	0.00021793	0.0104765	0.866009
ENSG00000167094.15_TTC16	0.656961	-0.0718232	3.86408	0.00021869	0.0104845	1.04182
ENSG00000109171.14_SLAIN2	-0.245468	4.91438	-3.87026	0.00020752	0.010486	0.601123
ENSG00000117560.7_FASLG	0.970785	-3.5287	3.86366	0.0002181	0.0105202	1.04497
ENSG00000276529.1_AP001505.10	-0.571884	-0.253356	-3.86185	0.00023348	0.0105599	0.957705
ENSG00000272180.1_RP11-481J13.1	0.805371	-2.21603	3.88897	0.00023414	0.0105748	1.15202
ENSG00000240005.5_RP11-293A21.1	0.892691	-2.743	3.81101	0.00022948	0.0106149	0.852949
ENSG00000211883.1_TRAJ6	0.692311	-5.14413	3.80105	0.00021439	0.0106237	0.795575
ENSG00000211855.1_TRAJ34	0.692575	-5.32891	3.79344	0.00021333	0.0106428	0.767166
ENSG00000179314.13_WSCD1	-0.711353	2.36726	-3.89294	0.00026048	0.0106482	0.930444
ENSG00000250378.2_RP11-119J18.1	1.00567	-3.11532	3.84249	0.00023045	0.0106885	0.9765
ENSG00000104331.8_IMPAD1	-0.277945	5.51545	-3.86406	0.00021765	0.0107045	0.540041
ENSG00000183484.11_GPR132	0.701843	0.652577	3.85089	0.000218	0.010712	0.953894
ENSG00000243466.1_IGKV1-5	1.83123	-1.38983	3.86321	0.00023099	0.0107171	1.03848
ENSG00000183087.14_GAS6	0.305347	6.67186	3.85121	0.00027394	0.0107337	0.385305
ENSG00000211965.4_IGHV3-49	1.39569	-3.75265	3.84015	0.00022819	0.0107591	0.961264
ENSG00000130208.9_APOC1	1.05267	1.58384	3.87594	0.00023306	0.010794	1.06264
ENSG00000213809.8_KLRK1	0.939545	1.00035	3.842	0.0002246	0.0108843	0.923191
ENSG00000168172.8_HOOK3	-0.224914	5.10604	-3.86668	0.00024692	0.0109276	0.622573
ENSG00000183036.10_PCP4	-1.05896	0.640574	-4.01539	0.00030945	0.0109428	1.59856
ENSG00000284554.1_CTA-150C2.22	0.504617	0.878912	3.89749	0.00024257	0.0110536	1.12822
ENSG00000187231.13_SESTD1	-0.277534	5.02066	-3.83852	0.00023936	0.0110642	0.466054
ENSG00000283294.1_RP11-681B3.4	1.05861	-0.286867	3.83654	0.00024937	0.0110965	0.949875
ENSG00000211964.3_IGHV3-48	1.5464	-3.22966	3.81856	0.00023501	0.0111	0.878994
ENSG00000090554.12_FLT3LG	0.418152	2.38801	3.78624	0.00022059	0.0111441	0.481498
ENSG00000203883.6_SOX18	0.685323	2.5669	3.93338	0.00027615	0.0111722	1.09735
ENSG00000113448.18_PDE4D	-0.424005	4.2669	-3.85393	0.00023735	0.0111841	0.569122
ENSG00000277124.1_DLX6-AS1_2	0.825899	-4.54123	3.88507	0.00026335	0.0112718	1.15085
ENSG00000167618.9_LAIR2	0.935075	-4.00129	3.83646	0.00024828	0.0112761	0.950021
ENSG00000169026.12_MFSD7	0.435043	3.03105	3.98868	0.00028	0.011309	1.40791
ENSG00000211638.2_IGLV8-61	1.36747	-3.87258	3.79203	0.00024014	0.0113554	0.777279
ENSG00000268605.1_CTB-50E14.4	0.911284	-3.13484	3.80518	0.00024565	0.01139	0.836437
ENSG00000048649.13_RSF1	-0.179298	4.9723	-3.9207	0.00026349	0.0114051	0.859361
ENSG00000229246.1_LINC00377	-0.87987	-2.89619	-3.80037	0.00030062	0.0114175	0.82358
ENSG00000226232.8_NPIPB14P	-0.382836	3.67323	-3.7698	0.00024949	0.0114427	0.380169
ENSG00000236137.1_RP11-27K13.3	0.596036	-1.74933	3.8466	0.00027915	0.011482	0.99745
ENSG00000211714.3_TRBV7-3	0.851848	-4.48192	3.79159	0.00024753	0.0114957	0.776455
ENSG00000110076.18_NRXN2	0.872501	2.95736	3.77327	0.00022984	0.0115177	0.496821
ENSG00000181036.13_FCRL6	0.843818	-1.24829	3.83755	0.0002616	0.0115914	0.954438
ENSG00000183160.8_TMEM119	0.778098	2.48156	3.97396	0.00033034	0.011594	1.30254
ENSG00000267554.1_RP11-686D22.10	0.980574	-3.59295	3.8014	0.00024775	0.0115987	0.822001
ENSG00000187621.14_TCL6	0.999376	-3.57662	3.79312	0.00024942	0.011601	0.781714
ENSG00000126878.12_AIF1L	-0.49445	4.35125	-3.94531	0.00037813	0.0116991	0.949659
ENSG00000186152.6_LILRP1	0.800516	-4.31105	3.81948	0.00025794	0.0117171	0.89031
ENSG00000182578.13_CSF1R	0.589605	3.84688	3.8018	0.00025378	0.0118203	0.440743
ENSG00000165457.13_FOLR2	0.679152	1.28103	3.87363	0.00028065	0.0118352	0.908623
ENSG00000227191.8_TRGC2	1.03486	-1.28415	3.91369	0.00033644	0.011857	1.26121
ENSG00000126261.12_UBA2	-0.211811	5.71725	-3.97402	0.0003084	0.0119189	1.01985
ENSG00000277632.1_CCL3	1.22307	-0.38214	3.82161	0.00027385	0.0119191	0.869137
ENSG00000122224.17_LY9	1.00687	-1.13328	3.84025	0.00026015	0.0119212	0.967028
ENSG00000078589.12_P2RY10	0.909827	-2.83696	3.86579	0.00028696	0.0119511	1.07949
ENSG00000247498.9_RP11-392P7.6	-0.699721	-0.0392639	-3.74448	0.00026496	0.0119732	0.559524
ENSG00000233870.1_AC007881.4	0.789062	-4.17765	3.80758	0.00030875	0.0119767	0.853189
ENSG00000073060.15_SCARB1	0.399945	4.80845	4.0176	0.00037919	0.0119853	1.41727
ENSG00000166831.8_RBPMS2	-0.507124	2.61618	-3.94268	0.00033815	0.0120092	0.950849
ENSG00000123342.15_MMP19	0.406776	4.28634	3.87307	0.00028032	0.0120224	0.757876
ENSG00000054938.15_CHRDL2	1.21824	-0.828476	3.91613	0.00034165	0.0120445	1.2148
ENSG00000162946.21_DISC1	0.465004	2.56792	3.86958	0.00032372	0.0120489	0.961319
ENSG00000240403.5_KIR3DL2	1.08688	-3.89288	3.75106	0.00025593	0.0120582	0.624341
ENSG00000104814.12_MAP4K1	0.619312	1.8597	3.79874	0.00025544	0.0120665	0.726058
ENSG00000214975.4_PPIAP29	0.756254	-1.99614	3.76643	0.00029546	0.0120754	0.684738
ENSG00000162739.13_SLAMF6	0.923437	-0.780893	3.84458	0.00027401	0.0121042	0.983763
ENSG00000260923.6_LINC02193	-0.796927	-1.77466	-3.74874	0.00027424	0.0121161	0.621665
ENSG00000183864.4_TOB2	-0.353706	5.65926	-4.06236	0.00038047	0.0121327	1.42467
ENSG00000180884.9_ZNF792	0.438797	1.26434	3.88022	0.00033903	0.0121635	1.05338
ENSG00000164828.17_SUN1	-0.187903	7.1291	-3.80889	0.00028864	0.0121803	0.267538
ENSG00000244437.1_IGKV3-15	1.73755	-2.00247	3.79431	0.00027521	0.0121848	0.792809
ENSG00000243004.5_AC005062.2	0.856008	-2.39177	3.80612	0.00027577	0.0122232	0.837774
ENSG00000199072.3_MIRLET7F1	0.839022	-5.14508	3.76541	0.0003167	0.0123888	0.696876
ENSG00000166823.5_MESP1	0.858691	0.161137	3.81186	0.00030723	0.0124039	0.861146
ENSG00000180875.4_GREM2	0.956805	0.528738	3.79335	0.00030687	0.0124078	0.704011
ENSG00000026950.16_BTN3A1	0.588334	4.07546	3.81783	0.00030323	0.0124486	0.584724
ENSG00000276550.4_HERC2P2	-0.532066	5.63171	-3.77356	0.00033368	0.0124581	0.281486
ENSG00000070367.15_EXOC5	-0.215381	4.8937	-3.77423	0.00026958	0.0125038	0.273649
ENSG00000157445.14_CACNA2D3	-0.864302	2.0324	-3.73011	0.00028419	0.0125483	0.457589
ENSG00000132704.15_FCRL2	1.03725	-3.35672	3.73565	0.00027977	0.0125745	0.572194
ENSG00000167083.6_GNGT2	0.573024	-0.685832	3.89332	0.00034104	0.0126067	1.1813
ENSG00000077274.8_CAPN6	-1.29862	-1.11766	-3.75393	0.00030004	0.0126197	0.59718
ENSG00000211710.3_TRBV4-1	0.812045	-4.81458	3.73813	0.0002813	0.0126679	0.577377
ENSG00000163806.15_SPDYA	-0.320916	4.5283	-3.93535	0.00033012	0.0127188	0.934787
ENSG00000141425.17_RPRD1A	-0.237721	5.17359	-3.76381	0.00027829	0.0127199	0.215638
ENSG00000211663.2_IGLV3-19	1.61682	-2.95348	3.78083	0.00029765	0.0127501	0.748927
ENSG00000108405.3_P2RX1	-0.591444	1.97231	-3.87845	0.00032972	0.0127893	0.653447
ENSG00000198019.12_FCGR1B	0.918821	-1.69721	3.77155	0.00032083	0.0128037	0.710374
ENSG00000111860.13_CEP85L	-0.300096	3.47617	-3.72829	0.00028388	0.0128453	0.221197
ENSG00000163519.13_TRAT1	0.906072	-2.86749	3.87241	0.00039423	0.0128732	1.11648
ENSG00000228643.1_AC079779.4	-0.796212	-2.47893	-3.77464	0.00031616	0.0129148	0.709943
ENSG00000010610.9_CD4	0.633714	3.15207	3.78797	0.00029454	0.0130174	0.502584
ENSG00000113263.12_ITK	0.823839	0.447817	3.86761	0.00036351	0.0130412	1.05156
ENSG00000275342.4_PRAG1	0.653441	3.29616	3.76893	0.00029316	0.0130681	0.559344
ENSG00000211900.2_IGHJ6	1.68683	-2.58622	3.7341	0.00028359	0.0130715	0.569455
ENSG00000111605.16_CPSF6	-0.219655	5.59102	-3.74722	0.00031339	0.0131748	0.138096
ENSG00000160185.14_UBASH3A	0.897648	-2.00083	3.82469	0.00033418	0.0131897	0.929817
ENSG00000228742.9_RP5-884M6.1	0.808765	-5.3422	3.757	0.00031782	0.0132157	0.660121
ENSG00000184860.9_SDR42E1	-0.798718	0.270366	-3.72447	0.0003189	0.0132362	0.507605
ENSG00000244155.1_CYP4F34P	1.03349	-4.61065	3.68282	0.00028759	0.0132583	0.371899
ENSG00000265743.1_RP11-848P1.3	0.898483	-2.54843	3.75999	0.00032583	0.0132705	0.677499
ENSG00000236592.5_S100A11P2	0.717592	-5.37149	3.73918	0.00031619	0.0133192	0.592712
ENSG00000132749.10_TESMIN	0.797808	-0.240058	3.71873	0.00029845	0.0133696	0.506097
ENSG00000007264.14_MATK	0.926337	1.09982	3.76124	0.00030275	0.0133797	0.65329
ENSG00000278857.1_IGKV1D-12	1.00668	-4.92567	3.69255	0.00028965	0.013386	0.410882
ENSG00000225544.1_KB-1027C11.4	0.873587	-4.4047	3.75205	0.00033542	0.0133931	0.655043
ENSG00000205571.13_SMN2	-0.856101	0.86253	-3.76345	0.00036118	0.0134707	0.634537
ENSG00000211962.2_IGHV1-46	1.42586	-3.39859	3.72817	0.00030681	0.0134974	0.555515
ENSG00000237111.1_IGHJ3P	1.04794	-4.81685	3.69743	0.00030264	0.0135001	0.429255
ENSG00000277494.1_GPIHBP1	0.965125	2.07893	3.82084	0.00036173	0.0135032	0.798111
ENSG00000211593.2_IGKJ5	1.71429	-2.54763	3.72842	0.00030735	0.0135909	0.556147
ENSG00000284341.1_RP11-229P13.28	0.757711	5.95745	3.80357	0.00035978	0.0135954	0.433623
ENSG00000178162.8_FAR2P2	-0.679822	-0.245372	-3.73639	0.00035907	0.0135991	0.577163
ENSG00000273297.1_RP11-38M8.1	0.772896	-3.02452	3.79943	0.00037267	0.0136199	0.840515
ENSG00000111696.11_NT5DC3	-0.424908	3.7049	-3.80104	0.00034268	0.0136306	0.386369
ENSG00000037280.15_FLT4	0.763351	3.14134	3.94144	0.00041157	0.0137044	1.20952
ENSG00000256633.1_RP11-169D4.2	0.574454	1.07309	3.83598	0.00038698	0.013707	0.88941
ENSG00000152620.12_NADK2	-0.256464	4.28123	-3.8136	0.00033778	0.0137173	0.482118
ENSG00000184274.3_LINC00315	-0.737378	-3.01887	-3.80089	0.00040435	0.0137385	0.820389
ENSG00000226453.1_RP11-379B8.1	0.781814	-3.95018	3.74618	0.00038786	0.0137531	0.628914
ENSG00000215018.9_COL28A1	-1.12122	1.83212	-3.6796	0.00032491	0.0137681	0.292586
ENSG00000187912.11_CLEC17A	0.876272	-2.87627	3.74798	0.00035803	0.0137728	0.637025
ENSG00000146247.13_PHIP	-0.245393	5.2791	-3.75196	0.0003456	0.0137931	0.18254
ENSG00000260802.1_LINC00890	-1.13741	-4.46198	-3.90575	0.00057695	0.0138287	1.27386
ENSG00000116852.14_KIF21B	0.650987	3.06736	3.72606	0.00031377	0.0138385	0.383072
ENSG00000211805.1_TRAV24	0.715608	-5.26196	3.72346	0.00032977	0.0138543	0.531626
ENSG00000182362.13_YBEY	0.306971	2.29372	3.71934	0.00034929	0.0138585	0.340115
ENSG00000211651.3_IGLV1-44	1.53896	-2.92407	3.74325	0.00034898	0.0138701	0.616437
ENSG00000170242.17_USP47	-0.205128	6.08556	-3.7504	0.00032445	0.0139356	0.115462
ENSG00000112299.7_VNN1	1.24053	-0.466587	3.72413	0.00034004	0.0139624	0.501104
ENSG00000101445.9_PPP1R16B	0.67369	3.41856	3.80267	0.00037452	0.0140352	0.674992
ENSG00000274248.1_AJ011932.1	0.718526	-3.22558	3.7351	0.00040277	0.0140546	0.574313
ENSG00000107317.12_PTGDS	0.757505	6.06505	3.78357	0.00038085	0.0141373	0.352242
ENSG00000226002.1_GTF2IP14	-0.723352	-1.35288	-3.70406	0.00037552	0.0141387	0.480996
ENSG00000261208.1_RP11-452D12.1	1.00897	-3.51699	3.75332	0.00038114	0.0141421	0.67639
ENSG00000283071.1_RP11-736N17.11	0.768432	-4.29957	3.68669	0.00032455	0.0141606	0.39261
ENSG00000228399.1_RP4-575N6.2	0.807757	-3.52464	3.71593	0.00037828	0.0142359	0.524338
ENSG00000227747.2_RP11-16L9.1	0.75511	-5.39914	3.66531	0.00034536	0.014322	0.318869
ENSG00000142405.21_NLRP12	0.932318	-1.56438	3.74171	0.00037056	0.0144047	0.602248
ENSG00000224635.1_RP4-564F22.5	0.789716	-1.8778	3.71455	0.00040554	0.0144334	0.514696
ENSG00000070190.12_DAPP1	0.772616	0.225688	3.7128	0.00034626	0.0144445	0.470268
ENSG00000232496.2_RPL3P12	0.916619	-4.83023	3.68163	0.00038999	0.0144936	0.396453
ENSG00000243829.1_CTB-33G10.1	0.511594	-0.47611	3.72945	0.00036943	0.0145234	0.531997
ENSG00000211904.2_IGHJ2	1.23951	-4.38206	3.6858	0.00033767	0.0145413	0.402436
ENSG00000205045.8_SLFN12L	0.736361	-0.908174	3.8249	0.00044112	0.0145629	0.945995
ENSG00000242076.2_IGKV1-33	1.48079	-3.46501	3.68612	0.00035809	0.0146175	0.411582
ENSG00000133561.15_GIMAP6	0.646526	2.99745	3.78732	0.0004013	0.0146633	0.542363
ENSG00000272636.3_DOC2B	0.70427	3.02654	3.87392	0.00044051	0.0146721	0.919327
ENSG00000262920.5_RP11-1260E13.1	0.698222	-2.09952	3.83954	0.00044609	0.0147014	1.01478
ENSG00000232216.1_IGHV3-43	1.19401	-4.10789	3.67199	0.00034838	0.0147083	0.348455
ENSG00000211664.2_IGLV2-18	1.21712	-4.21575	3.65234	0.00033644	0.0147107	0.273104
ENSG00000234707.2_RP11-745C15.2	0.695222	-4.82336	3.64599	0.00035978	0.0147108	0.250074
ENSG00000116254.17_CHD5	-0.910233	1.58821	-3.70528	0.00037722	0.014723	0.252557
ENSG00000238290.1_RP11-431K24.1	0.642537	-2.6152	3.68515	0.00041752	0.0147393	0.381429
ENSG00000112486.15_CCR6	0.688749	-1.22047	3.68163	0.0003754	0.0147459	0.388009
ENSG00000224553.1_AC008065.1	1.02179	-4.76648	3.67666	0.00036754	0.0148143	0.375906
ENSG00000125450.10_NUP85	0.200085	4.70768	3.72502	0.00041909	0.0149059	0.140348
ENSG00000253818.1_IGLV1-41	1.07269	-4.36755	3.65836	0.0003528	0.0149068	0.300663
ENSG00000162066.14_AMDHD2	0.331846	4.26196	3.66496	0.00036338	0.0149461	-0.0530576
ENSG00000128567.16_PODXL	0.529398	4.9379	3.86754	0.0004376	0.0149499	0.72824
ENSG00000135740.16_SLC9A5	0.363633	3.42494	3.71893	0.00036475	0.0150832	0.294188
ENSG00000104081.13_BMF	0.596789	2.54632	3.71384	0.00040433	0.0150857	0.335591
ENSG00000160551.11_TAOK1	-0.214075	5.74121	-3.70783	0.00037614	0.015114	-0.0143223
ENSG00000214263.2_RPSAP53	-1.37261	-2.66882	-3.70507	0.0004394	0.0151561	0.505012
ENSG00000221963.5_APOL6	0.539061	3.74893	3.67988	0.00038422	0.015282	0.0645972
ENSG00000121210.15_KIAA0922	-0.330599	3.7521	-3.73734	0.00039916	0.0153452	0.178695
ENSG00000260996.1_RP13-122B23.8	0.78705	-2.6599	3.69027	0.00039098	0.0153532	0.433712
ENSG00000232993.1_RP11-334A14.5	0.531951	2.35605	3.67967	0.00039535	0.0153543	-0.0078771
ENSG00000176641.10_RNF152	-0.463903	3.42723	-3.82907	0.00048788	0.015358	0.549041
ENSG00000118600.11_TMEM5	-0.258687	3.10201	-3.73496	0.0004325	0.0153905	0.304931
ENSG00000228421.2_AC005013.5	1.05456	-1.58936	3.79609	0.00046257	0.0153988	0.847556
ENSG00000207725.3_MIR222	0.677205	-5.67775	3.62841	0.00036861	0.0154632	0.182652
ENSG00000166435.15_XRRA1	-0.251894	4.1298	-3.68557	0.000425	0.0155138	0.0424967
ENSG00000211653.2_IGLV1-40	1.65473	-2.25796	3.68707	0.00039111	0.015536	0.415643
ENSG00000188368.9_PRR19	0.57624	1.0363	3.79634	0.00041497	0.0155444	0.829169
ENSG00000143507.17_DUSP10	0.552245	2.46641	3.66221	0.00037766	0.0155822	0.158239
ENSG00000250685.7_RP11-486L19.2	1.082	-1.21356	3.68264	0.0003919	0.0156161	0.404596
ENSG00000211790.2_TRAV8-4	0.750279	-4.85639	3.63717	0.00037544	0.0156429	0.219295
ENSG00000213939.4_RP11-314A20.1	0.56515	-0.983609	3.66579	0.00041923	0.0156487	0.3211
ENSG00000198851.9_CD3E	1.03634	-0.0030585	3.7132	0.00040538	0.0158003	0.470219
ENSG00000241566.1_IGKV2D-24	0.960236	-5.02643	3.61959	0.00037431	0.0158416	0.152618
ENSG00000206053.12_HN1L	-0.283949	4.52159	-3.64861	0.00042352	0.0158583	-0.12996
ENSG00000256422.5_RP11-886D15.1	0.661587	-4.76161	3.66014	0.0004277	0.0159763	0.316144
ENSG00000237568.1_RP4-620F22.2	0.929499	-2.56473	3.76863	0.00048987	0.0159833	0.735693
ENSG00000186642.15_PDE2A	0.548867	4.56477	3.79447	0.0004958	0.0159982	0.463185
ENSG00000185361.8_TNFAIP8L1	0.524633	3.05321	3.80986	0.00052189	0.016002	0.736908
ENSG00000259169.1_GNRHR2P1	0.96239	-4.85916	3.63538	0.00043166	0.0160132	0.233394
ENSG00000236886.2_AC007563.5	0.492657	2.21134	3.7264	0.00046803	0.016061	0.162045
ENSG00000179277.9_MEIS3P1	-0.631174	0.175417	-3.61771	0.0004017	0.0160656	0.0517632
ENSG00000267369.1_RP11-1094M14.8	0.893981	-1.40204	3.75993	0.0004958	0.0160868	0.705754
ENSG00000265043.1_RP11-728E14.3	0.870897	-3.7083	3.66661	0.00044782	0.0161199	0.352587
ENSG00000229605.5_RPL21P93	0.943391	-3.18955	3.61305	0.00042505	0.0161664	0.151023
ENSG00000150048.10_CLEC1A	0.523271	1.35748	3.80962	0.00052464	0.016296	0.768941
ENSG00000224163.4_RP11-309L24.6	1.04648	-3.6335	3.60462	0.00042093	0.0162965	0.103723
ENSG00000211797.2_TRAV17	0.727963	-4.84309	3.66921	0.00045091	0.0163074	0.355861
ENSG00000197323.11_TRIM33	-0.2134	5.1155	-3.7227	0.00042857	0.0163135	0.0992797
ENSG00000211947.2_IGHV3-21	1.49011	-3.07711	3.64317	0.00042331	0.0164516	0.263545
ENSG00000273409.2_RP11-480C22.1	0.673108	-5.08119	3.71297	0.00047261	0.0164629	0.532381
ENSG00000130222.10_GADD45G	-0.638513	3.3829	-3.85964	0.00058661	0.0164778	0.714939
ENSG00000099282.9_TSPAN15	0.488623	3.45286	3.68124	0.00044038	0.0165763	0.0840576
ENSG00000242371.1_IGKV1-39	1.64328	-2.66784	3.65279	0.00040935	0.0166042	0.2958
ENSG00000234233.1_KCNH1-IT1	0.752856	-4.14503	3.68476	0.00048967	0.0166074	0.427671
ENSG00000186810.7_CXCR3	0.944036	-2.76691	3.74136	0.00052372	0.0166206	0.640608
ENSG00000256250.1_RP11-989F5.1	0.782428	-2.41836	3.61366	0.00046773	0.0167077	0.131675
ENSG00000211674.2_IGLJ1	1.71207	-2.02276	3.6496	0.00042464	0.016785	0.278483
ENSG00000246379.6_RP11-461O7.1	0.560557	-1.75317	3.59659	0.00045672	0.0167868	0.0196561
ENSG00000266995.1_RP11-703I16.3	0.782165	-4.52718	3.62215	0.00042988	0.0169637	0.179844
ENSG00000213772.3_EIF1P7	0.811735	-3.33508	3.61215	0.00047004	0.0169827	0.158732
ENSG00000121879.3_PIK3CA	-0.234073	4.59829	-3.70488	0.00048037	0.0171055	0.0552503
ENSG00000257453.1_RP11-290L1.3	0.647241	2.25553	3.6415	0.0004554	0.0171244	0.05108
ENSG00000236963.6_LINC01141	0.841602	-3.81829	3.63648	0.00047231	0.0171882	0.239994
ENSG00000166278.14_C2	0.642162	2.44407	3.64238	0.00043906	0.0172499	0.0515972
ENSG00000211898.7_IGHD	1.4376	-1.93887	3.66229	0.00050735	0.0172883	0.33877
ENSG00000265185.5_SNORD3B-1	0.946451	-4.4892	3.63767	0.00047865	0.0172887	0.257153
ENSG00000224307.1_RP11-344B5.2	0.926307	-2.35949	3.65607	0.00045152	0.0173151	0.315899
ENSG00000163508.12_EOMES	0.970141	-1.45043	3.7184	0.00057828	0.0173223	0.548015
ENSG00000174951.10_FUT1	0.952813	1.04907	3.61943	0.00044918	0.0173648	0.139805
ENSG00000173372.16_C1QA	0.705225	3.09516	3.66586	0.00049027	0.0173996	-0.0368007
ENSG00000175772.10_LINC01106	-0.740822	-1.51656	-3.58427	0.00049905	0.0174321	0.0440884
ENSG00000283867.1_MIR1307	-0.858039	-1.0129	-3.63644	0.00055031	0.0174364	0.244699
ENSG00000111145.7_ELK3	0.360128	4.08027	3.85422	0.00061357	0.0174529	0.727438
ENSG00000253405.1_EVX1-AS	0.769233	-5.09388	3.60157	0.00049201	0.0174643	0.107803
ENSG00000273720.1_RP11-613E4.4	1.08875	-4.1334	3.59286	0.00048931	0.017659	0.0860724
ENSG00000187870.7_RNFT1P3	1.06015	-4.00691	3.6087	0.00047812	0.0176886	0.147722
ENSG00000211956.2_IGHV4-34	1.35324	-3.26229	3.61832	0.00047295	0.0176994	0.178657
ENSG00000211677.2_IGLC2	1.75631	0.0337527	3.62343	0.00047901	0.017797	0.132806
ENSG00000100342.20_APOL1	0.484964	3.64149	3.66575	0.00050656	0.0177971	0.0002112
ENSG00000105472.12_CLEC11A	0.43977	2.61332	3.78095	0.00062434	0.0178597	0.566991
ENSG00000248405.10_PRR5-ARHGAP8	0.578747	2.38018	3.69455	0.0005192	0.0179343	0.391675
ENSG00000110665.11_C11orf21	1.08148	0.144493	3.57861	0.00045257	0.0179455	-0.0220624
ENSG00000256299.1_RP11-989F5.3	0.745178	-2.84727	3.57695	0.00050878	0.0179711	0.0156827
ENSG00000114654.7_EFCC1	0.756809	0.751433	3.73014	0.00056104	0.0180457	0.562311
ENSG00000165626.16_BEND7	-0.339057	3.21582	-3.59026	0.00046868	0.0181112	-0.281028
ENSG00000179299.16_NSUN7	-0.582672	0.746909	-3.71333	0.00056619	0.0181184	0.362179
ENSG00000268650.3_AC068499.10	-0.815236	-0.167525	-3.69569	0.00057215	0.0181207	0.391802
ENSG00000236397.3_DDX11L2	-0.914907	0.12111	-3.64	0.00059046	0.0181492	0.255228
ENSG00000267645.5_POLR2J2	0.517666	2.97419	3.58226	0.00049887	0.0181537	-0.247844
ENSG00000240761.1_AC098831.4	0.857939	-3.20837	3.59869	0.00054667	0.018175	0.121067
ENSG00000222037.5_IGLC6	1.2275	-4.41963	3.56161	0.00045857	0.0182534	-0.0387032
ENSG00000170624.13_SGCD	-0.538975	2.96364	-3.62113	0.00054142	0.018284	-0.260397
ENSG00000219755.1_RP1-199J3.5	0.634741	-1.91875	3.61067	0.0005717	0.018287	0.147263
ENSG00000211970.3_IGHV4-61	1.06316	-4.56193	3.57267	0.00048205	0.0183338	0.0043003
ENSG00000258449.1_RP11-713N11.4	0.804527	-1.41619	3.64138	0.00053603	0.0185722	0.267361
ENSG00000164035.9_EMCN	0.687239	2.5201	3.74089	0.00066429	0.0187079	0.408655
ENSG00000211659.2_IGLV3-25	1.47898	-3.09665	3.58681	0.00051508	0.0188352	0.0727448
ENSG00000101901.11_ALG13	-0.199149	4.47708	-3.58801	0.00054199	0.0188497	-0.346975
ENSG00000147113.16_CXorf36	0.582159	2.96482	3.85262	0.00082094	0.0188601	0.838856
ENSG00000170571.11_EMB	0.852073	2.783	3.56808	0.00049005	0.018866	-0.27183
ENSG00000167487.11_KLHL26	-0.281613	3.65713	-3.91174	0.00089087	0.0188679	0.967736
ENSG00000205309.13_NT5M	0.448156	1.67495	3.60982	0.00056586	0.0188769	0.0849773
ENSG00000284430.1_LLNLR-263F3.1	0.831592	-4.0315	3.60666	0.00055635	0.0188791	0.153095
ENSG00000239975.2_IGKV1D-33	1.00911	-4.68409	3.57025	0.00051927	0.0188859	0.0013121
ENSG00000228412.7_RP4-625H18.2	-0.563044	-0.349012	-3.63477	0.00060321	0.0188937	0.080945
ENSG00000139679.15_LPAR6	0.465832	3.50733	3.66295	0.00055599	0.018938	0.0313273
ENSG00000170858.10_LILRP2	0.76522	-4.35796	3.59207	0.00056292	0.0189629	0.0889824
ENSG00000256804.1_RP13-977J11.5	-0.527281	-1.16201	-3.56952	0.00053205	0.0189729	-0.0023901
ENSG00000100060.17_MFNG	0.638002	2.37688	3.67316	0.00056687	0.0189899	0.182656
ENSG00000163449.10_TMEM169	0.688786	-0.596353	3.6276	0.00056099	0.0191064	0.217427
ENSG00000087502.17_ERGIC2	-0.21676	4.14098	-3.58304	0.0005439	0.019138	-0.347991
ENSG00000233695.2_GAS6-AS1	0.300309	4.64464	3.60256	0.00063852	0.0191741	-0.406754
ENSG00000140955.10_ADAD2	1.16252	-0.556568	3.57525	0.00052201	0.0191956	0.0226012
ENSG00000103966.10_EHD4	0.334838	4.60149	3.62496	0.00055095	0.0192385	-0.236457
ENSG00000229769.2_TRBV10-2	0.748262	-5.23444	3.5249	0.00049948	0.0192911	-0.175185
ENSG00000146373.16_RNF217	-0.279319	4.02509	-3.62153	0.00059597	0.0192968	-0.254699
ENSG00000111335.12_OAS2	0.540521	2.78521	3.65812	0.00060669	0.0193244	0.0927663
ENSG00000225936.1_RP11-501J20.5	0.796646	-3.72615	3.66311	0.00062752	0.0193405	0.368933
ENSG00000196664.4_TLR7	0.858548	-1.09272	3.61879	0.00061743	0.019371	0.156961
ENSG00000223912.1_EEF1A1P36	0.829959	-5.40158	3.56543	0.00054633	0.0193733	-0.0093839
ENSG00000217130.1_RP3-375P9.2	0.485903	-0.531774	3.56997	0.00058808	0.0194885	-0.0481794
ENSG00000134028.14_ADAMDEC1	1.43393	-2.75441	3.60168	0.00058599	0.0195076	0.129202
ENSG00000248487.8_ABHD14A	0.289661	3.87581	3.5969	0.00060333	0.0195087	-0.233414
ENSG00000130193.7_THEM6	0.45056	3.30419	3.57398	0.00054892	0.0195115	-0.231939
ENSG00000204252.13_HLA-DOA	0.607044	1.64667	3.64809	0.0006331	0.0195184	0.108141
ENSG00000211856.1_TRAJ33	0.608916	-5.42373	3.55273	0.00054365	0.0195854	-0.0680619
ENSG00000087258.14_GNAO1	0.49654	3.60613	3.58283	0.00063098	0.019613	-0.337271
ENSG00000140090.17_SLC24A4	0.738152	1.11606	3.60949	0.00058069	0.0197894	0.113042
ENSG00000259887.1_RP11-923I11.5	0.744022	-3.9884	3.64096	0.00068501	0.019894	0.298054
ENSG00000226478.3_UPF3AP1	0.935372	-3.62854	3.53616	0.00057095	0.0199032	-0.0987092
ENSG00000176533.12_GNG7	0.616076	3.85571	3.53961	0.00055326	0.0199229	-0.302102
ENSG00000096401.7_CDC5L	-0.183906	4.77523	-3.67367	0.00063577	0.0200184	-0.0474857
ENSG00000116406.18_EDEM3	-0.262205	4.63491	-3.56732	0.00059968	0.0200405	-0.43781
ENSG00000162383.11_SLC1A7	0.72812	1.21187	3.55635	0.00060222	0.0200521	-0.224993
ENSG00000162888.4_C1orf147	0.601222	-0.796127	3.58332	0.00059089	0.0200586	0.0560447
ENSG00000204475.9_NCR3	0.889904	-2.60726	3.60114	0.00061138	0.0200958	0.134736
ENSG00000174348.13_PODN	0.545327	4.69602	3.55348	0.00059216	0.0202041	-0.628888
ENSG00000211765.1_TRBJ2-2	0.812036	-4.16334	3.56436	0.00060133	0.0202981	-0.0048164
ENSG00000228502.1_EEF1A1P11	0.578478	0.378548	3.50909	0.00060456	0.0205241	-0.351266
ENSG00000068001.13_HYAL2	0.437459	4.65772	3.73848	0.00081285	0.0205563	0.25666
ENSG00000280071.3_CH507-9B2.3	-0.587292	1.946	-3.52152	0.00062108	0.0205714	-0.297287
ENSG00000113088.5_GZMK	0.880678	-1.77167	3.68317	0.00074257	0.0206042	0.435503
ENSG00000141497.13_ZMYND15	0.582064	0.929051	3.58749	0.00061413	0.0206825	-0.0251886
ENSG00000197540.7_GZMM	0.907628	-0.926546	3.57288	0.00060735	0.0206853	0.0260841
ENSG00000171503.11_ETFDH	-0.275096	4.84888	-3.52001	0.00057004	0.0207094	-0.582896
ENSG00000167555.13_ZNF528	-0.303165	3.81288	-3.53714	0.00063904	0.0208438	-0.470364
ENSG00000119457.7_SLC46A2	0.664837	-0.367293	3.58796	0.00070177	0.0208505	0.0575155
ENSG00000227885.1_RP11-79N23.1	0.748682	-3.10714	3.57985	0.00067805	0.0209087	0.0770661
ENSG00000172578.11_KLHL6	0.694482	1.1626	3.59779	0.00063072	0.0209092	0.0188687
ENSG00000250942.1_ENPP7P11	0.834284	-3.76349	3.56901	0.00065173	0.0209248	0.0299306
ENSG00000277203.1_F8A1	-0.566348	2.09628	-3.49744	0.0006341	0.0209484	-0.410659
ENSG00000167332.7_OR51E2	-0.721923	-1.85473	-3.64208	0.00073689	0.0209797	0.0878931
ENSG00000254844.4_RP11-728F11.3	0.714193	-2.42386	3.58702	0.0006755	0.0210121	0.0963948
ENSG00000235508.3_RPS2P7	0.619385	-1.27203	3.52314	0.00062128	0.02102	-0.169549
ENSG00000165682.14_CLEC1B	0.852018	-3.02745	3.58168	0.00071859	0.0210247	0.0788445
ENSG00000275088.1_RP11-442O1.3	0.820501	-2.82444	3.58829	0.0006665	0.0210774	0.10255
ENSG00000001461.16_NIPAL3	0.405854	4.36294	3.6286	0.00078149	0.0211353	0.01433
ENSG00000123407.3_HOXC12	0.797076	-2.96353	3.51823	0.00064411	0.0211394	-0.307197
ENSG00000255641.1_RP11-277P12.6	0.850825	-2.20066	3.59622	0.00067115	0.0212756	0.1236
ENSG00000257456.1_RP11-310I24.1	-0.724574	-3.79796	-3.52861	0.00066103	0.0212943	-0.12175
ENSG00000089012.14_SIRPG	0.794892	-2.1532	3.58526	0.0006386	0.0213907	0.0924642
ENSG00000082482.13_KCNK2	0.921157	0.862131	3.58503	0.00068674	0.0213934	-0.0632917
ENSG00000165948.10_IFI27L1	0.316882	2.3658	3.59741	0.00068603	0.0215112	-0.0359462
ENSG00000186470.13_BTN3A2	0.555314	3.87028	3.58662	0.00069091	0.021542	-0.254289
ENSG00000254943.1_RP11-664I21.6	0.663275	0.459911	3.61544	0.00070257	0.0215868	0.108641
ENSG00000259343.5_TMC3-AS1	0.735513	-2.13052	3.62743	0.0008064	0.0216218	0.25651
ENSG00000229358.3_DPY19L1P1	-0.249523	2.33563	-3.52995	0.00065986	0.0216232	-0.344816
ENSG00000279878.1_RP11-286N22.16	0.803627	-2.55317	3.5795	0.00070286	0.0217635	0.0747385
ENSG00000211951.2_IGHV2-26	1.05457	-4.47205	3.50575	0.00063239	0.0218184	-0.216878
ENSG00000213303.3_CTC-398G3.2	0.730907	-2.81027	3.54522	0.00069168	0.0218215	-0.0508902
ENSG00000137135.17_ARHGEF39	-0.273862	4.53465	-3.61124	0.00075196	0.0218235	-0.331645
ENSG00000005812.10_FBXL3	-0.264379	5.40419	-3.60297	0.00072128	0.0218688	-0.390291
ENSG00000261327.4_RP11-863P13.3	0.853356	-3.6966	3.57372	0.00072627	0.0218853	0.0519824
ENSG00000184811.3_TUSC5	-0.824856	0.0316246	-3.58277	0.00074776	0.021999	-0.235516
ENSG00000147889.17_CDKN2A	0.692579	-0.157964	3.54104	0.00070658	0.0220021	-0.155618
ENSG00000138795.9_LEF1	0.709883	1.43705	3.56476	0.00074183	0.0220318	-0.0371621
ENSG00000211673.2_IGLV3-1	1.54913	-2.56712	3.52895	0.00068223	0.0220609	-0.12183
ENSG00000089123.15_TASP1	-0.3305	2.59903	-3.68168	0.00085542	0.0220834	0.0880486
ENSG00000167680.15_SEMA6B	0.61761	3.74957	3.71011	0.00087862	0.0221328	0.326767
ENSG00000227097.5_RPS28P7	0.886536	2.58262	3.55697	0.00080914	0.0222259	-0.314643
ENSG00000229313.1_RP3-425P12.5	0.765419	-5.21042	3.51051	0.00067557	0.0223017	-0.200264
ENSG00000188859.6_FAM78B	0.686408	1.38171	3.52571	0.00071194	0.0223048	-0.237694
ENSG00000165650.11_PDZD8	-0.281814	4.90625	-3.50239	0.00067932	0.0223324	-0.687659
ENSG00000249978.1_TRGV7	0.754403	-4.1436	3.55864	0.00077226	0.022394	0.00010312
ENSG00000256553.1_TRAV1-2	0.706051	-4.9452	3.5114	0.00065905	0.0224802	-0.19918
ENSG00000187037.8_GPR141	0.81239	-2.6731	3.59229	0.0008045	0.0224908	0.126981
ENSG00000282965.1_RP11-683L23.7	0.807872	-5.33806	3.46234	0.00067086	0.0226723	-0.37127
ENSG00000162711.16_NLRP3	0.666567	0.874064	3.5183	0.00071221	0.0227017	-0.288884
ENSG00000262075.3_DKFZP434A062	0.789194	-2.68077	3.52472	0.00076185	0.022731	-0.122458
ENSG00000235280.2_MCF2L-AS1	0.681933	-1.30507	3.63141	0.00088615	0.0228645	0.288347
ENSG00000239862.1_IGKV1-37	0.801139	-5.23275	3.46902	0.0006613	0.0229443	-0.349305
ENSG00000138193.15_PLCE1	-0.624057	3.84199	-3.50981	0.00070298	0.0229665	-0.676642
ENSG00000188372.14_ZP3	0.647635	0.459389	3.58517	0.00088019	0.0229964	0.0403895
ENSG00000225523.2_IGKV6D-21	0.907634	-4.91847	3.4554	0.00065643	0.0230198	-0.399041
ENSG00000116198.12_CEP104	-0.195361	4.46427	-3.55635	0.00072575	0.0230582	-0.467902
ENSG00000211611.2_IGKV6-21	1.07081	-4.29836	3.48054	0.00067871	0.023078	-0.301308
ENSG00000143297.18_FCRL5	1.2272	-1.96434	3.531	0.00074553	0.0230994	-0.105428
ENSG00000211592.8_IGKC	1.67335	3.08886	3.50042	0.00069478	0.0231218	-0.5258
ENSG00000147996.16_CBWD5	-0.377275	1.95157	-3.48768	0.00077092	0.0231479	-0.434172
ENSG00000173369.15_C1QB	0.749899	3.51055	3.55457	0.00080474	0.0231612	-0.44315
ENSG00000122188.12_LAX1	0.796896	-1.76321	3.57896	0.00083185	0.0233184	0.0737148
ENSG00000155008.13_APOOL	-0.239211	3.75285	-3.56704	0.00080716	0.0233338	-0.384383
ENSG00000127152.17_BCL11B	0.853608	0.960685	3.53419	0.00075347	0.0233469	-0.114559
ENSG00000231982.1_RP11-573D15.1	0.692923	-2.20406	3.488	0.00071882	0.0233699	-0.2635
ENSG00000165716.10_FAM69B	0.381639	3.4359	3.66223	0.00086391	0.0234263	0.161597
ENSG00000233125.3_ACTBP12	0.863151	-5.25456	3.48134	0.00081727	0.0235065	-0.281421
ENSG00000211594.2_IGKJ4	1.72825	-1.41416	3.50052	0.00073611	0.0235592	-0.233936
ENSG00000215006.4_CHCHD2P2	0.609661	-1.34365	3.4905	0.00082055	0.0235637	-0.269512
ENSG00000138382.14_METTL5	-0.194385	4.64163	-3.55411	0.00084735	0.0235908	-0.477592
ENSG00000254441.1_RP11-718B12.5	0.754775	-4.51668	3.50744	0.00079385	0.0236107	-0.185123
ENSG00000130589.16_HELZ2	0.456231	3.98372	3.53865	0.00079586	0.0236401	-0.406142
ENSG00000258973.1_RP11-934B9.3	0.508631	1.88197	3.65585	0.00092578	0.0236647	0.225642
ENSG00000147202.17_DIAPH2	-0.258691	3.94628	-3.56025	0.00084344	0.0236778	-0.460713
ENSG00000250722.5_SELENOP	0.449124	6.1489	3.57996	0.00086939	0.0236828	-0.467378
ENSG00000240040.6_AC096579.15	1.63292	-1.26607	3.50389	0.00074325	0.0236917	-0.219461
ENSG00000224650.2_IGHV3-74	1.27624	-2.6213	3.47881	0.00075081	0.0237312	-0.286276
ENSG00000233295.3_FAM90A20P	-1.10933	-3.20379	-3.43579	0.00076292	0.023756	-0.437403
ENSG00000253404.1_AC034243.1	0.909355	-3.58279	3.50438	0.0007785	0.0238212	-0.188584
ENSG00000228499.1_TMSB10P1	0.807879	-4.5676	3.49495	0.00079903	0.0238431	-0.227807
ENSG00000224864.4_CTC-260E6.2	0.437943	-0.543915	3.49112	0.00076228	0.0238991	-0.293345
ENSG00000162402.13_USP24	-0.226871	5.89374	-3.47981	0.00074873	0.023961	-0.813644
ENSG00000240591.1_RP11-247I13.11	-0.187644	2.05976	-3.51955	0.00076349	0.0239884	-0.372109
ENSG00000226752.9_PSMD5-AS1	0.615524	3.69733	3.47753	0.000828	0.024025	-0.700731
ENSG00000137198.9_GMPR	-0.534311	3.65367	-3.47991	0.00076699	0.0240411	-0.678971
ENSG00000035720.7_STAP1	0.800077	-2.4795	3.50887	0.00079799	0.0241233	-0.17013
ENSG00000253228.1_NRBF2P4	0.777083	-5.46946	3.44103	0.00073534	0.0242261	-0.440852
ENSG00000254887.1_CTC-378H22.1	0.892957	-4.2566	3.50423	0.00082614	0.0243086	-0.192715
ENSG00000204520.12_MICA	-0.300764	3.69217	-3.44755	0.00078721	0.0243723	-0.844421
ENSG00000141968.7_VAV1	0.767891	1.54201	3.49516	0.00076802	0.0243755	-0.376285
ENSG00000269235.1_ZNF350-AS1	-0.608614	-1.5645	-3.50026	0.00081625	0.0244018	-0.239756
ENSG00000179855.5_GIPC3	0.474152	1.04882	3.53161	0.00090026	0.0244127	-0.350657
ENSG00000239961.2_LILRA4	0.838106	-2.46106	3.51027	0.00080404	0.0244198	-0.167836
ENSG00000241547.1_ACTG1P20	0.611852	-1.6616	3.45847	0.00083858	0.0244495	-0.375439
ENSG00000241511.1_RPS15AP24	0.782228	-3.18675	3.44327	0.00077639	0.0246474	-0.405035
ENSG00000211667.2_IGLV3-12	0.887395	-4.78865	3.42914	0.00073872	0.0246476	-0.480009
ENSG00000239799.1_ITIH4-AS1	-0.407146	0.603655	-3.52063	0.000933	0.0246779	-0.419153
ENSG00000141664.9_ZCCHC2	-0.245176	4.43704	-3.50859	0.00084012	0.0246801	-0.648698
ENSG00000211803.2_TRAV23DV6	0.658431	-5.16269	3.47087	0.00081047	0.0248341	-0.327297
ENSG00000240671.4_IGKV1-8	1.02885	-4.30491	3.44129	0.00079103	0.0248788	-0.430192
ENSG00000251602.6_RP11-521B24.3	0.500208	-0.789954	3.45629	0.00084691	0.0248939	-0.3888
ENSG00000211662.2_IGLV3-21	1.56034	-2.36685	3.4846	0.00085007	0.0249589	-0.262279
ENSG00000108798.8_ABI3	0.662596	1.83373	3.54795	0.00088693	0.0249974	-0.193746
ENSG00000246898.1_LINC00920	0.800521	-2.13203	3.5018	0.00085066	0.0250645	-0.189645
ENSG00000184574.9_LPAR5	0.691268	0.88283	3.46812	0.00079808	0.0250711	-0.406781
ENSG00000162852.13_CNST	-0.257329	4.51919	-3.50654	0.00085166	0.0251915	-0.649612
ENSG00000258667.1_HIF1A-AS2	-0.825598	-2.25512	-3.45978	0.00089466	0.0251927	-0.374512
ENSG00000112667.12_DNPH1	0.369907	3.17932	3.52757	0.00089307	0.0252452	-0.337211
ENSG00000180616.8_SSTR2	0.797188	1.38647	3.4987	0.00089656	0.0253223	-0.343901
ENSG00000104972.15_LILRB1	0.750817	1.03359	3.4978	0.00085519	0.0253381	-0.312716
ENSG00000204161.13_C10orf128	0.49462	2.47754	3.63626	0.00115904	0.0253798	0.0785831
ENSG00000185669.5_SNAI3	0.683306	0.436753	3.46082	0.00082096	0.0254334	-0.376972
ENSG00000172724.11_CCL19	1.13534	-0.760934	3.46326	0.00086503	0.0254765	-0.44025
ENSG00000177455.12_CD19	0.841977	-1.54458	3.4867	0.00087508	0.0254791	-0.249363
ENSG00000055955.15_ITIH4	-0.386457	3.99082	-3.50354	0.00097199	0.0255357	-0.733312
ENSG00000211750.2_TRBV24-1	0.785742	-4.49832	3.43864	0.0008269	0.0255452	-0.436934
ENSG00000146276.11_GABRR1	1.19405	-3.74356	3.46791	0.00092599	0.0255536	-0.335068
ENSG00000261051.1_RP11-274H2.5	-0.617153	-1.5653	-3.53403	0.00116999	0.0256506	-0.134289
ENSG00000165949.12_IFI27	0.571601	4.21287	3.58601	0.00103538	0.0256527	-0.229069
ENSG00000260187.1_RP11-439I14.1	0.757187	-5.33474	3.46741	0.00087384	0.0257041	-0.321819
ENSG00000228960.5_OR2A9P	0.792499	-2.40812	3.4783	0.00095868	0.0257502	-0.267346
ENSG00000165288.10_BRWD3	-0.267169	4.03943	-3.47786	0.0008822	0.0258631	-0.679526
ENSG00000251600.5_RP11-673E1.1	-0.736918	-2.84432	-3.44667	0.00088559	0.0258891	-0.387431
ENSG00000143190.21_POU2F1	-0.217315	4.44573	-3.51741	0.0009824	0.0258971	-0.565732
ENSG00000163867.16_ZMYM6	-0.180959	4.16801	-3.48083	0.00087788	0.0259094	-0.67811
ENSG00000267291.1_CTB-186G2.1	0.655307	0.0622237	3.44611	0.00082522	0.0259671	-0.428359
ENSG00000129993.14_CBFA2T3	0.508645	3.16957	3.54323	0.00103291	0.0259824	-0.199963
ENSG00000164649.19_CDCA7L	0.488328	3.15594	3.51348	0.00093639	0.025988	-0.302833
ENSG00000211891.5_IGHE	0.971621	-4.27099	3.4063	0.00081071	0.0260025	-0.55482
ENSG00000128482.15_RNF112	0.498246	2.4108	3.48931	0.00092877	0.0260144	-0.502946
ENSG00000146872.17_TLK2	-0.150406	4.37501	-3.51301	0.00088101	0.026062	-0.579529
ENSG00000260473.2_RP11-923I11.4	0.67282	-2.91368	3.50953	0.00110578	0.0260764	-0.14603
ENSG00000074660.15_SCARF1	0.44775	3.55273	3.55982	0.00102965	0.026137	-0.282629
ENSG00000268883.2_PNMA6B	-0.925808	-4.04184	-3.46336	0.00099176	0.0261744	-0.318228
ENSG00000237484.5_LINC01684	0.811276	-3.79294	3.45979	0.00092522	0.026226	-0.330655
ENSG00000211959.2_IGHV4-39	1.5145	-2.70262	3.44782	0.00086999	0.0262433	-0.38689
ENSG00000243290.3_IGKV1-12	1.29108	-3.45852	3.42963	0.00086195	0.0262746	-0.451338
ENSG00000211796.1_TRAV16	0.653701	-5.11997	3.44819	0.00090326	0.0262763	-0.398557
ENSG00000128585.17_MKLN1	-0.230118	5.71057	-3.47331	0.00090205	0.026289	-0.841305
ENSG00000196169.14_KIF19	1.06631	0.865207	3.47134	0.00092926	0.0263527	-0.346014
ENSG00000067900.7_ROCK1	-0.255235	5.25503	-3.52597	0.00093714	0.0263613	-0.694296
ENSG00000182183.14_FAM159A	0.686688	-1.90968	3.47137	0.00098076	0.0263773	-0.294544
ENSG00000276775.1_IGHV4-4	1.23469	-3.78771	3.42769	0.00087966	0.0265686	-0.459599
ENSG00000165806.19_CASP7	0.312457	3.49854	3.41918	0.00088161	0.0265805	-0.872518
ENSG00000100162.14_CENPM	0.858644	-0.736564	3.48829	0.00094438	0.0266182	-0.233857
ENSG00000122025.14_FLT3	0.832031	-0.47702	3.45125	0.00096935	0.0266537	-0.393371
ENSG00000242052.1_RPL10P7	0.863331	-3.54659	3.45125	0.00094711	0.026657	-0.358691
ENSG00000253234.1_IGLV2-5	0.915052	-4.73053	3.41462	0.00086459	0.0266979	-0.51833
ENSG00000163600.12_ICOS	0.856384	-3.10113	3.49281	0.00100273	0.0267281	-0.21163
ENSG00000165417.11_GTF2A1	-0.220212	4.48973	-3.45586	0.00090881	0.0268658	-0.827142
ENSG00000136925.14_TSTD2	-0.217649	5.04274	-3.50966	0.00100177	0.0268939	-0.677564
ENSG00000211802.3_TRAV22	0.667971	-5.05619	3.40914	0.00088094	0.0268977	-0.534526
ENSG00000211649.3_IGLV7-46	1.1916	-3.9265	3.43543	0.00092541	0.0269689	-0.430701
ENSG00000147324.10_MFHAS1	-0.265068	3.84222	-3.48551	0.00099128	0.0270371	-0.690848
ENSG00000166265.11_CYYR1	0.476915	2.58415	3.67546	0.00146918	0.0270622	0.216318
ENSG00000164512.17_ANKRD55	0.814894	-1.8492	3.48668	0.00102472	0.0271293	-0.236426
ENSG00000157764.12_BRAF	-0.190865	4.95629	-3.44006	0.0009044	0.0272163	-0.900785
ENSG00000154096.13_THY1	0.76603	4.26392	3.54303	0.00105614	0.0272564	-0.440905
ENSG00000269749.1_AC005614.5	0.333989	0.158222	3.4254	0.00096877	0.0273671	-0.534669
ENSG00000131381.12_RBSN	-0.174609	4.80669	-3.64362	0.00125061	0.0274127	-0.0899179
ENSG00000143952.19_VPS54	-0.178325	4.3965	-3.43482	0.0009192	0.0274352	-0.878788
ENSG00000226292.1_RP11-7G12.1	0.777868	-5.06332	3.40183	0.00096125	0.0275899	-0.542821
ENSG00000090776.5_EFNB1	0.384274	3.9947	3.44946	0.0009329	0.0276124	-0.7619
ENSG00000142233.11_NTN5	0.662285	0.118571	3.41332	0.00093152	0.0276547	-0.548313
ENSG00000046653.14_GPM6B	-0.515449	4.4108	-3.39301	0.00096487	0.0276606	-0.920628
ENSG00000263311.1_RP11-498D10.8	0.719319	-4.71405	3.41149	0.00099272	0.0276649	-0.512264
ENSG00000187474.4_FPR3	0.643548	-0.108022	3.4703	0.00107111	0.0277505	-0.442473
ENSG00000171101.13_SIGLEC17P	0.787385	-1.40083	3.55029	0.00111287	0.0277528	-0.0001135
ENSG00000062725.9_APPBP2	-0.172986	4.6559	-3.4731	0.00098574	0.0277637	-0.732729
ENSG00000211859.1_TRAJ30	0.571845	-5.48362	3.36903	0.00088622	0.0278162	-0.683574
ENSG00000242150.2_RPS10P7	0.498755	-0.855626	3.42307	0.00101091	0.0278607	-0.479589
ENSG00000070371.15_CLTCL1	-0.354813	3.93243	-3.47585	0.00110273	0.0279078	-0.655466
ENSG00000258867.5_LINC01146	0.899047	-4.08985	3.42421	0.00105076	0.0279251	-0.459189
ENSG00000231666.6_LINC01704	0.751881	-4.89639	3.47147	0.00109671	0.0280621	-0.284123
ENSG00000067992.12_PDK3	-0.377112	1.93939	-3.49456	0.00107361	0.0280633	-0.568275
ENSG00000269374.1_CTB-50E14.5	-0.472706	0.882279	-3.51056	0.00117329	0.0281349	-0.281627
ENSG00000134371.10_CDC73	-0.206661	4.40161	-3.44895	0.00098059	0.0281867	-0.85885
ENSG00000105650.21_PDE4C	-0.740802	1.52403	-3.50665	0.00118879	0.0283493	-0.401636
ENSG00000233306.2_TRGV2	0.747189	-4.31047	3.40093	0.00097342	0.0283934	-0.554643
ENSG00000274736.4_CCL23	0.94059	-2.58823	3.51993	0.00129948	0.0283981	-0.113451
ENSG00000196470.11_SIAH1	-0.250336	4.64089	-3.40741	0.00102046	0.0284823	-0.980287
ENSG00000152767.16_FARP1	-0.193751	6.43067	-3.40845	0.00104607	0.0284835	-1.1444
ENSG00000280560.1_LINC01374	0.719441	-4.72764	3.42715	0.00102825	0.0284919	-0.44313
ENSG00000204583.9_LRCOL1	0.930373	-2.51946	3.46263	0.00112449	0.0285728	-0.309558
ENSG00000083454.21_P2RX5	0.752323	1.41551	3.38693	0.00097187	0.0286105	-0.624052
ENSG00000162444.11_RBP7	0.644076	1.85706	3.49767	0.00119456	0.028641	-0.397971
ENSG00000003987.13_MTMR7	-0.528507	1.88816	-3.39256	0.00100781	0.0287261	-0.728324
ENSG00000167861.15_HID1	0.496422	3.99293	3.49697	0.00115713	0.0287399	-0.510284
ENSG00000211678.2_IGLJ3	1.59673	-2.29376	3.40441	0.0010035	0.0287578	-0.530038
ENSG00000139154.14_AEBP2	-0.22782	4.11496	-3.45841	0.00105243	0.0288035	-0.826889
ENSG00000064886.13_CHI3L2	0.917729	1.06119	3.50345	0.00130725	0.0288853	-0.334677
ENSG00000238243.3_OR2W3	0.848375	-2.20194	3.412	0.00110175	0.0290613	-0.497463
ENSG00000272894.5_RP5-1159O4.1	-0.517888	1.1619	-3.37445	0.00100767	0.0290663	-0.817312
ENSG00000015171.19_ZMYND11	-0.208377	5.79556	-3.45072	0.00102894	0.0290815	-0.946824
ENSG00000211967.3_IGHV3-53	1.14428	-4.08375	3.37931	0.00103225	0.0291297	-0.616495
ENSG00000283839.1_RP11-363K21.1	0.778735	-2.39047	3.43486	0.00113341	0.0291461	-0.406114
ENSG00000205810.8_KLRC3	0.784949	-2.40953	3.44229	0.00107437	0.0292378	-0.389604
ENSG00000189229.10_AC069277.2	0.772815	-5.01886	3.36414	0.00102656	0.0292421	-0.679416
ENSG00000151790.8_TDO2	1.18537	-3.30874	3.37831	0.00102224	0.0293009	-0.609185
ENSG00000139289.13_PHLDA1	0.47042	4.45849	3.42254	0.00111754	0.0293837	-0.904154
ENSG00000264514.1_RP11-720L2.4	0.630004	-1.73146	3.42979	0.00118257	0.0293935	-0.456119
ENSG00000223803.1_RPS20P14	0.668683	-1.59288	3.37305	0.00109233	0.0294412	-0.661695
ENSG00000263873.1_RP11-334E6.12	0.776512	2.60693	3.49378	0.00118253	0.0295557	-0.506583
ENSG00000179914.4_ITLN1	-0.931223	-1.74595	-3.5469	0.001686	0.0295596	-0.22618
ENSG00000211958.2_IGHV3-38	0.907807	-5.0395	3.33521	0.000981	0.0295905	-0.786636
ENSG00000104689.9_TNFRSF10A	0.459862	1.44679	3.53549	0.00136317	0.0296566	-0.164378
ENSG00000153563.15_CD8A	0.865219	0.795161	3.45775	0.00120509	0.0298168	-0.383892
ENSG00000267676.1_THA1P	0.756479	-2.85797	3.44443	0.00121013	0.0298272	-0.364992
ENSG00000119922.9_IFIT2	0.527817	2.54731	3.40449	0.00121161	0.0298414	-0.80431
ENSG00000167261.13_DPEP2	0.879385	1.08525	3.39881	0.00108276	0.0298514	-0.646984
ENSG00000111331.12_OAS3	0.520073	3.49682	3.47457	0.00124385	0.0299188	-0.564722
ENSG00000249489.1_GAPDHP70	0.82674	-3.51315	3.39158	0.00117097	0.0299295	-0.553582
ENSG00000239951.1_IGKV3-20	1.65361	-1.01094	3.39244	0.00106976	0.0299502	-0.598465
ENSG00000255121.2_RP11-110I1.12	0.590058	-1.03639	3.36763	0.00112732	0.0300812	-0.666453
ENSG00000203392.3_CTD-2026K11.6	-0.474435	0.211207	-3.51107	0.00139286	0.0301685	-0.333485
ENSG00000160191.17_PDE9A	0.676938	2.59458	3.4003	0.00109473	0.0301701	-0.716302
ENSG00000213280.2_RP11-212P7.1	0.694974	-2.01273	3.36309	0.00115586	0.0301766	-0.683743
ENSG00000278202.1_RP11-152F13.8	-0.718229	0.216085	-3.33576	0.00111972	0.0301904	-0.784586
ENSG00000281899.1_AL359736.1	0.867757	-3.96907	3.4114	0.00114975	0.0303395	-0.482276
ENSG00000184986.10_TMEM121	0.576094	0.524923	3.40297	0.0011057	0.0304041	-0.583722
ENSG00000164050.12_PLXNB1	-0.368329	6.19391	-3.41541	0.00116958	0.0304084	-1.13336
ENSG00000065675.14_PRKCQ	0.627478	1.07649	3.41575	0.00118072	0.0304485	-0.50576
ENSG00000138722.9_MMRN1	0.722313	1.75147	3.52195	0.00140431	0.03055	-0.414204
ENSG00000087448.9_KLHL42	-0.22854	4.41671	-3.40576	0.0011431	0.0306518	-1.03294
ENSG00000104219.12_ZDHHC2	-0.350672	4.02364	-3.34006	0.00105583	0.0306725	-1.15026
ENSG00000267281.2_RP11-793H13.10	-0.198533	3.45872	-3.3936	0.00118759	0.0307354	-0.956103
ENSG00000137265.14_IRF4	0.759765	0.463878	3.38943	0.00121815	0.0307975	-0.640661
ENSG00000010319.6_SEMA3G	0.649373	3.49869	3.44407	0.00126114	0.030878	-0.675133
ENSG00000241202.1_ZIC4-AS1	0.688688	-3.50631	3.37894	0.00121862	0.030928	-0.60863
ENSG00000276231.4_PIK3R6	0.600691	0.621015	3.48489	0.0012309	0.0309448	-0.26172
ENSG00000229127.1_AC007038.7	-0.285631	0.581613	-3.40538	0.00116308	0.0311037	-0.655564
ENSG00000241294.1_IGKV2-24	1.27066	-3.61053	3.3741	0.00121696	0.0316075	-0.619882
ENSG00000184635.14_ZNF93	0.456221	0.621297	3.33242	0.00117316	0.0316195	-0.838882
ENSG00000144488.14_ESPNL	1.00646	-0.624201	3.3499	0.00122789	0.0316231	-0.739498
ENSG00000270505.1_IGHV1OR15-1	0.679412	-5.52394	3.31433	0.00110807	0.0317084	-0.851768
ENSG00000204103.3_MAFB	0.516098	3.78865	3.34647	0.00114638	0.0317102	-1.18003
ENSG00000279968.1_GVQW2	0.630344	-1.62302	3.34899	0.00124206	0.0317315	-0.704651
ENSG00000211955.2_IGHV3-33	1.3081	-3.47115	3.36244	0.0011829	0.0317644	-0.65667
ENSG00000126790.11_L3HYPDH	-0.266543	3.24531	-3.37117	0.00138738	0.031789	-1.0201
ENSG00000275395.4_FCGBP	0.931479	3.55303	3.36521	0.00123125	0.0317919	-1.07646
ENSG00000140968.10_IRF8	0.657352	2.00495	3.37034	0.00115368	0.0317996	-0.804547
ENSG00000218806.2_RP3-369A17.2	0.640321	-5.42429	3.35506	0.00119651	0.0318015	-0.701073
ENSG00000114062.18_UBE3A	-0.204479	5.54727	-3.35257	0.00112713	0.0319291	-1.24618
ENSG00000283795.1_MIR4426	0.570793	-1.80109	3.35022	0.00128362	0.031974	-0.723995
ENSG00000123179.13_EBPL	0.258439	2.91199	3.39685	0.00134638	0.0319839	-0.854998
ENSG00000172322.13_CLEC12A	1.03921	-0.778692	3.36464	0.00126269	0.0319868	-0.681096
ENSG00000169490.16_TM2D2	0.193936	3.90426	3.33883	0.00122063	0.0320989	-1.13885
ENSG00000096968.13_JAK2	-0.296676	4.22043	-3.44539	0.00132527	0.0321203	-0.902009
ENSG00000223416.3_RPS26P15	0.970467	-4.1935	3.33677	0.0012385	0.0321743	-0.73583
ENSG00000240954.1_RPL4P1	0.835337	-4.45412	3.34311	0.00126498	0.0322573	-0.719584
ENSG00000204682.5_CASC10	0.769362	0.479806	3.38916	0.00124896	0.0322689	-0.59785
ENSG00000227278.1_RP11-656D10.5	0.339455	0.121798	3.34944	0.00132915	0.0323151	-0.779636
ENSG00000174226.8_SNX31	1.21293	-2.10257	3.33661	0.00123707	0.0323243	-0.752568
ENSG00000261349.1_RP3-465N24.5	1.02986	-2.34915	3.35688	0.00135389	0.032332	-0.67806
ENSG00000131626.16_PPFIA1	-0.18552	5.40135	-3.33514	0.00117122	0.0323668	-1.28131
ENSG00000101695.8_RNF125	0.474908	2.26434	3.46491	0.001508	0.0324236	-0.455824
ENSG00000140931.19_CMTM3	0.506514	3.758	3.35182	0.00117394	0.0324249	-1.10532
ENSG00000232368.1_FTLP2	0.647965	-1.79621	3.33774	0.00122833	0.0324603	-0.771792
ENSG00000187624.8_C17orf97	0.605537	1.39509	3.36177	0.00139056	0.0325243	-0.779825
ENSG00000121075.9_TBX4	-1.0566	-2.72393	-3.4399	0.00158167	0.0325274	-0.464124
ENSG00000242574.8_HLA-DMB	0.579373	3.10988	3.39451	0.00131568	0.0325304	-0.897176
ENSG00000265303.1_CTD-2510F5.6	0.317999	0.911918	3.34701	0.00145359	0.0325469	-0.792106
ENSG00000186188.10_FFAR4	1.16244	-1.78018	3.34103	0.00124178	0.0325647	-0.728902
ENSG00000249001.5_RP11-742B18.1	0.788047	-5.0203	3.39321	0.00150828	0.0325863	-0.52652
ENSG00000211867.1_TRAJ22	0.628302	-5.31428	3.30739	0.00119061	0.032592	-0.869324
ENSG00000259881.1_RP11-830F9.5	0.572889	1.14029	3.40442	0.00134191	0.0326034	-0.549451
ENSG00000227113.2_RP11-460N20.4	-0.659488	-2.85302	-3.35827	0.00142107	0.0326634	-0.653959
ENSG00000082068.8_WDR70	-0.160437	3.96079	-3.32612	0.00119939	0.0326639	-1.21922
ENSG00000211685.3_IGLC7	1.06755	-4.2071	3.32434	0.0012007	0.0326676	-0.798474
ENSG00000189430.12_NCR1	0.74544	-3.44315	3.40529	0.00145511	0.0327163	-0.503769
ENSG00000182853.11_VMO1	0.604743	-0.38554	3.40184	0.00134792	0.0327246	-0.576399
ENSG00000211800.3_TRAV20	0.632025	-5.18751	3.33161	0.00122517	0.0327955	-0.783537
ENSG00000163564.14_PYHIN1	0.766836	-1.00611	3.3832	0.0013817	0.0328477	-0.610458
ENSG00000109943.8_CRTAM	0.808468	-1.83529	3.39049	0.00148192	0.0328676	-0.546593
ENSG00000188452.13_CERKL	0.529186	0.903427	3.39062	0.00133143	0.0328751	-0.642893
ENSG00000261812.6_TUBB8P7	1.08538	-3.13679	3.31656	0.00124094	0.0329117	-0.8089
ENSG00000198829.6_SUCNR1	0.851055	-1.62154	3.36191	0.00130362	0.0329424	-0.675206
ENSG00000275993.2_CH507-42P11.8	-0.724008	2.39315	-3.34379	0.00137131	0.0331184	-1.04896
ENSG00000105369.9_CD79A	1.04438	-1.09558	3.33015	0.00124269	0.0331389	-0.778828
ENSG00000153898.12_MCOLN2	0.819022	-0.112168	3.35374	0.00133573	0.033168	-0.707946
ENSG00000126858.16_RHOT1	-0.219601	4.73215	-3.31939	0.00122299	0.0331774	-1.30367
ENSG00000251652.1_RP11-20I20.2	0.667735	-4.59385	3.34678	0.0012879	0.0331901	-0.709727
ENSG00000211597.2_IGKJ1	1.62959	-1.09892	3.33028	0.001272	0.0332402	-0.79761
ENSG00000176907.4_C8orf4	0.644283	2.86899	3.40738	0.00145891	0.0333308	-0.843361
ENSG00000177294.6_FBXO39	1.06645	-2.05341	3.32308	0.00124387	0.0333405	-0.789528
ENSG00000253274.1_IGHV1-67	0.850783	-5.12635	3.29144	0.00119755	0.0334126	-0.920907
ENSG00000164002.11_EXO5	0.26963	1.71502	3.35445	0.0014022	0.0335094	-0.858524
ENSG00000225383.7_SFTA1P	0.77598	-2.8388	3.35048	0.00138398	0.0336366	-0.690273
ENSG00000211804.3_TRDV1	0.698281	-4.93537	3.29699	0.00126899	0.0336933	-0.894755
ENSG00000095303.14_PTGS1	0.544861	3.34597	3.34788	0.00132832	0.0337431	-1.07218
ENSG00000139194.7_RBP5	0.433449	1.12726	3.40176	0.00143068	0.0338172	-0.627888
ENSG00000163072.15_NOSTRIN	0.679331	2.69536	3.39589	0.00142121	0.0338273	-0.769286
ENSG00000211666.2_IGLV2-14	1.56961	-1.56339	3.33026	0.00130404	0.0338298	-0.782479
ENSG00000119714.10_GPR68	0.587141	1.28754	3.52494	0.00189018	0.0338459	-0.127328
ENSG00000255977.1_RP11-444J21.2	0.793665	-5.26182	3.30874	0.00137291	0.0338561	-0.840704
ENSG00000103226.17_NOMO3	-0.560546	1.36545	-3.3124	0.00134385	0.033893	-1.01529
ENSG00000181847.11_TIGIT	0.783126	-1.52812	3.4081	0.00155495	0.0339046	-0.481582
ENSG00000250510.7_GPR162	0.399884	2.94026	3.35574	0.00134426	0.0339551	-0.923429
ENSG00000188677.14_PARVB	0.361692	4.58699	3.45562	0.0015717	0.0339552	-0.654198
ENSG00000237451.3_CDK2AP2P2	0.62311	-3.83944	3.39739	0.00149153	0.0339899	-0.517374
ENSG00000259430.1_CERS3-AS1	0.747935	-4.07134	3.41525	0.00159387	0.034069	-0.435155
ENSG00000201772.1_SNORA5C	0.489856	-1.85826	3.37739	0.00163655	0.0341776	-0.572537
ENSG00000269404.6_SPIB	0.98269	-1.81156	3.34504	0.00139885	0.0342173	-0.7013
ENSG00000134817.10_APLNR	1.00271	1.94387	3.40753	0.00155267	0.0342215	-0.658304
ENSG00000211643.2_IGLV5-52	-0.356556	1.21464	-3.30353	0.00144121	0.0342912	-0.97134
ENSG00000162576.16_MXRA8	0.336052	5.33082	3.3587	0.00144351	0.0343025	-1.28568
ENSG00000197629.5_MPEG1	0.788535	2.22004	3.31165	0.00129308	0.0343637	-1.11541
ENSG00000255354.1_RP11-148O21.2	0.955074	-3.82742	3.28741	0.00124971	0.0343955	-0.923598
ENSG00000179978.11_RP11-1319K7.1	-0.593656	-0.57238	-3.28854	0.00137818	0.0343974	-0.932255
ENSG00000198099.8_ADH4	1.01056	-2.08132	3.31924	0.00144875	0.034437	-0.848753
ENSG00000175262.14_C1orf127	1.06561	-1.58053	3.32154	0.00135886	0.0344609	-0.780947
ENSG00000277287.1_RP4-794I6.4	0.698034	-1.47723	3.35881	0.00142102	0.0344868	-0.649883
ENSG00000272568.5_CTB-113D17.1	0.781346	-1.10658	3.45941	0.00188323	0.0345553	-0.283118
ENSG00000185442.12_FAM174B	-0.42895	3.03437	-3.32729	0.00146612	0.0345698	-1.01373
ENSG00000138964.16_PARVG	0.755251	2.69456	3.31144	0.00132866	0.0347539	-1.12108
ENSG00000198237.8_RP11-98J23.2	-0.726018	-2.73275	-3.27602	0.00146054	0.0348613	-0.926924
ENSG00000198865.9_CCDC152	0.432605	5.88708	3.38539	0.00159539	0.0349234	-1.11567
ENSG00000108700.4_CCL8	1.09646	-2.3497	3.32533	0.00145261	0.0349303	-0.773358
ENSG00000187398.11_LUZP2	-0.864136	-1.5355	-3.34893	0.00151816	0.0349334	-0.824142
ENSG00000072694.20_FCGR2B	0.589691	0.947732	3.37251	0.00149571	0.0349486	-0.791104
ENSG00000169169.14_CPT1C	0.696427	2.41767	3.32541	0.00132063	0.0349705	-0.971089
ENSG00000197253.13_TPSB2	0.792033	0.473801	3.47093	0.00185622	0.0350074	-0.407753
ENSG00000267939.1_CTD-2325M2.1	0.574827	-2.35553	3.32728	0.00152377	0.0350118	-0.757698
ENSG00000179528.15_LBX2	0.504799	-0.430538	3.3785	0.00157338	0.0351911	-0.61435
ENSG00000256667.6_KLRA1P	-0.385157	1.4575	-3.29274	0.00145959	0.035225	-1.06005
ENSG00000268985.1_CTD-2528A14.1	-0.942683	-3.82266	-3.38152	0.00172558	0.0352336	-0.543508
ENSG00000244538.1_RP11-10G12.1	0.813241	-3.65978	3.29978	0.00142332	0.0353409	-0.84762
ENSG00000227586.5_RPS26P39	0.883492	-4.65659	3.29102	0.00147742	0.0354342	-0.883111
ENSG00000104953.19_TLE6	0.771178	0.2434	3.29924	0.00139521	0.0355187	-0.955967
ENSG00000243811.8_APOBEC3D	0.498273	0.519356	3.3721	0.00155224	0.0355216	-0.678718
ENSG00000229891.1_LINC01315	0.611862	-0.427241	3.33041	0.0015834	0.035591	-0.789642
ENSG00000131097.6_HIGD1B	0.636034	0.347854	3.34793	0.00148228	0.0356006	-0.710854
ENSG00000264954.1_PRR29-AS1	0.810001	-2.45663	3.35356	0.00155204	0.0356091	-0.655873
ENSG00000273870.1_RP11-174N3.4	0.733364	-3.28682	3.31818	0.00149504	0.0356098	-0.779158
ENSG00000099377.13_HSD3B7	0.392405	3.29659	3.40198	0.00155534	0.0356151	-0.809533
ENSG00000128394.16_APOBEC3F	0.408973	0.671194	3.32251	0.00141695	0.0356182	-0.88987
ENSG00000133805.15_AMPD3	0.495442	3.62763	3.31124	0.00142504	0.035661	-1.03815
ENSG00000034239.10_EFCAB1	1.05731	-1.06543	3.28519	0.00138742	0.0356758	-0.916684
ENSG00000259429.5_UBE2Q2P2	-0.556601	0.310414	-3.28797	0.00153895	0.0357267	-0.929853
ENSG00000244053.1_RPL13AP2	0.82215	-3.27209	3.29987	0.00146985	0.0357617	-0.843856
ENSG00000273038.2_RP11-479G22.8	-0.52587	0.242815	-3.27142	0.00141921	0.0357851	-1.13492
ENSG00000249310.2_APOBEC3B-AS1	0.916538	-2.53192	3.29816	0.00143082	0.0357859	-0.861005
ENSG00000233360.4_Z83844.1	0.673347	1.92907	3.29384	0.0013494	0.0357985	-1.01716
ENSG00000231259.4_AC125232.1	-0.347107	1.12369	-3.31866	0.0015102	0.035828	-0.926789
ENSG00000233093.5_LINC00892	0.90296	-4.07586	3.31664	0.0014388	0.0360182	-0.790557
ENSG00000256803.1_RP11-133L14.5	0.734914	-3.56779	3.3099	0.00154902	0.0360564	-0.82023
ENSG00000163590.13_PPM1L	-0.335855	4.05669	-3.41648	0.00174088	0.0360659	-0.883126
ENSG00000221866.9_PLXNA4	0.735913	3.14602	3.28243	0.00144589	0.0361401	-1.31282
ENSG00000257838.5_RP11-368J21.3	1.05348	-2.8815	3.29005	0.00142338	0.0362595	-0.882867
ENSG00000122882.10_ECD	-0.159951	4.02326	-3.33689	0.00163485	0.0362807	-1.15918
ENSG00000211648.2_IGLV1-47	1.33827	-3.05576	3.32274	0.00150195	0.0364793	-0.768407
ENSG00000261013.1_CTD-2050B12.1	0.614276	-5.72374	3.29476	0.00152664	0.0365158	-0.87859
ENSG00000173273.15_TNKS	-0.181386	5.30709	-3.3036	0.00148425	0.0366315	-1.36115
ENSG00000231552.1_IGBP1P3	0.759497	-5.38532	3.2895	0.00154517	0.0367287	-0.89533
ENSG00000188487.11_INSC	-0.7728	-0.760336	-3.34649	0.00179171	0.0367492	-0.746648
ENSG00000223561.6_AC003090.1	-0.667631	-1.20619	-3.31643	0.00156108	0.0368174	-0.908971
ENSG00000244641.2_RPS26P43	0.679565	-5.62397	3.27481	0.0014731	0.0368388	-0.958118
ENSG00000140853.15_NLRC5	0.462321	4.37789	3.32872	0.00153163	0.0368565	-1.16898
ENSG00000121577.13_POPDC2	0.527068	2.30034	3.29344	0.00151667	0.0369162	-1.13683
ENSG00000250433.1_CLSTN2-AS1	0.773805	-4.77827	3.30138	0.00169125	0.03693	-0.836505
ENSG00000270681.1_RP11-372K14.2	-0.625336	-0.765125	-3.30059	0.0016225	0.0369546	-0.903526
ENSG00000278030.1_TRBV7-9	0.831234	-4.13202	3.30011	0.00157154	0.0369777	-0.855341
ENSG00000215158.9_RP11-1023L17.1	-0.409571	0.670086	-3.28307	0.00157291	0.0369878	-1.03686
ENSG00000211596.3_IGKJ2	1.61314	-1.60958	3.28613	0.00150039	0.036998	-0.920957
ENSG00000206120.11_EGFEM1P	-0.971176	-2.85306	-3.31202	0.00168359	0.0370229	-0.794935
ENSG00000258177.1_RP11-394J1.2	0.41713	0.272121	3.38441	0.00169577	0.0370716	-0.664936
ENSG00000234996.4_RP11-480I12.9	0.720176	-2.88401	3.29046	0.00156725	0.0371243	-0.869463
ENSG00000278932.3_bP-21264C1.2	0.740193	-3.11524	3.28979	0.00160544	0.0371418	-0.866989
ENSG00000152804.10_HHEX	0.540244	1.91798	3.30757	0.00156764	0.0372913	-1.0329
ENSG00000109046.14_WSB1	-0.421494	7.15098	-3.27399	0.00145896	0.0373326	-1.6656
ENSG00000242472.1_IGHJ5	1.31601	-3.43555	3.28012	0.0015109	0.0373589	-0.916168
ENSG00000132622.10_HSPA12B	0.556596	2.79132	3.34381	0.00162947	0.0373832	-0.989867
ENSG00000137965.10_IFI44	0.471589	3.26042	3.32262	0.001716	0.0374432	-1.09846
ENSG00000211961.3_IGHV1-45	0.870131	-5.03434	3.22957	0.00141312	0.0374764	-1.11487
ENSG00000213316.9_LTC4S	0.415893	0.989737	3.36074	0.00168504	0.0374972	-0.796463
ENSG00000129673.9_AANAT	0.670424	-1.57624	3.34235	0.00172696	0.0375047	-0.681507
ENSG00000244116.3_IGKV2-28	1.39153	-3.0353	3.2702	0.00150608	0.037546	-0.950004
ENSG00000234568.3_BIN2P1	0.644018	-4.91409	3.24757	0.00146873	0.0375489	-1.05469
ENSG00000214063.10_TSPAN4	0.257175	4.59162	3.35076	0.00173484	0.0376813	-1.15847
ENSG00000006377.10_DLX6	1.00319	-2.06129	3.32562	0.00176187	0.0378682	-0.76877
ENSG00000171121.16_KCNMB3	-0.201253	3.20805	-3.33459	0.00169345	0.0379901	-1.10693
ENSG00000126070.19_AGO3	-0.168064	4.45497	-3.32247	0.00169749	0.0380699	-1.23033
ENSG00000087338.4_GMCL1	-0.20209	3.52839	-3.32609	0.0016332	0.0381104	-1.17048
ENSG00000196735.11_HLA-DQA1	0.614009	2.47257	3.33481	0.00184288	0.0382192	-1.07581
ENSG00000229776.1_C4B-AS1	0.861328	-3.75764	3.29037	0.00176319	0.0382456	-0.861209
ENSG00000113555.5_PCDH12	0.425576	2.56483	3.33646	0.00168218	0.0382675	-0.984406
ENSG00000226567.1_LINC00606	0.599826	-5.10886	3.23901	0.00158523	0.0383023	-1.07843
ENSG00000140830.8_TXNL4B	0.276995	3.04918	3.26914	0.0017784	0.0383337	-1.25152
ENSG00000157500.10_APPL1	-0.176736	4.98346	-3.27672	0.00161331	0.0384492	-1.45104
ENSG00000117475.13_BLZF1	-0.193929	3.40441	-3.31199	0.00167619	0.0386237	-1.20207
ENSG00000136514.2_RTP4	0.544157	-0.258819	3.33463	0.00193191	0.0387497	-0.742164
ENSG00000273172.1_LINC02091	0.735826	-3.83945	3.27319	0.00172227	0.03876	-0.927535
ENSG00000249637.1_CTC-329D1.2	0.473574	-1.57731	3.3162	0.00184137	0.0387952	-0.767144
ENSG00000087237.10_CETP	0.847609	-0.514111	3.25466	0.00161988	0.038909	-1.03706
ENSG00000251639.2_RP11-20I20.1	0.69201	-3.4387	3.28624	0.00181996	0.0389488	-0.882302
ENSG00000151640.12_DPYSL4	0.789873	1.82809	3.25219	0.00173476	0.039032	-1.11886
ENSG00000223496.2_EXOSC6	-0.30286	4.09004	-3.22906	0.00158261	0.0390687	-1.5239
ENSG00000231475.3_IGHV4-31	1.12021	-3.96676	3.25028	0.001645	0.0391032	-1.01524
ENSG00000260719.1_AC009133.17	0.957009	-4.17284	3.22439	0.00156812	0.0391094	-1.10668
ENSG00000112031.15_MTRF1L	-0.225135	3.01947	-3.25271	0.00177024	0.0391293	-1.34893
ENSG00000185658.13_BRWD1	-0.200212	5.69436	-3.2695	0.00163475	0.0391868	-1.50214
ENSG00000154165.4_GPR15	0.955362	-3.53789	3.26528	0.00165883	0.0391871	-0.964558
ENSG00000235272.1_FAM103A2P	0.756094	-3.7	3.28636	0.00189082	0.0392051	-0.865285
ENSG00000271970.1_RP3-337H4.10	-0.33813	-0.473298	-3.22825	0.00161342	0.0392087	-1.15697
ENSG00000270210.1_RP11-373D23.3	-0.681166	-0.828224	-3.26628	0.00175882	0.0392274	-1.17097
ENSG00000272372.1_RP11-441F2.5	0.696578	-3.10001	3.28833	0.00187628	0.0392585	-0.877756
ENSG00000065809.13_FAM107B	-0.517994	4.61748	-3.21178	0.00158038	0.0392856	-1.6525
ENSG00000128973.12_CLN6	0.250336	3.98658	3.32486	0.00199207	0.0395213	-1.08518
ENSG00000077232.17_DNAJC10	-0.194949	5.50456	-3.26511	0.00180762	0.0395645	-1.55516
ENSG00000187630.15_DHRS4L2	-0.315204	2.89163	-3.20977	0.00172251	0.039573	-1.43466
ENSG00000259648.1_RP11-643G16.4	0.754021	-3.88195	3.26552	0.00181753	0.0396498	-0.952515
ENSG00000064201.15_TSPAN32	0.670022	0.653572	3.22997	0.00161182	0.0396607	-1.16492
ENSG00000164663.14_USP49	-0.209316	3.53297	-3.27741	0.00180805	0.0397296	-1.26129
ENSG00000141505.11_ASGR1	0.529488	0.666998	3.33941	0.00193935	0.0397974	-0.727255
ENSG00000206145.8_P2RX6P	0.905615	-2.99383	3.27273	0.00182119	0.0398655	-0.924182
ENSG00000265531.3_FCGR1CP	0.870901	-2.31752	3.28853	0.00185731	0.0399107	-0.880093
ENSG00000065613.13_SLK	-0.198497	5.66803	-3.25852	0.00164608	0.0399983	-1.58003
ENSG00000148357.16_HMCN2	0.715609	2.52203	3.36327	0.00221247	0.0400661	-1.05063
ENSG00000185697.16_MYBL1	-0.393373	1.82817	-3.44394	0.00245762	0.0400681	-0.630869
ENSG00000071189.21_SNX13	-0.207333	4.81684	-3.24417	0.00164622	0.040262	-1.53936
ENSG00000182048.11_TRPC2	0.716518	-2.69553	3.24674	0.00174343	0.0402824	-1.01888
ENSG00000248593.3_DSTNP2	0.258314	1.38599	3.22965	0.00180032	0.040318	-1.31397
ENSG00000173065.13_FAM222B	-0.223971	4.14978	-3.27485	0.00201433	0.04036	-1.35416
ENSG00000234176.1_HSPA8P1	0.853105	-2.56623	3.23399	0.00178886	0.0404184	-1.05188
ENSG00000211696.2_TRGV8	0.705627	-4.61821	3.23554	0.00176392	0.0404811	-1.06596
ENSG00000133106.14_EPSTI1	0.523252	1.91333	3.30588	0.00214668	0.040525	-0.968787
ENSG00000234498.3_RPL13AP20	0.634702	-1.13521	3.21809	0.0016863	0.0406614	-1.15249
ENSG00000167676.4_PLIN4	0.818689	5.17233	3.26365	0.00190096	0.0406702	-1.3928
ENSG00000122741.15_DCAF10	-0.188973	4.36385	-3.2395	0.00167464	0.0408596	-1.53234
ENSG00000125740.13_FOSB	1.0183	3.05187	3.2453	0.00194552	0.0408652	-1.42468
ENSG00000213820.3_RPL13P2	0.740797	-3.31575	3.22605	0.00180734	0.0409589	-1.07367
ENSG00000240480.1_RPL29P2	0.830851	-4.39723	3.22011	0.00177738	0.0409825	-1.09683
ENSG00000130702.15_LAMA5	-0.274599	7.02396	-3.25043	0.00197926	0.0409949	-1.7426
ENSG00000162894.11_FCMR	0.886618	0.734261	3.27399	0.00186364	0.041008	-0.978043
ENSG00000166908.17_PIP4K2C	-0.226558	4.5735	-3.24032	0.00179103	0.0410502	-1.58138
ENSG00000254417.1_ANO1-AS2	0.695085	-5.16779	3.25338	0.00201282	0.0410571	-0.980738
ENSG00000225071.1_GS1-184P14.2	0.883369	-3.99136	3.2435	0.00190075	0.0412373	-1.00894
ENSG00000100351.16_GRAP2	0.7059	0.112205	3.28476	0.00194506	0.0413312	-0.920288
ENSG00000163946.13_FAM208A	-0.168619	5.20626	-3.25931	0.00183499	0.0413322	-1.51394
ENSG00000072364.12_AFF4	-0.198189	6.05044	-3.27385	0.00187646	0.041363	-1.55097
ENSG00000240041.1_IGHJ4	1.58493	-2.2911	3.23088	0.0018675	0.0414257	-1.07605
ENSG00000242314.1_RPL12P32	0.769091	-4.49362	3.23278	0.00183776	0.0414407	-1.05489
ENSG00000198435.3_NRARP	0.653405	1.57561	3.27954	0.00195233	0.0414985	-1.02825
ENSG00000121644.18_DESI2	-0.169602	4.28935	-3.23996	0.00182382	0.0416013	-1.54865
ENSG00000164687.10_FABP5	0.584588	3.53395	3.32965	0.00211492	0.041663	-0.915054
ENSG00000229299.2_RP4-583P15.10	0.56299	0.538262	3.24494	0.00185367	0.0416819	-1.1105
ENSG00000115232.13_ITGA4	0.487498	1.5198	3.30007	0.00218167	0.0417976	-0.984716
ENSG00000267339.5_LINC00906	0.808597	-3.82706	3.20881	0.00181258	0.0418124	-1.15551
ENSG00000267292.1_RP11-703I16.2	0.551199	-5.87084	3.19596	0.0017446	0.0419548	-1.21609
ENSG00000237702.2_TRBV3-1	0.652474	-4.72003	3.26297	0.00195622	0.0419707	-0.966655
ENSG00000247134.6_RP11-11N9.4	0.751606	-1.75929	3.2204	0.00188595	0.04198	-1.09106
ENSG00000240583.11_AQP1	0.465202	6.31736	3.24594	0.00191276	0.0420738	-1.73702
ENSG00000227959.1_RP11-276H7.2	0.628687	-3.10719	3.22504	0.00189657	0.0421105	-1.07257
ENSG00000240395.1_RPL5P23	0.675779	-2.08084	3.19695	0.00185613	0.0422471	-1.19245
ENSG00000164483.16_SAMD3	0.667193	-0.759505	3.29709	0.00216049	0.0423283	-0.848748
ENSG00000127324.8_TSPAN8	-0.780033	1.35483	-3.21077	0.0018346	0.0423599	-1.52949
ENSG00000233609.3_RPL10P19	0.643686	-2.13292	3.27539	0.00212017	0.0423649	-0.891595
ENSG00000229814.1_RPL35AP21	0.676231	-5.53031	3.19543	0.00187335	0.0423681	-1.19769
ENSG00000114115.9_RBP1	0.642385	2.26196	3.19283	0.00181048	0.0423868	-1.40041
ENSG00000255189.1_GLYATL1P1	0.694851	-4.73549	3.22337	0.00187911	0.0424089	-1.09173
ENSG00000271945.1_RP11-354K4.2	0.598236	-5.28302	3.18819	0.00180015	0.0424125	-1.23272
ENSG00000211972.2_IGHV3-66	1.00097	-4.42875	3.18778	0.00182586	0.0424329	-1.22167
ENSG00000232810.3_TNF	0.844794	-1.93068	3.26655	0.00201342	0.0424388	-0.928486
ENSG00000267070.1_RP11-10K17.6	0.68289	-5.04705	3.21528	0.00204569	0.0424468	-1.11979
ENSG00000168899.4_VAMP5	0.373296	3.82864	3.2274	0.00188353	0.0424593	-1.52296
ENSG00000227232.5_WASH7P	0.451635	1.67182	3.1596	0.00176524	0.0427035	-1.51325
ENSG00000270136.5_MINOS1-NBL1	0.235381	6.25836	3.20955	0.00197061	0.0427056	-1.82026
ENSG00000151881.14_TMEM267	-0.227901	2.43844	-3.22677	0.00196228	0.0427271	-1.40217
ENSG00000180773.14_SLC36A4	-0.276884	3.39998	-3.19632	0.00184616	0.0427582	-1.57076
ENSG00000183828.14_NUDT14	0.385531	2.91199	3.28144	0.0021659	0.0428116	-1.08396
ENSG00000229119.3_CTB-63M22.1	0.63256	-1.54145	3.2126	0.00191948	0.0429624	-1.14441
ENSG00000133706.17_LARS	-0.17014	5.9312	-3.23596	0.00217071	0.0429676	-1.61775
ENSG00000240535.8_CTD-2313F11.1	0.826657	-2.07642	3.31962	0.00239815	0.0429748	-0.756872
ENSG00000179088.14_C12orf42	0.886734	-3.62801	3.19824	0.00193422	0.042996	-1.17363
ENSG00000072134.15_EPN2	0.206427	5.35942	3.18319	0.00201892	0.043085	-1.7922
ENSG00000197106.6_SLC6A17	-0.776949	0.956597	-3.22793	0.0020874	0.043139	-1.32262
ENSG00000237254.2_TRBV30	0.646744	-4.97216	3.1912	0.00189131	0.0432928	-1.21645
ENSG00000102910.13_LONP2	-0.176476	6.06687	-3.19108	0.00186365	0.0433229	-1.79779
ENSG00000120451.10_SNX19	-0.199821	5.68333	-3.18637	0.00187677	0.0434144	-1.80106
ENSG00000280053.1_RP11-61K12.2	0.674197	-3.3934	3.24307	0.00236973	0.0434497	-0.99392
ENSG00000184708.17_EIF4ENIF1	-0.135051	4.72698	-3.24551	0.00203122	0.0434798	-1.51311
ENSG00000133858.15_ZFC3H1	-0.198311	5.46515	-3.22806	0.00205181	0.0435169	-1.64483
ENSG00000231181.1_RP13-15M17.1	0.740032	-2.5473	3.2106	0.00204974	0.0435645	-1.11359
ENSG00000282122.1_IGHV7-4-1	0.95165	-4.85402	3.16669	0.00190198	0.0436714	-1.28901
ENSG00000126460.10_PRRG2	0.792536	-0.271048	3.21039	0.00190574	0.0437466	-1.14446
ENSG00000233369.7_GTF2IP4	-0.357639	2.40088	-3.17871	0.00202573	0.0437506	-1.48187
ENSG00000235733.2_RP3-522P13.3	0.70334	-4.96583	3.1979	0.00223947	0.0438194	-1.16196
ENSG00000175643.8_RMI2	0.627469	0.0910282	3.21638	0.00212803	0.0438425	-1.12869
ENSG00000189233.11_NUGGC	0.954082	-2.39325	3.19114	0.00198731	0.0438668	-1.18542
ENSG00000263961.6_C1orf186	0.7847	-1.16643	3.27682	0.0022178	0.0439245	-0.913395
ENSG00000198715.11_GLMP	0.265314	4.04116	3.20983	0.0020526	0.043942	-1.57659
ENSG00000121274.12_PAPD5	-0.222054	3.72206	-3.35614	0.0023911	0.043957	-1.03968
ENSG00000260577.2_RP11-615I2.2	0.920335	-2.25203	3.21356	0.00215796	0.0439876	-1.10749
ENSG00000123106.10_CCDC91	-0.235788	3.9256	-3.20136	0.00195995	0.0439955	-1.59917
ENSG00000139714.12_MORN3	0.602336	0.0210047	3.23045	0.00206453	0.0440622	-1.07896
ENSG00000198742.9_SMURF1	-0.189304	5.09632	-3.35115	0.00240507	0.0440907	-1.19119
ENSG00000264452.1_snoZ6	0.66626	-1.62818	3.26847	0.00242642	0.0441148	-0.922026
ENSG00000184497.12_TMEM255B	0.400589	2.79983	3.31583	0.00256896	0.0441768	-1.08175
ENSG00000249641.2_HOXC13-AS	0.751794	-3.80254	3.19636	0.00215394	0.0441824	-1.20088
ENSG00000253132.1_IGHV3-62	0.848028	-4.92536	3.18014	0.00195797	0.0442548	-1.24738
ENSG00000242441.7_GTF2A1L	-1.05084	-1.39144	-3.15317	0.0020303	0.0444307	-1.3841
ENSG00000161542.16_PRPSAP1	-0.188951	4.55603	-3.23453	0.00263818	0.0444319	-1.49132
ENSG00000140848.16_CPNE2	0.277183	4.44673	3.23155	0.00223055	0.0444357	-1.53478
ENSG00000090447.11_TFAP4	0.279857	2.7008	3.25211	0.0024264	0.0444489	-1.23175
ENSG00000124496.12_TRERF1	0.393086	3.29228	3.30481	0.00261447	0.044454	-1.04578
ENSG00000173950.15_XXYLT1	0.220423	2.64248	3.28733	0.00234143	0.0444606	-1.14552
ENSG00000092067.5_CEBPE	0.774951	-3.26427	3.21306	0.00219844	0.0446696	-1.10651
ENSG00000159189.11_C1QC	0.645927	3.1367	3.22709	0.00222277	0.0446705	-1.52121
ENSG00000166762.16_CATSPER2	-0.536353	2.75884	-3.15852	0.00204378	0.0446913	-1.53051
ENSG00000283208.1_RP11-226E21.4	-0.233215	3.83063	-3.19007	0.00205468	0.0448488	-1.66174
ENSG00000112655.15_PTK7	0.645821	3.23064	3.22445	0.00219094	0.0448673	-1.26897
ENSG00000223396.2_RP11-134G8.5	0.405839	0.254924	3.20002	0.00218986	0.0449351	-1.21297
ENSG00000211697.4_TRGV5	0.701298	-4.65278	3.19268	0.00207199	0.0449894	-1.19401
ENSG00000211880.1_TRAJ9	0.537477	-5.32998	3.16625	0.00197343	0.044997	-1.3
ENSG00000231971.5_RP11-557H15.3	0.653439	-3.56758	3.22379	0.00227875	0.0450101	-1.07636
ENSG00000159239.13_C2orf81	0.581292	1.31928	3.15792	0.00192658	0.0450325	-1.46157
ENSG00000253256.1_CTB-11I22.1	0.730426	-4.82804	3.18811	0.00215594	0.0450909	-1.19622
ENSG00000259583.2_RP11-66B24.4	0.604424	2.49582	3.27935	0.00257018	0.0451146	-1.08359
ENSG00000217889.3_KRT18P48	0.818692	-4.30772	3.17801	0.00215246	0.0451464	-1.22884
ENSG00000118004.17_COLEC11	0.938198	0.177909	3.16406	0.00198911	0.0451902	-1.37884
ENSG00000211789.2_TRAV12-2	0.675603	-4.65612	3.19043	0.00211292	0.0452337	-1.20453
ENSG00000123575.8_FAM199X	-0.24455	4.85439	-3.20784	0.00208664	0.0452426	-1.65223
ENSG00000235962.5_RPL7AP53	0.794939	-3.83483	3.19095	0.00216986	0.0452471	-1.17206
ENSG00000099999.14_RNF215	0.226552	3.67776	3.18622	0.00206678	0.0452983	-1.58896
ENSG00000270993.1_RP11-1112G13.3	0.662128	-4.13054	3.19751	0.00220944	0.0453308	-1.15726
ENSG00000224607.4_IGKV1D-27	0.787978	-5.16908	3.14243	0.0019324	0.0455166	-1.37775
ENSG00000205424.1_AL592528.1	0.717418	-4.59545	3.18791	0.00211045	0.0455873	-1.1946
ENSG00000255690.2_TRIL	0.920796	1.87716	3.23459	0.00238125	0.0456667	-1.1591
ENSG00000235749.2_RP11-634B7.4	0.65302	-4.74246	3.184	0.00213964	0.0456733	-1.21737
ENSG00000122965.10_RBM19	-0.193561	4.80273	-3.16663	0.00222733	0.0457228	-1.76525
ENSG00000164031.16_DNAJB14	-0.211591	4.51232	-3.18513	0.0020434	0.0457261	-1.72354
ENSG00000140274.13_DUOXA2	1.14072	-0.889124	3.16065	0.00209687	0.0457834	-1.30079
ENSG00000168685.14_IL7R	0.841639	1.55507	3.22339	0.00233489	0.0459429	-1.22434
ENSG00000172236.16_TPSAB1	0.719591	0.292016	3.31615	0.00279558	0.0459597	-0.931644
ENSG00000228594.3_FNDC10	0.835852	1.26624	3.1769	0.00202773	0.0460212	-1.28125
ENSG00000211713.3_TRBV6-4	0.641292	-5.21068	3.14626	0.00201655	0.0460388	-1.36406
ENSG00000078549.14_ADCYAP1R1	0.978465	2.13856	3.16574	0.00220667	0.046085	-1.36064
ENSG00000284393.1_RP11-266K4.16	0.437537	-0.584233	3.15975	0.00224258	0.0461175	-1.35285
ENSG00000140451.12_PIF1	0.568676	0.541209	3.16099	0.00230739	0.0461431	-1.38732
ENSG00000262580.5_RP11-334C17.5	0.537405	2.58068	3.23171	0.0023592	0.0461512	-1.18213
ENSG00000146070.16_PLA2G7	0.882376	-0.337008	3.25379	0.00267205	0.046195	-0.966371
ENSG00000101752.11_MIB1	-0.197448	4.88689	-3.21796	0.00222667	0.0462437	-1.64952
ENSG00000115738.9_ID2	-0.419271	5.07944	-3.23729	0.00273765	0.0462635	-1.69391
ENSG00000267268.1_AC007204.2	0.712062	-3.30833	3.20166	0.00236268	0.0464518	-1.12945
ENSG00000169291.9_SHE	0.400701	3.02212	3.30468	0.00284851	0.0465544	-1.13749
ENSG00000128805.14_ARHGAP22	0.482338	2.22085	3.17993	0.00221211	0.0466414	-1.51202
ENSG00000269800.1_PLEKHA3P1	0.864438	-3.50497	3.16134	0.00220447	0.046661	-1.26855
ENSG00000135723.13_FHOD1	0.313536	4.96979	3.2054	0.00226412	0.0467614	-1.62581
ENSG00000198162.12_MAN1A2	-0.188139	4.76067	-3.20152	0.00228452	0.0467615	-1.67681
ENSG00000205923.3_CEMP1	0.302253	2.91461	3.14754	0.00219537	0.0467855	-1.66117
ENSG00000107077.18_KDM4C	-0.168156	4.4944	-3.15363	0.00210346	0.046798	-1.7994
ENSG00000256393.1_RPL41P5	0.837018	-3.61382	3.16972	0.00226252	0.0468728	-1.23785
ENSG00000130052.13_STARD8	0.375711	3.22562	3.31862	0.00307003	0.0469261	-1.05318
ENSG00000183346.6_C10orf107	0.900299	-1.72245	3.16813	0.00230863	0.0470508	-1.29784
ENSG00000187808.4_SOWAHD	0.743873	-1.84788	3.16693	0.00224489	0.0470853	-1.25761
ENSG00000152492.13_CCDC50	-0.190004	5.54849	-3.15753	0.00220327	0.0471641	-1.92434
ENSG00000211890.3_IGHA2	1.68935	0.64737	3.14682	0.00211136	0.0471797	-1.43336
ENSG00000268287.1_CTB-60B18.18	0.682437	-4.3785	3.16575	0.00229373	0.0472411	-1.27824
ENSG00000227329.2_RP11-258C19.4	-0.501239	-1.5812	-3.14753	0.00225499	0.047308	-1.35709
ENSG00000154265.15_ABCA5	-0.338075	5.17629	-3.2221	0.00251795	0.0473104	-1.55538
ENSG00000136546.13_SCN7A	-0.939756	2.15585	-3.16165	0.00244379	0.0473984	-1.43003
ENSG00000198265.11_HELZ	-0.185444	5.19993	-3.21438	0.00252267	0.0474091	-1.61308
ENSG00000270326.1_RP5-874C20.6	-0.689827	-4.68593	-3.1769	0.00239658	0.0475756	-1.21325
ENSG00000256540.1_RP11-598F7.6	0.67763	-2.38021	3.20586	0.00236916	0.0476422	-1.10858
ENSG00000158636.16_EMSY	-0.210194	4.09266	-3.14626	0.00224646	0.0477151	-1.80655
ENSG00000211792.2_TRAV14DV4	0.630311	-4.97952	3.1881	0.00240396	0.0477203	-1.20259
ENSG00000183784.6_C9orf66	0.576755	-2.02297	3.23227	0.00259704	0.0477378	-1.01631
ENSG00000224884.1_AC034187.2	-0.580976	-2.16903	-3.19106	0.00259255	0.0477509	-1.26775
ENSG00000186827.10_TNFRSF4	0.633677	0.345569	3.19854	0.00233243	0.0477981	-1.23271
ENSG00000275898.1_RP11-497G19.7	0.701371	-3.78448	3.16833	0.00230775	0.0478014	-1.25637
ENSG00000179044.15_EXOC3L1	0.606329	1.33971	3.18537	0.00228507	0.0478083	-1.32853
ENSG00000156675.15_RAB11FIP1	-0.453595	4.24831	-3.1516	0.00236258	0.0479794	-1.79071
ENSG00000213777.5_CTD-2224J9.8	0.702847	-2.05825	3.19061	0.00270873	0.0480194	-1.16548
ENSG00000237172.3_B3GNT9	0.255778	3.3139	3.1879	0.00251664	0.0481451	-1.61475
ENSG00000134955.11_SLC37A2	0.497789	2.27269	3.17073	0.00231406	0.0481661	-1.45427
ENSG00000158747.13_NBL1	0.276951	5.67052	3.14644	0.00236536	0.0481846	-2.0099
ENSG00000233028.1_RP4-725G10.4	0.858155	-4.5223	3.14599	0.00235011	0.0482006	-1.31353
ENSG00000259425.5_RP11-566K19.5	0.934775	-2.37055	3.13979	0.00229578	0.0482014	-1.34209
ENSG00000128268.11_MGAT3	0.577807	3.05129	3.20796	0.00258084	0.0482224	-1.26873
ENSG00000153989.7_NUS1	-0.189541	3.76071	-3.17096	0.00254904	0.0482658	-1.68919
ENSG00000254802.1_AC022182.3	0.823095	-3.17666	3.15913	0.00236585	0.0483713	-1.27961
ENSG00000112309.10_B3GAT2	-0.205929	4.57564	-3.12133	0.0021776	0.0483778	-1.91005
ENSG00000165238.16_WNK2	-0.683024	4.25266	-3.171	0.00265516	0.0484246	-1.6259
ENSG00000179750.15_APOBEC3B	0.871096	-1.34243	3.14172	0.00230095	0.0485451	-1.33979
ENSG00000211845.1_TRAJ44	0.60691	-5.29145	3.12551	0.00222239	0.0485676	-1.42112
ENSG00000254902.1_ANO1-AS1	0.425504	0.757832	3.18002	0.00249844	0.0486263	-1.57893
ENSG00000093072.15_CECR1	0.612771	3.80019	3.14891	0.00233359	0.0486524	-1.65352
ENSG00000134256.12_CD101	0.497434	-0.151065	3.15802	0.00247104	0.0486743	-1.31941
ENSG00000278869.1_CITF22-49E9.3	0.86543	-2.55112	3.16597	0.00241329	0.0487154	-1.24233
ENSG00000165669.13_FAM204A	-0.177516	4.41106	-3.14176	0.00239361	0.0488527	-1.84017
ENSG00000105371.8_ICAM4	0.654488	-2.39076	3.1988	0.00251327	0.0488915	-1.12667
ENSG00000071889.16_FAM3A	0.282386	4.84462	3.09417	0.00224148	0.0490563	-2.02964
ENSG00000121797.9_CCRL2	0.566203	-0.11375	3.19221	0.00262792	0.0491451	-1.22934
ENSG00000105538.9_RASIP1	0.511744	3.3406	3.23249	0.00276756	0.0491954	-1.37395
ENSG00000169683.7_LRRC45	0.328939	3.24074	3.21237	0.00285112	0.049215	-1.37492
ENSG00000158715.5_SLC45A3	0.564341	1.87864	3.16368	0.00243315	0.0492274	-1.48479
ENSG00000261039.2_RP11-417E7.2	-0.603154	-4.12521	-3.15454	0.00285715	0.0492686	-1.33128
ENSG00000230648.1_RP3-406P24.3	0.662359	-4.12375	3.16065	0.00256603	0.0492993	-1.24974
ENSG00000198841.3_KTI12	0.271793	2.01821	3.13917	0.0026552	0.0493499	-1.61352
ENSG00000258810.1_RP11-219E7.1	0.914501	-4.09542	3.1473	0.0025795	0.0493633	-1.29898
ENSG00000254503.1_CTD-2521M24.4	0.604874	-3.14281	3.20516	0.00265277	0.0493977	-1.10084
ENSG00000136630.12_HLX	0.470023	2.79636	3.13522	0.00239341	0.0494042	-1.74128
ENSG00000188086.13_PRSS45	0.914727	-2.0463	3.1006	0.00240115	0.0494126	-1.5005
ENSG00000211751.9_TRBC1	1.11559	-0.416393	3.15849	0.00256669	0.0494176	-1.32331
ENSG00000235997.2_LINC01936	-0.53625	-2.18549	-3.15591	0.00255868	0.0494187	-1.44304
ENSG00000281887.3_GIMAP1-GIMAP5	0.499536	3.48509	3.22037	0.00282199	0.0494496	-1.45768
ENSG00000136250.11_AOAH	0.733622	1.10103	3.15131	0.00247938	0.0494764	-1.44702
ENSG00000249306.5_LINC01411	0.79509	-3.13948	3.15811	0.00271694	0.0494818	-1.26058
ENSG00000280137.1_RP11-297C4.6	0.930027	-1.70287	3.13648	0.0023541	0.0496118	-1.3535
ENSG00000146147.14_MLIP	-0.855461	1.43698	-3.1101	0.00244261	0.0496372	-1.61823
ENSG00000130827.6_PLXNA3	-0.321255	5.23529	-3.18577	0.00298561	0.0496884	-1.72707
ENSG00000144357.16_UBR3	-0.235371	5.44697	-3.15076	0.00240038	0.0496985	-1.88231
ENSG00000239571.1_IGKV2D-30	0.820186	-4.8289	3.10368	0.00228111	0.0497463	-1.48338
ENSG00000115904.12_SOS1	-0.201717	5.23502	-3.17936	0.00260557	0.0497812	-1.77845
ENSG00000282133.1_TRBJ1-3	0.851563	-5.04674	3.10975	0.00227714	0.0498081	-1.45772
ENSG00000100697.14_DICER1	-0.231493	5.88668	-3.12637	0.00239915	0.0498772	-1.9909
ENSG00000211787.1_TRAV8-3	0.675312	-4.29815	3.16509	0.002567	0.0499555	-1.26338

## Sheet: Skin_Not_Sun_Exposed_Suprapubic
Gene	logFC	AveExpr	t	P.Value	adj.P.Val	B
ENSG00000259187.1_CTD-2008A1.1	3.58416	-3.90608	13.351	6.8259e-37	2.6759e-32	76.2536
ENSG00000233913.7_RPL10P9	2.82201	1.3197	11.6365	3.2553e-28	5.3045e-24	58.93
ENSG00000230076.1_RPL10P6	3.77563	-1.61407	11.2908	1.622e-26	1.3306e-22	54.1332
ENSG00000259479.6_SORD2P	2.2928	-0.820599	10.8349	6.1092e-25	5.7962e-21	49.6306
ENSG00000226278.1_PSPHP1	5.24262	-2.44098	10.391	1.3578e-22	1.0646e-18	44.6419
ENSG00000275987.1_U1	2.25459	-5.26609	8.03623	3.2023e-15	1.364e-11	23.6605
ENSG00000274512.5_TBC1D3L	-3.53328	0.517395	-7.88947	4.0749e-14	9.5054e-11	23.0118
ENSG00000215374.5_FAM66B	-1.56232	-1.24625	-7.70829	7.0161e-14	1.7416e-10	21.5137
ENSG00000180902.17_D2HGDH	-0.800692	4.93304	-7.91771	1.0329e-13	1.9908e-10	24.104
ENSG00000185829.17_ARL17A	-1.23342	1.16665	-7.57284	1.0037e-12	1.55356e-09	21.1602
ENSG00000230202.1_RP11-632C17__A.1	1.36032	1.29627	7.51956	1.7536e-12	1.95255e-09	21.0552
ENSG00000196312.12_MFSD14C	-0.628483	2.46087	-7.32959	1.1997e-12	1.95286e-09	19.6247
ENSG00000182534.13_MXRA7	0.892988	5.87725	7.30646	3.8261e-12	4.92016e-09	19.5407
ENSG00000238083.7_LRRC37A2	-1.30482	2.73366	-7.26653	3.8476e-12	4.9412e-09	19.1822
ENSG00000172799.5_ZBTB8OSP2	2.4246	-4.60473	7.06291	7.4098e-12	8.67809e-09	16.9766
ENSG00000259352.1_RP11-109D20.2	-1.27363	-0.0075462	-7.18854	9.385e-12	9.18366e-09	18.4408
ENSG00000224237.1_MINOS1P3	2.97156	-3.71214	7.50284	1.8905e-11	1.14854e-08	20.0615
ENSG00000241720.2_RP4-735C1.4	0.918734	2.47264	7.23999	1.3587e-11	1.38212e-08	19.1006
ENSG00000276710.4_CSPG4P10	-0.983022	2.19063	-7.44614	1.7182e-11	1.44839e-08	20.5847
ENSG00000255769.7_GOLGA2P10	-1.00821	1.97039	-7.46203	1.8575e-11	1.49753e-08	20.7032
ENSG00000165813.18_CCDC186	-0.592002	4.13856	-7.21583	2.5325e-11	2.68448e-08	18.937
ENSG00000204894.4_RP11-208G20.2	2.69108	-4.1382	6.90306	2.7307e-11	2.77034e-08	16.0311
ENSG00000244155.1_CYP4F34P	2.43144	-4.61065	7.10813	5.167e-11	3.9425e-08	17.4357
ENSG00000275464.4_CH507-9B2.5	-1.31523	1.13045	-6.84288	4.3844e-11	3.98564e-08	16.1178
ENSG00000279656.1_RP11-298I3.6	-2.5513	-1.07976	-6.90143	4.7995e-11	4.31838e-08	15.9961
ENSG00000137968.16_SLC44A5	-2.80117	0.129734	-7.06912	6.1497e-11	4.9061e-08	17.631
ENSG00000223722.3_RP11-467L13.5	2.15953	-2.04157	6.75065	7.7643e-11	7.25017e-08	15.1894
ENSG00000234793.1_AC114730.7	-1.01488	2.11025	-6.80373	9.074e-11	7.67308e-08	16.0911
ENSG00000233295.3_FAM90A20P	-2.56237	-3.20379	-6.70486	1.5352e-10	1.02664e-07	14.7849
ENSG00000241945.7_PWP2	1.80834	-0.479222	6.76779	1.6663e-10	1.16772e-07	15.6812
ENSG00000133641.17_C12orf29	-0.533383	3.59487	-6.55493	3.4999e-10	2.75023e-07	14.4854
ENSG00000102891.3_MT4	2.06743	-4.27792	7.14643	1.09774e-09	4.21547e-07	18.5648
ENSG00000237357.2_RP11-475I24.3	-1.81948	-2.40011	-6.4023	6.1265e-10	4.249e-07	13.0408
ENSG00000173674.10_EIF1AX	-0.509074	5.11053	-6.63446	7.9468e-10	4.81092e-07	15.0038
ENSG00000273136.6_NBPF26	-0.973892	2.52712	-6.54453	1.08167e-09	5.28458e-07	14.413
ENSG00000168255.19_POLR2J3	0.674044	2.18083	6.37234	9.9992e-10	5.82657e-07	13.3273
ENSG00000185339.8_TCN2	0.959033	3.71735	6.4119	1.01516e-09	7.30212e-07	13.5922
ENSG00000143033.17_MTF2	-0.499314	3.76958	-6.60898	1.27506e-09	8.16647e-07	14.8749
ENSG00000134202.10_GSTM3	0.827197	4.7821	6.36135	2.28582e-09	1.18903e-06	13.2592
ENSG00000103544.14_C16orf62	0.3159	4.99157	6.22185	2.91349e-09	1.57342e-06	12.3986
ENSG00000167904.14_TMEM68	-0.469569	2.71815	-6.31782	2.96619e-09	1.64283e-06	13.0275
ENSG00000113721.13_PDGFRB	0.842518	6.41446	6.27682	3.53707e-09	1.87954e-06	12.678
ENSG00000001036.13_FUCA2	0.584957	4.07802	6.31011	3.51623e-09	2.00302e-06	12.9885
ENSG00000251458.1_RP11-844P9.1	-1.97184	-1.85179	-6.09981	4.31842e-09	2.15212e-06	11.3771
ENSG00000184402.14_SS18L1	-0.412133	4.31646	-6.25889	6.11852e-09	2.86044e-06	12.6475
ENSG00000240344.8_PPIL3	-0.45648	3.24941	-6.01024	6.50631e-09	3.20973e-06	11.1571
ENSG00000278603.1_RP13-608F4.5	-1.11612	-0.968833	-6.08886	9.60084e-09	3.88404e-06	11.4657
ENSG00000212952.6_RP11-475I24.9	-1.80643	-3.1394	-5.95076	8.61477e-09	3.92338e-06	10.4045
ENSG00000114853.13_ZBTB47	0.722259	5.12872	6.05181	1.1374e-08	5.25146e-06	11.3873
ENSG00000182230.11_FAM153B	-1.72793	1.29836	-5.91962	1.30313e-08	5.46353e-06	10.6193
ENSG00000188636.3_LDOC1L	0.648778	4.29	6.14631	1.72642e-08	5.89929e-06	12.0071
ENSG00000267151.5_MIR2117HG	1.90273	-4.83664	6.63602	4.96764e-08	6.52962e-06	14.7979
ENSG00000160221.16_C21orf33	1.8553	-0.289245	5.98873	1.80259e-08	6.68395e-06	10.9486
ENSG00000267952.1_CTD-2207O23.12	0.585852	3.49024	5.9731	2.06714e-08	8.63146e-06	10.9667
ENSG00000183281.14_PLGLB1	-1.19239	-1.0482	-5.75041	2.44098e-08	9.13549e-06	9.3898
ENSG00000270714.1_MINOS1P2	2.14825	-3.12472	5.85773	4.35124e-08	1.04871e-05	9.95835
ENSG00000132967.9_HMGB1P5	0.687284	0.940511	5.67609	2.92962e-08	1.089e-05	9.23439
ENSG00000279030.1_RP11-212I21.3	1.04627	2.15213	6.05092	2.90507e-08	1.10238e-05	11.4327
ENSG00000205702.10_CYP2D7	-0.894021	0.976364	-5.73948	2.85835e-08	1.15514e-05	9.57581
ENSG00000242498.7_ARPIN	0.456212	4.22926	5.73827	3.14297e-08	1.1758e-05	9.5594
ENSG00000115461.4_IGFBP5	0.952154	7.01971	6.02172	3.35458e-08	1.19659e-05	11.1107
ENSG00000215692.2_AC114730.8	-0.695009	1.32358	-5.71537	5.47644e-08	1.73974e-05	9.51509
ENSG00000196656.7_AC004057.1	1.73851	-3.70399	5.65252	5.74055e-08	1.76785e-05	8.83804
ENSG00000275875.1_RP11-613E4.5	1.79368	-4.54666	5.60285	6.97248e-08	1.929e-05	8.54816
ENSG00000240427.1_RPS26P34	1.45667	-5.51533	5.51808	6.51023e-08	1.97865e-05	8.14895
ENSG00000087245.12_MMP2	0.977364	5.9051	5.80962	8.06933e-08	2.37237e-05	9.87776
ENSG00000112139.14_MDGA1	1.2109	3.13952	6.22415	1.44851e-07	2.43347e-05	12.6063
ENSG00000168079.16_SCARA5	1.19559	3.02929	5.89929	9.97092e-08	2.80645e-05	10.5459
ENSG00000232573.1_RPL3P4	0.969338	1.25138	5.46754	1.0649e-07	2.956e-05	8.13912
ENSG00000259781.1_HMGB1P6	0.653449	1.53665	5.45059	1.14797e-07	3.139e-05	8.05628
ENSG00000111364.15_DDX55	-0.382681	3.93686	-5.5256	1.0319e-07	3.243e-05	8.41489
ENSG00000274419.6_TBC1D3D	2.21987	-4.87539	5.61726	1.52846e-07	3.34665e-05	8.67511
ENSG00000232063.1_RP11-307E17.8	1.55936	-2.86775	5.5031	1.22765e-07	3.35554e-05	8.06946
ENSG00000188342.11_GTF2F2	-0.380788	3.74857	-5.55563	1.48481e-07	3.57238e-05	8.59745
ENSG00000147996.16_CBWD5	-0.660534	1.95157	-5.48034	1.26412e-07	3.61159e-05	8.21907
ENSG00000232993.1_RP11-334A14.5	1.01121	2.35605	5.67011	1.52011e-07	3.6263e-05	9.25107
ENSG00000175265.17_GOLGA8A	-0.656831	5.69564	-5.42737	1.44495e-07	3.976e-05	7.81062
ENSG00000095574.11_IKZF5	-0.410509	4.18404	-5.60446	1.80303e-07	4.23642e-05	8.87944
ENSG00000277971.1_XXbac-B562F10.12	0.568182	2.66511	5.4235	1.50415e-07	4.28186e-05	7.91157
ENSG00000136247.14_ZDHHC4	0.389403	4.16942	5.54665	1.63333e-07	4.39658e-05	8.56475
ENSG00000169105.7_CHST14	0.446805	3.02277	5.4642	1.5954e-07	4.55636e-05	8.12004
ENSG00000196705.8_ZNF431	-0.429922	3.82676	-5.49695	1.7312e-07	4.72779e-05	8.27554
ENSG00000162430.16_SELENON	0.44687	5.98876	5.37672	2.06826e-07	5.4007e-05	7.53799
ENSG00000094975.13_SUCO	-0.415736	4.27227	-5.37949	2.13704e-07	5.66613e-05	7.62327
ENSG00000229009.7_TMPRSS11GP	-1.27662	-4.96407	-5.49403	3.1898e-07	5.825e-05	8.17628
ENSG00000108784.9_NAGLU	0.4992	4.27216	5.43853	2.21179e-07	5.935e-05	7.94891
ENSG00000214189.8_ZNF788	-0.732689	1.60564	-5.3226	2.75084e-07	6.272e-05	7.40674
ENSG00000131626.16_PPFIA1	-0.35751	5.40135	-5.41817	3.14353e-07	6.63153e-05	7.81324
ENSG00000104221.12_BRF2	0.469673	4.05484	5.41733	2.9951e-07	6.90215e-05	7.85686
ENSG00000235559.1_NOP56P1	2.05764	-3.64326	5.38728	3.62148e-07	6.918e-05	7.52034
ENSG00000236886.2_AC007563.5	0.978013	2.21134	5.62132	3.42669e-07	6.91964e-05	9.00705
ENSG00000214518.3_KRTAP2-2	-2.13188	-5.56658	-6.71434	1.13444e-06	6.98821e-05	15.423
ENSG00000221533.1_MIR1184-1	-2.04844	-1.21272	-5.30127	3.63358e-07	7.00972e-05	7.06398
ENSG00000065054.13_SLC9A3R2	0.765345	5.16585	5.35829	3.20531e-07	7.59124e-05	7.50169
ENSG00000258890.6_CEP95	-0.384881	4.90396	-5.34947	3.41686e-07	7.60218e-05	7.44838
ENSG00000224347.6_SCEL-AS1	-1.14269	-4.06477	-5.38804	3.64589e-07	7.614e-05	7.77187
ENSG00000196668.3_LINC00173	-1.0661	0.443014	-5.3073	3.95863e-07	7.94575e-05	7.32126
ENSG00000163961.4_RNF168	-0.373843	3.92783	-5.48694	5.75529e-07	8.7394e-05	8.25811
ENSG00000020181.17_ADGRA2	0.641172	4.97961	5.34621	4.58749e-07	9.31267e-05	7.43248
ENSG00000153975.9_ZUFSP	-0.438146	2.42203	-5.47527	6.25281e-07	9.7914e-05	8.23643
ENSG00000183722.7_LHFP	0.668119	4.97288	5.43602	5.2072e-07	0.00010156	7.95011
ENSG00000226051.6_ZNF503-AS1	-1.34921	-2.19898	-5.33401	6.8626e-07	0.00010773	7.32106
ENSG00000065548.17_ZC3H15	-0.401373	4.98696	-5.33508	6.30989e-07	0.00010802	7.38282
ENSG00000132680.10_KIAA0907	-0.380842	5.47279	-5.28844	6.54916e-07	0.00011898	7.12897
ENSG00000262560.1_RP11-296A16.1	-0.374784	3.88757	-5.55727	8.79317e-07	0.00011934	8.67063
ENSG00000036054.12_TBC1D23	-0.337922	4.38775	-5.2027	6.2759e-07	0.00011966	6.71216
ENSG00000232638.1_RP11-379F12.4	-1.28994	-4.83906	-5.20627	6.13506e-07	0.00012003	6.73312
ENSG00000163945.15_UVSSA	-0.533514	4.00599	-5.27199	6.7033e-07	0.00012297	7.11551
ENSG00000105499.13_PLA2G4C	0.989408	3.30994	5.12371	7.33115e-07	0.00012605	6.38166
ENSG00000197308.9_GATA3-AS1	-1.2934	-3.81959	-5.20153	6.68808e-07	0.0001263	6.77403
ENSG00000142623.9_PADI1	-1.63816	-2.2296	-5.28323	8.17807e-07	0.00012741	7.24337
ENSG00000173918.14_C1QTNF1	0.916222	4.71677	5.20449	6.87178e-07	0.00013352	6.67347
ENSG00000106266.10_SNX8	0.493059	3.99506	5.34364	8.62542e-07	0.00013636	7.49373
ENSG00000221947.7_XKR9	-2.10973	-1.97827	-5.2539	1.27284e-06	0.00014384	6.86119
ENSG00000169019.10_COMMD8	-0.534066	2.68364	-5.26132	9.4534e-07	0.00014532	7.13951
ENSG00000260246.1_AC000032.2	1.84225	0.596519	5.16176	9.67693e-07	0.00015084	6.62303
ENSG00000174807.3_CD248	0.964117	3.89773	5.25974	9.10382e-07	0.00015432	6.99291
ENSG00000180884.9_ZNF792	0.638945	1.26434	5.14482	8.44564e-07	0.00015546	6.51583
ENSG00000266929.1_RP11-400F19.8	0.502681	1.7758	5.17764	8.36728e-07	0.00016037	6.68663
ENSG00000131634.13_TMEM204	0.658628	3.781	5.19505	9.23381e-07	0.00016219	6.70254
ENSG00000101346.13_POFUT1	0.317646	4.59756	5.18251	1.04813e-06	0.00016672	6.60753
ENSG00000272779.1_LL22NC03-80A10.6	-0.388005	3.10852	-5.09316	1.16596e-06	0.00017632	6.22815
ENSG00000187272.6_KRTAP9-8	-2.16267	-5.45918	-6.0012	2.72791e-06	0.0001804	11.1786
ENSG00000178718.6_RPP25	0.62809	2.47934	5.12931	1.13346e-06	0.00018841	6.41958
ENSG00000117000.8_RLF	-0.504114	4.45287	-5.14883	1.24491e-06	0.00018966	6.45318
ENSG00000269420.5_PLA2G4C-AS1	0.925448	0.70744	5.03224	1.26224e-06	0.00018984	5.95174
ENSG00000234192.1_RPS26P38	1.5744	-5.02595	4.98103	1.21735e-06	0.0001919	5.53815
ENSG00000272949.1_RP11-514P8.8	0.708632	1.84355	4.99411	1.23151e-06	0.00019211	5.76262
ENSG00000131876.16_SNRPA1	-0.430352	4.35404	-5.3423	1.62576e-06	0.0001931	7.47404
ENSG00000212900.2_KRTAP3-2	-2.21368	-4.8065	-5.72788	2.38745e-06	0.00020933	9.54164
ENSG00000149131.15_SERPING1	0.741051	6.72472	5.18715	1.26e-06	0.00021094	6.51883
ENSG00000198839.9_ZNF277	-0.420891	2.95812	-5.11095	1.43109e-06	0.00021293	6.33804
ENSG00000174348.13_PODN	0.990396	4.69602	5.16161	1.37303e-06	0.00021527	6.46496
ENSG00000198039.11_ZNF273	-0.610279	3.28225	-5.42554	2.48089e-06	0.00021761	7.90004
ENSG00000120885.21_CLU	0.902811	8.15972	5.04312	1.33509e-06	0.00021818	5.7709
ENSG00000057149.15_SERPINB3	-1.5668	-2.90059	-5.15882	1.63853e-06	0.00022022	6.61892
ENSG00000164663.14_USP49	-0.377885	3.53297	-5.09495	1.52436e-06	0.00022371	6.24021
ENSG00000175895.3_PLEKHF2	-0.52303	3.05782	-5.12644	1.48987e-06	0.00022857	6.39953
ENSG00000173210.19_ABLIM3	0.71782	4.92825	5.07121	1.55906e-06	0.00023546	6.06792
ENSG00000233799.1_AC139887.4	-0.552646	1.36368	-4.95806	1.54497e-06	0.00024473	5.60268
ENSG00000174500.12_GCSAM	-0.801597	0.0323653	-5.20433	1.89248e-06	0.00025046	6.83558
ENSG00000161544.9_CYGB	0.69789	3.86107	5.04949	1.64269e-06	0.00025184	5.96666
ENSG00000223953.5_C1QTNF5	0.861009	2.59085	5.02173	1.8e-06	0.00025466	5.87136
ENSG00000239704.10_CDRT4	-0.524441	3.0914	-5.03004	1.7347e-06	0.00025593	5.9271
ENSG00000159256.12_MORC3	-0.347252	4.75468	-5.05993	1.89937e-06	0.00025987	5.98905
ENSG00000133247.13_KMT5C	-0.465384	3.24258	-5.07341	2.02507e-06	0.00026475	6.12685
ENSG00000092964.17_DPYSL2	0.48596	6.20837	5.06113	1.8941e-06	0.0002788	5.95896
ENSG00000213417.3_KRTAP2-4	-1.91866	-5.55889	-6.10934	4.7524e-06	0.00028648	11.8906
ENSG00000066427.21_ATXN3	-0.276734	4.43246	-4.97957	1.98033e-06	0.00028818	5.58804
ENSG00000078967.12_UBE2D4	0.356361	3.99847	4.94602	1.97085e-06	0.00029758	5.47628
ENSG00000230555.2_RP11-517P14.2	1.08268	-0.924646	4.99728	2.20038e-06	0.00030085	5.70096
ENSG00000273748.1_AL592183.1	-1.06477	1.60842	-4.8697	2.1856e-06	0.00030271	5.18448
ENSG00000198794.11_SCAMP5	0.949597	3.17711	4.92453	2.00204e-06	0.0003062	5.44221
ENSG00000148943.11_LIN7C	-0.341033	3.81838	-4.96146	2.32251e-06	0.00031167	5.55249
ENSG00000164118.12_CEP44	-0.407825	3.49641	-4.94766	2.25982e-06	0.00031198	5.49146
ENSG00000135341.17_MAP3K7	-0.2894	4.88262	-4.93078	2.01078e-06	0.0003122	5.34422
ENSG00000109670.13_FBXW7	-0.479755	4.93679	-5.34145	2.99774e-06	0.00031255	7.48153
ENSG00000163867.16_ZMYM6	-0.301447	4.16801	-4.96047	2.28075e-06	0.00031321	5.52924
ENSG00000113758.13_DBN1	0.610235	5.59479	5.16548	2.73223e-06	0.00031764	6.54036
ENSG00000151176.7_PLBD2	0.440718	5.48595	4.87584	2.1121e-06	0.0003217	5.03184
ENSG00000198816.6_ZNF358	0.544708	5.41095	5.0006	2.30531e-06	0.00032621	5.68131
ENSG00000229032.1_RP11-91A18.1	1.33311	-5.52675	4.82525	2.33982e-06	0.00033059	4.8672
ENSG00000244036.3_RP11-306G20.1	0.46582	-0.0858674	5.00895	2.88889e-06	0.00034136	5.84285
ENSG00000204873.4_KRTAP9-3	-2.39843	-5.21751	-5.85308	6.629e-06	0.00034448	10.3253
ENSG00000119778.14_ATAD2B	-0.383567	3.72217	-5.15674	2.98244e-06	0.00034989	6.55606
ENSG00000201675.1_SNORD32A	-0.665813	0.083637	-5.07558	3.58621e-06	0.00036322	6.21237
ENSG00000274749.1_KRTAP7-1	-1.88675	-5.5369	-5.80535	5.92711e-06	0.00036515	10.0426
ENSG00000177425.10_PAWR	-0.49518	3.94249	-4.83556	2.37454e-06	0.00036699	4.86411
ENSG00000134184.12_GSTM1	1.7633	2.0113	4.88309	3.07745e-06	0.00036914	5.20237
ENSG00000240303.7_ACAD11	-0.443777	4.98919	-4.91201	2.78322e-06	0.00036999	5.24454
ENSG00000207500.1_SNORD102	-0.687937	-0.488507	-5.08488	3.74572e-06	0.00038371	6.25105
ENSG00000175893.11_ZDHHC21	-0.41133	4.11059	-4.92436	2.99624e-06	0.0003879	5.36695
ENSG00000182993.3_C12orf60	0.869001	4.52737	4.97824	2.93975e-06	0.00038999	5.57511
ENSG00000278983.1_RP11-426J5.3	-1.5231	-2.25324	-4.83975	3.75409e-06	0.00039497	4.9055
ENSG00000239830.1_RPS4XP22	-1.19456	-1.87014	-4.82093	3.55988e-06	0.00040341	4.87843
ENSG00000151725.11_CENPU	-0.612334	2.10798	-4.86855	2.88948e-06	0.00040493	5.1471
ENSG00000150594.6_ADRA2A	0.915519	2.29532	4.92959	3.42543e-06	0.00040605	5.4126
ENSG00000063587.13_ZNF275	0.523544	3.88877	5.03836	3.7542e-06	0.00042131	6.01254
ENSG00000101901.11_ALG13	-0.312772	4.47708	-4.82807	3.24621e-06	0.00042175	4.86565
ENSG00000117906.13_RCN2	-0.359717	4.70878	-4.87618	3.77617e-06	0.0004236	5.1286
ENSG00000259024.6_TVP23C-CDRT4	-0.502005	3.17917	-4.85944	3.41092e-06	0.00042979	5.09862
ENSG00000143387.12_CTSK	0.727935	4.32688	5.00682	3.69607e-06	0.00043632	5.67895
ENSG00000162980.16_ARL5A	-0.404482	4.41384	-4.90175	3.9492e-06	0.00045465	5.23095
ENSG00000166548.15_TK2	0.417302	4.66945	4.86004	3.52079e-06	0.0004548	5.03929
ENSG00000181404.15_WASHC1	-0.808496	2.58122	-4.81843	4.23583e-06	0.00047336	4.93505
ENSG00000279561.2_RP11-4L24.4	-1.14898	-1.97252	-4.75379	3.92211e-06	0.00047395	4.56674
ENSG00000273720.1_RP11-613E4.4	1.78517	-4.1334	4.78983	4.70346e-06	0.00047751	4.69677
ENSG00000132386.10_SERPINF1	0.688111	5.90075	4.93688	4.05528e-06	0.00047862	5.29454
ENSG00000126777.17_KTN1	-0.380299	6.81187	-4.83235	4.0745e-06	0.00049337	4.78596
ENSG00000153006.15_SREK1IP1	-0.342423	3.48763	-4.79483	4.77552e-06	0.00049882	4.76257
ENSG00000134265.12_NAPG	-0.324043	4.43503	-4.77608	4.52342e-06	0.00049968	4.64713
ENSG00000275072.1_SNORD50B	-0.842124	-1.18792	-4.96295	5.25278e-06	0.00050079	5.60318
ENSG00000156853.12_ZNF689	0.464125	2.60944	4.78666	3.99759e-06	0.00051057	4.7848
ENSG00000197635.9_DPP4	0.938633	1.57158	4.83841	5.01716e-06	0.00052976	5.02518
ENSG00000124299.13_PEPD	0.417179	4.98928	4.80517	4.44517e-06	0.00053213	4.73304
ENSG00000011258.15_MBTD1	-0.346351	4.08087	-4.91041	5.18209e-06	0.00053348	5.27579
ENSG00000164331.9_ANKRA2	-0.381221	3.55454	-4.79339	4.71653e-06	0.00053882	4.76169
ENSG00000028203.17_VEZT	-0.377199	4.82048	-4.8364	5.31866e-06	0.00054669	4.90956
ENSG00000185619.18_PCGF3	-0.540962	5.74413	-4.69592	4.4635e-06	0.00055434	4.14265
ENSG00000103855.17_CD276	0.627809	4.12271	4.71487	4.51093e-06	0.000564	4.29003
ENSG00000113658.16_SMAD5	-0.320352	4.82069	-4.92061	5.38717e-06	0.00057497	5.31674
ENSG00000108474.16_PIGL	-0.405716	3.8826	-4.95932	6.09199e-06	0.00057628	5.58566
ENSG00000241595.2_KRTAP9-4	-2.29979	-5.26777	-5.67316	1.72317e-05	0.00057799	9.35703
ENSG00000120896.13_SORBS3	0.431127	6.29695	4.78025	4.6963e-06	0.00057913	4.53015
ENSG00000131732.11_ZCCHC9	-0.323339	3.229	-4.75316	5.28756e-06	0.00057988	4.60542
ENSG00000134444.13_KIAA1468	-0.344647	4.78029	-4.81344	5.04745e-06	0.00060054	4.77018
ENSG00000253406.1_AC012613.2	0.856647	0.303481	4.80297	6.0442e-06	0.00061769	4.88699
ENSG00000207650.1_MIR570	-0.817549	-0.537926	-4.73908	6.38033e-06	0.00061785	4.57247
ENSG00000112237.12_CCNC	-0.324165	4.25492	-4.73928	5.86201e-06	0.00061996	4.47586
ENSG00000132950.18_ZMYM5	-0.379785	3.32569	-4.7808	5.80803e-06	0.00063816	4.73961
ENSG00000085662.13_AKR1B1	0.530136	5.53036	4.76546	5.58435e-06	0.00064451	4.58824
ENSG00000221880.3_KRTAP1-3	-2.33315	-4.93257	-5.44735	1.1353e-05	0.00064692	8.10958
ENSG00000164631.18_ZNF12	-0.291815	4.05482	-4.69235	6.42376e-06	0.00065059	4.25793
ENSG00000134744.13_ZCCHC11	-0.354398	5.12397	-4.79054	5.75953e-06	0.00065104	4.67014
ENSG00000198090.3_KRTAP4-6	-2.25652	-5.16933	-5.54048	1.3334e-05	0.00065322	8.63835
ENSG00000133433.10_GSTT2B	1.01969	0.622505	4.71578	7.4466e-06	0.00066932	4.49258
ENSG00000131477.10_RAMP2	0.78896	2.7623	4.84725	6.36329e-06	0.0006774	5.04077
ENSG00000185658.13_BRWD1	-0.33472	5.69436	-4.68153	5.69584e-06	0.00068488	4.11638
ENSG00000212721.3_KRTAP4-11	-1.9423	-5.43624	-5.44704	1.44968e-05	0.00068761	8.18751
ENSG00000266554.1_LINC01443	1.28062	-4.47419	4.74795	7.33714e-06	0.00070036	4.54013
ENSG00000197978.9_GOLGA6L9	-0.749838	1.9036	-4.63859	6.58577e-06	0.00070278	4.09102
ENSG00000175772.10_LINC01106	-1.14203	-1.51656	-4.6005	6.20438e-06	0.00070722	3.90211
ENSG00000244486.8_SCARF2	0.668606	3.39225	4.67086	6.33673e-06	0.00070957	4.16249
ENSG00000141349.8_G6PC3	0.440374	4.58157	4.75061	6.72309e-06	0.00071507	4.56144
ENSG00000199785.1_SNORA52	-0.691841	-0.376655	-4.83209	8.33834e-06	0.00071919	5.05356
ENSG00000275993.2_CH507-42P11.8	-1.006	2.39315	-4.76792	8.06097e-06	0.00073193	4.62111
ENSG00000199753.1_SNORD104	-0.756703	0.483124	-4.71032	7.52258e-06	0.00074472	4.46924
ENSG00000284116.1_RP11-204M4.4	1.56225	-2.16379	4.68616	9.32826e-06	0.00075011	4.32359
ENSG00000120699.12_EXOSC8	-0.341431	4.1227	-4.65486	6.86963e-06	0.00075348	4.08766
ENSG00000174132.8_FAM174A	-0.392335	3.29186	-4.73513	8.34474e-06	0.00076363	4.49289
ENSG00000181830.8_SLC35C1	0.570108	3.67499	4.69488	6.8098e-06	0.0007655	4.31351
ENSG00000204880.7_KRTAP4-8	-2.08087	-5.30627	-5.5674	1.82385e-05	0.00077222	8.83761
ENSG00000168970.22_JMJD7-PLA2G4B	-0.427518	5.57404	-4.77494	7.99255e-06	0.00077548	4.53169
ENSG00000167280.16_ENGASE	-0.537554	5.33268	-4.7304	8.28668e-06	0.00077557	4.39111
ENSG00000162928.8_PEX13	-0.32449	3.5833	-4.69202	7.69589e-06	0.00077578	4.31047
ENSG00000159086.14_PAXBP1	-0.32353	4.96507	-4.65885	6.94672e-06	0.00077849	4.04441
ENSG00000112130.16_RNF8	-0.292922	3.60887	-4.69102	7.72578e-06	0.00078088	4.29907
ENSG00000108576.9_SLC6A4	1.15016	-0.736347	4.57922	7.53109e-06	0.00079607	3.87005
ENSG00000149089.12_APIP	-0.423306	3.38613	-4.66473	8.93781e-06	0.0008014	4.23223
ENSG00000115084.13_SLC35F5	-0.380963	4.30712	-4.64796	7.92937e-06	0.00080777	4.03892
ENSG00000104756.15_KCTD9	-0.335792	4.29968	-4.6423	8.38e-06	0.0008106	4.00492
ENSG00000161048.11_NAPEPLD	-0.451456	3.69392	-4.63128	8.17767e-06	0.00082257	4.03828
ENSG00000215808.2_LINC01139	1.42033	-2.16884	4.77985	1.14564e-05	0.0008248	4.74894
ENSG00000250778.1_AC004980.8	-1.521	-4.92141	-4.80465	1.2374e-05	0.00082801	4.84117
ENSG00000135605.12_TEC	-0.578266	0.90835	-4.6452	7.64616e-06	0.00083216	4.13626
ENSG00000254230.1_RP11-582J16.3	0.444761	3.3599	4.68477	8.12463e-06	0.00083663	4.24248
ENSG00000135452.9_TSPAN31	0.289239	5.36311	4.62595	8.22324e-06	0.00083956	3.87466
ENSG00000236473.1_KRT43P	-1.2529	-5.23214	-4.86972	1.20047e-05	0.0008433	5.14757
ENSG00000178691.10_SUZ12	-0.324983	4.18682	-4.62261	8.56392e-06	0.00084464	3.94478
ENSG00000112936.18_C7	1.14471	4.50201	4.69108	8.7152e-06	0.00088555	4.25288
ENSG00000032219.18_ARID4A	-0.357532	4.33538	-4.61432	9.09449e-06	0.00090738	3.89452
ENSG00000183640.5_KRTAP8-1	-1.8903	-5.38887	-5.46439	1.87976e-05	0.00091467	8.32349
ENSG00000226007.2_RP11-211N8.2	-1.24676	-2.64158	-4.57574	9.49587e-06	0.00092176	3.79002
ENSG00000065308.4_TRAM2	0.437779	4.46482	4.78442	1.09838e-05	0.00092786	4.70815
ENSG00000162576.16_MXRA8	0.583105	5.33082	4.66275	9.71553e-06	0.00093453	4.04015
ENSG00000232581.1_AC079742.4	0.414968	2.74321	4.65005	9.69405e-06	0.00094606	4.16819
ENSG00000137507.11_LRRC32	0.760041	4.88217	4.68514	1.03647e-05	0.00096599	4.19424
ENSG00000188677.14_PARVB	0.53419	4.58699	4.69632	1.09982e-05	0.00096695	4.30721
ENSG00000079134.11_THOC1	-0.340389	4.56763	-4.59048	9.57812e-06	0.00097491	3.76418
ENSG00000152256.13_PDK1	-0.625125	3.81756	-4.79027	1.32366e-05	0.00098284	4.74014
ENSG00000259341.1_RP11-20G13.1	-1.12907	-4.95258	-4.67703	1.132e-05	0.00098561	4.27809
ENSG00000129009.12_ISLR	0.830113	3.86022	4.65395	1.1057e-05	0.00099112	4.04783
ENSG00000130300.8_PLVAP	0.710125	3.87717	4.69439	1.17178e-05	0.00100749	4.20781
ENSG00000173226.16_IQCB1	-0.32761	3.79	-4.59104	1.03086e-05	0.00100828	3.81967
ENSG00000130881.13_LRP3	0.538308	5.09629	4.62988	1.08166e-05	0.00101069	3.93528
ENSG00000107562.16_CXCL12	0.85209	4.89936	4.67118	1.288e-05	0.00102047	4.08289
ENSG00000144026.11_ZNF514	-0.478811	4.07921	-4.58451	1.13282e-05	0.00102198	3.78583
ENSG00000206072.12_SERPINB11	-1.48262	-3.31187	-4.6673	1.30656e-05	0.00104389	4.30497
ENSG00000257702.3_LBX2-AS1	0.721613	0.63012	4.58241	1.07846e-05	0.00104884	3.90761
ENSG00000182841.12_RRP7BP	-0.521484	3.25047	-4.97117	2.26458e-05	0.00105058	5.74424
ENSG00000125741.4_OPA3	0.40125	3.81864	4.77129	1.36614e-05	0.00105513	4.69931
ENSG00000213416.3_KRTAP4-12	-2.11429	-5.22156	-5.3647	2.81956e-05	0.00107174	7.79112
ENSG00000182636.5_NDN	0.61838	3.65614	4.64407	1.158e-05	0.0010732	4.10233
ENSG00000204899.5_MZT1	-0.508546	2.953	-4.59005	1.28643e-05	0.00107538	3.92226
ENSG00000131831.17_RAI2	0.678503	3.33567	4.70591	1.31453e-05	0.00112666	4.35666
ENSG00000188933.14_USP32P1	-2.28714	2.99637	-4.5907	1.37725e-05	0.00112849	3.96306
ENSG00000167775.10_CD320	0.537333	4.13776	4.54955	1.15537e-05	0.00113004	3.64279
ENSG00000178177.15_LCORL	-0.38547	2.90702	-4.56896	1.30041e-05	0.00115389	3.77783
ENSG00000116774.11_OLFML3	0.78085	3.34176	4.70558	1.418e-05	0.00116496	4.34135
ENSG00000279619.1_CTD-2527I21.5	0.793431	1.88469	4.53947	1.21344e-05	0.00116691	3.69457
ENSG00000266129.1_SRP68P1	-2.13693	-0.828388	-4.63049	1.52235e-05	0.00117435	4.06687
ENSG00000064205.10_WISP2	0.971073	3.52391	4.75778	1.621e-05	0.00118565	4.52609
ENSG00000259429.5_UBE2Q2P2	-0.732881	0.310414	-4.51724	1.32573e-05	0.00120025	3.61585
ENSG00000125629.14_INSIG2	-0.397764	3.89289	-4.47067	1.39583e-05	0.00122545	3.27862
ENSG00000272732.1_RP5-1159O4.2	-1.04355	-0.218691	-4.43138	1.46e-05	0.00123476	3.22133
ENSG00000187627.14_RGPD1	-1.56683	-2.18093	-4.49464	1.65314e-05	0.00125919	3.44966
ENSG00000091732.15_ZC3HC1	0.364633	3.09944	4.58794	1.699e-05	0.00126533	3.88587
ENSG00000265218.1_RP11-927P21.1	-1.23224	-1.64898	-4.46063	1.58414e-05	0.00127611	3.30577
ENSG00000120253.13_NUP43	-0.292495	3.97861	-4.63676	2.36514e-05	0.00128056	4.04397
ENSG00000120686.11_UFM1	-0.31948	5.09985	-4.51133	1.56468e-05	0.00128735	3.40657
ENSG00000228549.3_RP11-108M9.3	1.45828	-2.32272	4.44897	1.4744e-05	0.00128892	3.26023
ENSG00000235859.5_AC006978.6	-0.510653	1.80979	-4.58178	1.5414e-05	0.00129536	3.8566
ENSG00000136100.12_VPS36	-0.292163	5.02633	-4.65484	1.81986e-05	0.00129714	4.02788
ENSG00000134201.10_GSTM5	1.06834	2.76143	4.51722	1.67536e-05	0.00130283	3.52285
ENSG00000212724.3_KRTAP2-3	-1.63425	-5.34797	-5.52339	3.72874e-05	0.00131342	8.71596
ENSG00000144747.15_TMF1	-0.355524	4.76975	-4.47509	1.55164e-05	0.00132371	3.26807
ENSG00000224635.1_RP4-564F22.5	1.11844	-1.8778	4.49036	1.77621e-05	0.00134919	3.4738
ENSG00000175105.6_ZNF654	-0.376307	3.52659	-4.50627	1.5787e-05	0.00135955	3.46375
ENSG00000212443.1_SNORA53	-0.802759	-1.38721	-4.57973	1.83174e-05	0.00136374	3.86564
ENSG00000230387.2_RP4-737E23.2	-0.904537	-1.82783	-4.6954	1.80473e-05	0.00137015	4.39115
ENSG00000138172.10_CALHM2	0.567965	3.87256	4.59407	1.7362e-05	0.00138648	3.84884
ENSG00000071967.11_CYBRD1	0.611448	6.20604	4.58006	1.73924e-05	0.00139561	3.60976
ENSG00000160284.14_SPATC1L	-0.98447	2.18091	-4.46407	2.01939e-05	0.00141417	3.38479
ENSG00000212899.2_KRTAP3-3	-2.11396	-4.96782	-5.11184	3.12825e-05	0.00141794	6.47427
ENSG00000235098.8_ANKRD65	-0.877284	1.71431	-4.37742	1.78074e-05	0.001424	2.98475
ENSG00000124508.16_BTN2A2	-0.48845	2.90936	-4.60161	1.81555e-05	0.00143074	3.95376
ENSG00000138434.16_SSFA2	-0.398827	6.52637	-4.48018	1.78585e-05	0.00143532	3.14373
ENSG00000111341.9_MGP	0.856056	5.58957	4.54955	1.74938e-05	0.00144802	3.48847
ENSG00000270249.1_RP11-514P8.7	0.509593	1.15839	4.47955	2.13457e-05	0.00145488	3.45868
ENSG00000198083.9_KRTAP9-9	-2.08992	-5.29202	-5.24945	4.89074e-05	0.00145885	7.21504
ENSG00000183801.7_OLFML1	0.991493	1.82978	4.5152	2.00121e-05	0.00146648	3.54927
ENSG00000280496.1_SNORA17B	-0.706755	-1.07438	-4.50091	1.91743e-05	0.00149099	3.54811
ENSG00000178860.8_MSC	0.967452	1.57118	4.42547	2.00574e-05	0.00152099	3.20933
ENSG00000263400.6_TMEM220-AS1	0.609472	0.667135	4.43163	1.80445e-05	0.00152991	3.24943
ENSG00000278739.1_MIR6859-4	-0.803392	-1.20693	-4.46312	2.34025e-05	0.00154482	3.3586
ENSG00000116750.13_UCHL5	-0.335205	4.10307	-4.43285	1.8796e-05	0.00154664	3.11941
ENSG00000280434.1_RP4-671O14.6	0.513894	2.41382	4.56281	2.373e-05	0.00158204	3.82159
ENSG00000276161.1_SNORA17B	-0.705025	-1.0973	-4.47812	2.11132e-05	0.00159359	3.45201
ENSG00000139567.12_ACVRL1	0.701568	4.01259	4.52448	1.99284e-05	0.00159498	3.49529
ENSG00000206192.7_ANKRD20A9P	1.95237	-4.62796	4.40365	2.26775e-05	0.0015996	3.07204
ENSG00000261390.5_MAFTRR	-0.981533	-2.41483	-4.44053	2.18871e-05	0.00160391	3.28053
ENSG00000144455.13_SUMF1	0.342971	3.72472	4.38958	2.073e-05	0.00161009	2.88908
ENSG00000202093.1_SNORD58C	-0.775401	0.383582	-4.56129	2.32e-05	0.00161267	3.84069
ENSG00000119328.11_FAM206A	-0.30843	3.33899	-4.47928	2.14234e-05	0.00167247	3.35172
ENSG00000132846.5_ZBED3	0.629048	3.14296	4.57246	2.62322e-05	0.00169079	3.81281
ENSG00000033178.12_UBA6	-0.340881	4.64114	-4.59493	2.66163e-05	0.00169455	3.83146
ENSG00000272977.1_CTA-390C10.10	-1.04492	0.48305	-4.36062	2.33251e-05	0.00171143	2.9567
ENSG00000185290.3_NUPR2	1.54068	-1.5484	4.32648	2.225e-05	0.00171168	2.79988
ENSG00000247498.9_RP11-392P7.6	-0.859009	-0.0392639	-4.35702	2.28916e-05	0.00172399	2.93358
ENSG00000095015.5_MAP3K1	-0.448394	4.00141	-4.50105	2.35669e-05	0.00173388	3.35896
ENSG00000157227.12_MMP14	0.500572	5.41335	4.43341	2.30684e-05	0.00176474	2.92318
ENSG00000200530.1_SNORD35B	-0.537765	0.403149	-4.50734	2.551e-05	0.00177324	3.60471
ENSG00000260923.6_LINC02193	-1.10875	-1.77466	-4.33087	2.36645e-05	0.00179238	2.77933
ENSG00000198146.4_ZNF770	-0.333157	4.75388	-4.48782	2.4813e-05	0.00180945	3.30883
ENSG00000128923.10_MINDY2	-0.372506	4.47805	-4.40898	2.43e-05	0.00181267	3.00722
ENSG00000251600.5_RP11-673E1.1	-1.17219	-2.84432	-4.42177	2.988e-05	0.00182232	3.15967
ENSG00000167555.13_ZNF528	-0.453617	3.81288	-4.38926	2.61883e-05	0.00183594	2.95468
ENSG00000165195.15_PIGA	-0.514792	2.90528	-4.61353	3.33034e-05	0.00184577	4.01477
ENSG00000260846.2_FRG2HP	-0.95338	-4.69843	-4.66955	3.34687e-05	0.00185234	4.3612
ENSG00000254851.1_RP11-109L13.1	1.64198	-1.48759	4.49862	2.80845e-05	0.00186033	3.56274
ENSG00000188783.5_PRELP	0.864167	5.67828	4.50214	2.57939e-05	0.00186332	3.2704
ENSG00000130649.9_CYP2E1	-0.919725	2.48344	-4.29262	2.45172e-05	0.00186948	2.58754
ENSG00000101104.12_PABPC1L	-0.581819	3.86518	-4.41577	2.55177e-05	0.00187796	3.06603
ENSG00000184371.13_CSF1	0.608723	4.90246	4.47534	2.87233e-05	0.00188942	3.25871
ENSG00000272815.1_RP11-219A15.4	-2.25797	1.87606	-4.42816	2.882e-05	0.00189024	3.26973
ENSG00000207051.1_SNORA27	-0.69475	-0.600379	-4.58399	3.89427e-05	0.00190654	3.95439
ENSG00000243708.10_PLA2G4B	-0.440181	4.95219	-4.4816	2.80256e-05	0.00191164	3.22162
ENSG00000113273.15_ARSB	0.48284	2.94956	4.42181	2.59063e-05	0.00191885	3.19913
ENSG00000129197.14_RPAIN	-0.234442	4.713	-4.41912	2.932e-05	0.00193372	3.00545
ENSG00000168564.5_CDKN2AIP	-0.344143	3.6444	-4.44175	3.03043e-05	0.00197118	3.20474
ENSG00000119242.8_CCDC92	0.425318	5.27374	4.46908	2.73e-05	0.00198491	3.27954
ENSG00000235597.1_LINC01102	-1.09836	-3.7004	-4.39367	2.9287e-05	0.00199453	3.06816
ENSG00000173531.15_MST1	-0.499197	3.32201	-4.37955	2.69942e-05	0.00201096	2.90487
ENSG00000135446.16_CDK4	0.290036	5.28637	4.35603	2.82557e-05	0.00202528	2.68198
ENSG00000180233.10_ZNRF2	-0.444064	2.82134	-4.34372	2.67315e-05	0.00203895	2.77371
ENSG00000242732.4_RGAG4	0.532684	3.41678	4.52004	3.53819e-05	0.00204214	3.60721
ENSG00000198237.8_RP11-98J23.2	-1.16652	-2.73275	-4.35283	2.94567e-05	0.00204262	2.86527
ENSG00000166037.10_CEP57	-0.331392	4.54474	-4.32437	2.73853e-05	0.00204584	2.6138
ENSG00000178404.9_CEP295NL	0.713344	4.10754	4.38411	2.72827e-05	0.0020492	2.87319
ENSG00000176410.7_DNAJC30	0.40757	2.89391	4.38373	3.018e-05	0.00205671	2.97765
ENSG00000196156.4_KRTAP4-3	-1.81371	-5.43435	-5.24442	8.71371e-05	0.00206111	7.26155
ENSG00000202503.1_SNORD34	-0.698513	-0.669391	-4.446	3.50763e-05	0.00212235	3.3456
ENSG00000277200.1_RP11-74E22.8	-0.87074	-0.666698	-4.39582	3.24513e-05	0.00212565	3.12686
ENSG00000149150.8_SLC43A1	0.460505	3.43793	4.38505	3.445e-05	0.00212686	2.92942
ENSG00000196436.8_NPIPB15	1.78617	1.19767	4.59232	5.83041e-05	0.00215992	3.982
ENSG00000110108.9_TMEM109	0.395567	5.53806	4.3053	2.808e-05	0.00216882	2.41816
ENSG00000116191.17_RALGPS2	-0.464887	3.47384	-4.38238	3.19468e-05	0.0021705	2.88515
ENSG00000138376.10_BARD1	-0.578317	2.31126	-4.41363	3.22064e-05	0.00217273	3.06465
ENSG00000176438.12_SYNE3	0.560979	4.47766	4.5119	3.57e-05	0.00217399	3.46159
ENSG00000183891.5_TTC32	-0.397263	2.72158	-4.36978	3.136e-05	0.0021988	2.92764
ENSG00000167925.15_GHDC	0.428923	3.97817	4.4005	3.086e-05	0.00220045	3.00136
ENSG00000153914.15_SREK1	-0.279572	5.70612	-4.35594	3.108e-05	0.00220313	2.65633
ENSG00000067113.16_PLPP1	0.41284	5.14572	4.38128	3.23878e-05	0.00224902	2.81855
ENSG00000107021.15_TBC1D13	0.340173	4.73949	4.53366	4.65772e-05	0.00225591	3.57543
ENSG00000228157.4_AC007952.5	1.56083	-4.49267	4.25963	3.25137e-05	0.00226376	2.48955
ENSG00000163297.16_ANTXR2	0.70257	4.46459	4.40818	3.2384e-05	0.00227103	2.98401
ENSG00000187961.13_KLHL17	-0.483738	3.27856	-4.31381	3.339e-05	0.00229405	2.63476
ENSG00000187522.14_HSPA14	-0.311613	3.6889	-4.44904	4.06327e-05	0.00229736	3.2491
ENSG00000101350.7_KIF3B	0.296935	4.91163	4.31368	3.20858e-05	0.00231352	2.56207
ENSG00000212725.3_KRTAP2-1	-1.57781	-5.69322	-5.33032	8.38423e-05	0.00232358	7.79816
ENSG00000226450.2_CYP2D8P	-0.831962	-0.340285	-4.29077	3.17583e-05	0.00232513	2.67085
ENSG00000110429.13_FBXO3	-0.27215	5.0128	-4.30357	3.19278e-05	0.00234072	2.4808
ENSG00000233421.4_LINC01783	1.58442	-3.32872	4.25213	3.50918e-05	0.00234531	2.4622
ENSG00000069956.11_MAPK6	-0.389731	4.58361	-4.40433	3.83818e-05	0.00234582	2.93571
ENSG00000256043.2_CTSO	0.500996	3.7706	4.37226	3.52769e-05	0.0023559	2.88573
ENSG00000106462.10_EZH2	-0.508968	2.53097	-4.39383	3.67085e-05	0.00243608	2.97769
ENSG00000246889.2_AP000487.5	-0.345697	2.71416	-4.31238	3.86452e-05	0.00244908	2.6911
ENSG00000172175.12_MALT1	-0.293888	4.26582	-4.30865	3.56645e-05	0.00245475	2.55045
ENSG00000052723.11_SIKE1	-0.277958	3.92505	-4.30772	4.15014e-05	0.00249489	2.59197
ENSG00000112972.14_HMGCS1	-0.524634	4.99883	-4.58615	5.10913e-05	0.00255056	3.74065
ENSG00000146733.13_PSPH	0.579794	2.47155	4.29101	4.465e-05	0.00255483	2.62112
ENSG00000004399.12_PLXND1	0.492037	5.83868	4.35761	3.91079e-05	0.00258708	2.71031
ENSG00000198964.13_SGMS1	-0.313023	4.10743	-4.45981	4.79569e-05	0.0025905	3.23212
ENSG00000267601.1_RP11-323N12.5	0.788784	4.82382	4.27738	3.67033e-05	0.00259173	2.35025
ENSG00000171130.17_ATP6V0E2	0.616644	4.53305	4.31915	4.16173e-05	0.00261522	2.65608
ENSG00000250641.1_XXbac-BPG32J3.19	-1.25029	-2.8767	-4.64921	5.80553e-05	0.00261522	4.38084
ENSG00000208797.1_SNORD73A	-0.562118	0.465769	-4.53239	6.04619e-05	0.00262036	3.73443
ENSG00000066583.11_ISOC1	-0.417959	3.17797	-4.35186	4.44916e-05	0.00262528	2.80073
ENSG00000227676.3_LINC01068	-1.22214	-4.27754	-4.31206	4.59671e-05	0.00262607	2.73997
ENSG00000147854.16_UHRF2	-0.289501	4.96633	-4.27855	3.82383e-05	0.0026283	2.38298
ENSG00000258881.6_AC007040.11	0.353137	2.72236	4.34261	4.41723e-05	0.00263609	2.83281
ENSG00000124155.17_PIGT	0.412694	5.82018	4.22994	3.614e-05	0.00264665	2.10878
ENSG00000137955.15_RABGGTB	-0.342786	5.06771	-4.37523	4.58743e-05	0.00267098	2.80791
ENSG00000273003.1_ARL2-SNX15	0.331941	5.16531	4.24557	3.92557e-05	0.00270698	2.2295
ENSG00000276550.4_HERC2P2	-0.753464	5.63171	-4.28927	5.14473e-05	0.00273245	2.47435
ENSG00000225093.1_RPL3P7	1.02192	-1.08611	4.15779	4.18537e-05	0.00273444	2.1222
ENSG00000164434.11_FABP7	-1.29804	-0.930099	-4.4861	5.19367e-05	0.00273457	3.56499
ENSG00000173706.12_HEG1	0.62067	5.12232	4.35252	4.623e-05	0.00275915	2.76209
ENSG00000099377.13_HSD3B7	0.501291	3.29659	4.21382	4.34e-05	0.00276649	2.16257
ENSG00000101928.12_MOSPD1	-0.352045	2.46998	-4.27454	4.48859e-05	0.00277821	2.52418
ENSG00000177469.12_PTRF	0.484979	6.81	4.25602	4.00155e-05	0.00280031	2.11897
ENSG00000266302.6_RP11-219A15.1	-2.19875	3.07733	-4.28423	4.865e-05	0.00281244	2.66406
ENSG00000240871.5_KRTAP4-7	-1.94741	-5.03991	-4.88823	8.37715e-05	0.00285125	5.45915
ENSG00000189129.13_PLAC9	0.630179	2.60926	4.32285	4.85065e-05	0.00286108	2.69422
ENSG00000239886.5_KRTAP9-2	-1.8304	-5.45576	-5.05506	0.00012306	0.00286623	6.33633
ENSG00000213465.7_ARL2	0.409087	5.26737	4.233	4.47481e-05	0.00289041	2.17467
ENSG00000236562.4_RP11-396M11.1	1.27079	-3.12338	4.21355	4.58044e-05	0.00289165	2.32347
ENSG00000138802.11_SEC24B	-0.266476	5.02463	-4.30107	4.69522e-05	0.00289963	2.48611
ENSG00000100519.11_PSMC6	-0.286424	5.17077	-4.23617	4.51361e-05	0.00292371	2.20395
ENSG00000134058.11_CDK7	-0.312684	3.26211	-4.2551	4.62834e-05	0.00292865	2.37957
ENSG00000122642.10_FKBP9	0.339087	5.21364	4.2018	4.5587e-05	0.00293238	1.99291
ENSG00000166855.9_CLPX	-0.264966	4.79033	-4.24489	4.87024e-05	0.00295153	2.25383
ENSG00000281404.1_LINC01176	-0.953714	0.338247	-4.1773	4.25853e-05	0.00295187	2.16315
ENSG00000279204.1_RP11-175K6.2	0.858441	0.0491603	4.25408	4.50729e-05	0.002961	2.52089
ENSG00000166033.11_HTRA1	0.59043	5.7805	4.2294	4.43635e-05	0.00297716	2.09127
ENSG00000163520.13_FBLN2	0.739748	5.15993	4.35894	5.12459e-05	0.00301917	2.66497
ENSG00000273544.1_SNORA44	-0.632905	-0.272752	-4.24573	5.37673e-05	0.00303789	2.49995
ENSG00000115548.16_KDM3A	-0.388197	5.83843	-4.22242	4.73755e-05	0.00305433	2.07482
ENSG00000279568.1_RP11-20I23.5	-0.932234	-2.51496	-4.23644	5.05363e-05	0.00307472	2.42425
ENSG00000106624.10_AEBP1	0.683644	6.40242	4.30401	5.07373e-05	0.00307796	2.3852
ENSG00000278635.1_CTD-2318O12.1	-1.14588	-3.2931	-4.23219	4.89165e-05	0.00308715	2.41564
ENSG00000176485.11_PLA2G16	0.706333	4.80646	4.39021	5.49867e-05	0.00310278	3.03462
ENSG00000212901.3_KRTAP3-1	-2.06287	-4.90528	-4.94572	9.69917e-05	0.00313452	5.78431
ENSG00000103540.16_CCP110	-0.406025	4.12934	-4.16274	4.945e-05	0.00314185	2.00343
ENSG00000243789.10_JMJD7	-0.30622	3.47415	-4.33829	5.52772e-05	0.0031423	2.71856
ENSG00000237846.1_RP11-216M21.1	1.42568	-2.16298	4.21659	6.68712e-05	0.00319147	2.38264
ENSG00000205221.12_VIT	0.984155	2.16854	4.23416	5.08935e-05	0.0032206	2.29673
ENSG00000156017.12_CARNMT1	-0.400712	2.92454	-4.19707	5.07651e-05	0.00324843	2.1745
ENSG00000100483.13_VCPKMT	-0.400167	2.81001	-4.19565	5.40288e-05	0.00326744	2.17043
ENSG00000170667.14_RASA4B	0.836812	0.761015	4.15388	5.608e-05	0.00327767	2.11054
ENSG00000169155.9_ZBTB43	-0.366098	4.09916	-4.35481	6.65534e-05	0.00331772	2.78911
ENSG00000146373.16_RNF217	-0.380831	4.02509	-4.15047	5.15119e-05	0.00334582	1.84859
ENSG00000166405.14_RIC3	-0.492688	3.64827	-4.28449	6.56847e-05	0.00336953	2.4795
ENSG00000132718.8_SYT11	0.603078	4.70802	4.22553	5.71816e-05	0.00339157	2.31988
ENSG00000213397.10_HAUS7	-0.38497	3.85118	-4.3384	7.566e-05	0.00340244	2.74943
ENSG00000136874.10_STX17	-0.289821	3.35646	-4.23577	5.889e-05	0.0034679	2.32161
ENSG00000159579.13_RSPRY1	-0.227899	4.20761	-4.21517	5.82786e-05	0.00346842	2.19123
ENSG00000170955.9_PRKCDBP	0.65612	3.36915	4.17723	5.50082e-05	0.00347662	2.03672
ENSG00000169402.15_RSPH10B2	-1.0997	0.408856	-4.18794	7.94233e-05	0.00349128	2.27411
ENSG00000204362.6_RP11-380J14.1	-1.22742	-4.84576	-4.23609	6.96721e-05	0.00349131	2.43409
ENSG00000184232.8_OAF	0.650589	4.02746	4.23686	5.98739e-05	0.00349243	2.3072
ENSG00000274810.4_NPHP3-ACAD11	-0.429305	5.59622	-4.15912	5.70421e-05	0.0035045	1.85286
ENSG00000221857.7_CTD-2527I21.4	0.653892	4.32171	4.2126	5.786e-05	0.00350712	2.20547
ENSG00000186141.8_POLR3C	0.242174	3.72815	4.13024	6.04654e-05	0.00353614	1.8358
ENSG00000132746.14_ALDH3B2	-0.904913	-1.80995	-4.18575	6.11987e-05	0.00354717	2.04403
ENSG00000048471.13_SNX29	0.325058	4.34018	4.19805	6.16823e-05	0.00355181	2.08997
ENSG00000198754.5_OXCT2	-1.35617	-1.66516	-4.32701	8.78546e-05	0.00356136	2.8552
ENSG00000179151.11_EDC3	0.264221	4.31461	4.32369	7.2677e-05	0.00362238	2.66941
ENSG00000246174.7_KCTD21-AS1	0.52964	1.73578	4.26027	6.85682e-05	0.00364463	2.57647
ENSG00000185246.17_PRPF39	-0.274307	5.44334	-4.21522	6.75843e-05	0.00376075	2.10346
ENSG00000178038.16_ALS2CL	-0.526701	4.60777	-4.29051	7.21967e-05	0.0037629	2.3821
ENSG00000244537.2_KRTAP4-2	-1.8372	-5.36169	-4.85644	0.0001698	0.00387408	5.40339
ENSG00000100804.18_PSMB5	0.331242	5.20937	4.10068	6.84137e-05	0.00388363	1.62775
ENSG00000102109.8_PCSK1N	1.02798	1.46804	4.24532	8.30754e-05	0.00388758	2.47807
ENSG00000145730.20_PAM	0.510046	6.4741	4.22398	7.20539e-05	0.00391178	2.11672
ENSG00000111291.8_GPRC5D	-1.58761	-2.27295	-4.53976	0.00011946	0.00391755	3.8765
ENSG00000229036.7_VDAC1P8	0.359431	2.58665	4.18191	7.20467e-05	0.00398219	2.17137
ENSG00000108828.15_VAT1	0.459009	6.18316	4.10573	6.96172e-05	0.00400978	1.52576
ENSG00000169018.5_FEM1B	-0.355295	5.3905	-4.10193	7.11322e-05	0.00401427	1.61719
ENSG00000100416.12_TRMU	-0.286523	4.84416	-4.2229	7.80774e-05	0.00401892	2.19729
ENSG00000167196.13_FBXO22	-0.262973	4.03686	-4.19016	7.71577e-05	0.00404368	2.11412
ENSG00000139324.11_TMTC3	-0.466539	3.34345	-4.09952	6.85954e-05	0.00404948	1.70073
ENSG00000174705.12_SH3PXD2B	0.574308	4.78057	4.14467	7.43e-05	0.00406409	1.78967
ENSG00000140961.12_OSGIN1	0.705974	2.45041	4.08411	7.04989e-05	0.0040978	1.79612
ENSG00000174059.16_CD34	0.678473	4.91964	4.15314	7.33878e-05	0.00410369	1.81294
ENSG00000226005.3_RP11-464C19.3	-1.09483	-4.48917	-4.16038	8.045e-05	0.00410504	2.16391
ENSG00000133858.15_ZFC3H1	-0.308715	5.46515	-4.16289	7.77266e-05	0.00410941	1.90172
ENSG00000167524.14_SGK494	-0.458674	3.29067	-4.16184	7.627e-05	0.00411267	2.05262
ENSG00000128973.12_CLN6	0.3194	3.98658	4.13835	8.4754e-05	0.00414661	1.86397
ENSG00000233125.3_ACTBP12	1.20977	-5.25456	4.06976	7.89213e-05	0.00416276	1.77986
ENSG00000102181.20_CD99L2	0.489588	5.7839	4.09644	6.882e-05	0.00419041	1.64193
ENSG00000170266.15_GLB1	0.323843	4.27269	4.05206	7.03768e-05	0.00422866	1.49064
ENSG00000125843.10_AP5S1	0.339234	2.80938	4.17552	8.49528e-05	0.00424021	2.14519
ENSG00000188994.12_ZNF292	-0.359859	4.91126	-4.09317	7.68e-05	0.00424036	1.61992
ENSG00000151332.18_MBIP	-0.334423	3.35716	-4.17191	8.25389e-05	0.00425335	2.05311
ENSG00000074416.13_MGLL	0.483385	6.12797	4.13962	8.05526e-05	0.004266	1.7598
ENSG00000127914.16_AKAP9	-0.44438	5.63978	-4.06438	7.34618e-05	0.00427736	1.44854
ENSG00000267535.1_LINC00868	-1.3156	-5.03172	-4.24653	0.00010209	0.0042783	2.55258
ENSG00000111196.9_MAGOHB	-0.325155	2.26834	-4.1357	8.0045e-05	0.00428806	1.98501
ENSG00000106392.10_C1GALT1	-0.494802	3.7985	-4.10192	8.169e-05	0.0043336	1.76612
ENSG00000173875.13_ZNF791	-0.274711	4.08146	-4.07731	7.63986e-05	0.00433544	1.6143
ENSG00000283378.1_CH17-296N19.1	-1.07465	-4.44649	-4.14668	8.96225e-05	0.00434509	2.08922
ENSG00000203883.6_SOX18	0.815216	2.5669	4.21015	9.13238e-05	0.00434529	2.22948
ENSG00000100744.14_GSKIP	-0.461659	3.17694	-4.08053	7.90887e-05	0.00435994	1.68057
ENSG00000277748.1_AC006262.11	-0.77407	-5.4614	-4.19165	9.6001e-05	0.00444288	2.30754
ENSG00000196470.11_SIAH1	-0.341566	4.64089	-4.04898	8.03787e-05	0.00451672	1.45026
ENSG00000228049.7_POLR2J2	0.815963	-1.08443	4.11577	0.00010378	0.00452756	2.00379
ENSG00000237523.1_LINC00857	0.933565	-2.32879	4.19289	0.00011293	0.00454642	2.28243
ENSG00000171396.11_KRTAP4-4	-1.87429	-5.30891	-4.75328	0.00018588	0.00459128	4.9161
ENSG00000266964.5_FXYD1	0.650867	4.21063	4.11447	8.48933e-05	0.0046167	1.80375
ENSG00000209480.1_SNORD83B	-0.637719	-0.132134	-4.09531	9.006e-05	0.00466239	1.90224
ENSG00000139579.12_NABP2	0.277528	3.9844	4.06624	8.923e-05	0.00467994	1.60266
ENSG00000165494.11_PCF11	-0.32495	5.6945	-4.1395	0.00010434	0.00469402	1.75939
ENSG00000082781.11_ITGB5	0.389139	5.76265	4.01824	8.60328e-05	0.00476468	1.18805
ENSG00000128886.11_ELL3	-0.472941	2.20255	-4.21949	0.00011583	0.00483167	2.27586
ENSG00000263212.2_LA16c-306E5.3	0.345893	1.88583	4.03938	9.44347e-05	0.00484889	1.64154
ENSG00000035862.12_TIMP2	0.763367	7.53658	4.04666	8.724e-05	0.00486153	1.24198
ENSG00000238650.1_SNORD54	-0.741313	-0.319575	-4.31166	0.00014916	0.00486476	2.82604
ENSG00000107672.14_NSMCE4A	-0.276931	4.25214	-4.09544	9.87625e-05	0.00487399	1.68654
ENSG00000130150.11_MOSPD2	-0.505108	3.55359	-4.06816	0.00010252	0.00488528	1.61619
ENSG00000123384.13_LRP1	0.47548	8.05844	4.16362	9.9328e-05	0.00489193	1.76844
ENSG00000132622.10_HSPA12B	0.717752	2.79132	4.04277	8.80376e-05	0.00489822	1.52491
ENSG00000148634.15_HERC4	-0.275697	4.95135	-4.0185	9.412e-05	0.00492101	1.34043
ENSG00000120832.9_MTERF2	-0.356187	3.9593	-4.14502	0.00011718	0.00492565	1.96323
ENSG00000172889.15_EGFL7	0.57318	4.7619	4.1667	0.00010822	0.00496557	1.95698
ENSG00000182400.14_TRAPPC6B	-0.338495	4.30749	-4.01386	9.33161e-05	0.00496599	1.36211
ENSG00000149557.12_FEZ1	0.645654	4.31864	4.03933	9.4993e-05	0.00500204	1.54423
ENSG00000103042.8_SLC38A7	0.322672	3.7299	4.03443	9.99476e-05	0.00501183	1.49188
ENSG00000160305.17_DIP2A	-0.311054	5.39658	-4.07043	9.69362e-05	0.00501909	1.51748
ENSG00000173542.8_MOB1B	-0.310909	4.19256	-4.04012	9.57585e-05	0.00504203	1.47175
ENSG00000085274.15_MYNN	-0.257267	3.63452	-4.08175	0.0001091	0.00504931	1.69737
ENSG00000196123.12_KIAA0895L	-0.368888	4.805	-4.05841	0.00010103	0.00506282	1.52609
ENSG00000158411.11_MITD1	-0.282317	3.50256	-4.11874	0.00010644	0.00507713	1.87052
ENSG00000261600.1_RP11-575H3.1	1.07552	-2.99075	4.07862	0.00011597	0.00508951	1.83399
ENSG00000064102.14_INTS13	-0.354202	3.39494	-4.02369	9.62235e-05	0.00509108	1.48046
ENSG00000103091.14_WDR59	-0.219432	5.25001	-4.08719	9.98086e-05	0.00509679	1.58554
ENSG00000180263.13_FGD6	-0.613181	3.1793	-4.02904	9.46281e-05	0.00512131	1.42789
ENSG00000165997.4_ARL5B	-0.492828	3.82677	-4.08081	0.00010959	0.00513387	1.66164
ENSG00000177096.8_FAM109B	0.388839	2.22857	4.12011	0.00010348	0.00513468	1.89605
ENSG00000143198.12_MGST3	0.397196	5.60798	4.01144	9.655e-05	0.0051571	1.27608
ENSG00000143819.12_EPHX1	0.480038	5.87777	4.05861	9.91447e-05	0.0051778	1.43563
ENSG00000274611.3_TBC1D3	1.29923	-5.39129	4.09991	0.00013207	0.00521747	1.93193
ENSG00000094796.4_KRT31	-1.32464	-2.05456	-4.4275	0.00016328	0.00521813	3.36879
ENSG00000226251.5_RP11-15I11.3	-1.27699	-3.9561	-4.01735	0.00011744	0.00525678	1.58707
ENSG00000237550.5_RPL9P9	-1.21904	3.61425	-4.02947	0.00011577	0.00526755	1.46527
ENSG00000164603.11_BMT2	-0.389135	2.90459	-3.99708	0.00010831	0.00531311	1.41489
ENSG00000245812.2_LINC02202	0.788861	0.241106	4.05082	0.00010314	0.00534812	1.71059
ENSG00000119865.8_CNRIP1	0.488869	3.53598	4.18716	0.00013131	0.00536785	2.18148
ENSG00000175170.14_FAM182B	-0.973666	-0.0800707	-3.99922	0.00011457	0.00537961	1.53347
ENSG00000126603.8_GLIS2	0.636452	3.93056	4.06494	0.0001186	0.00538409	1.62181
ENSG00000120942.13_UBIAD1	0.34918	3.52273	4.29439	0.00015599	0.00538604	2.65653
ENSG00000261502.3_RP11-96H17.1	-1.031	-3.87082	-4.03722	0.00011603	0.00542097	1.67201
ENSG00000197568.13_HHLA3	0.502913	1.67375	3.99636	0.00011347	0.00543454	1.47339
ENSG00000132300.18_PTCD3	-0.233621	5.51866	-4.02706	0.00010666	0.00545719	1.34685
ENSG00000255399.3_TBX5-AS1	0.946433	-2.70493	4.08321	0.00011574	0.00545798	1.88742
ENSG00000177830.17_CHID1	0.263395	4.71311	4.0148	0.0001082	0.00546546	1.33572
ENSG00000232656.7_IDI2-AS1	-0.610547	2.61379	-4.17398	0.00012611	0.0054659	2.17318
ENSG00000267001.1_AC006538.4	0.445254	2.04055	3.99354	0.00010758	0.00547742	1.44269
ENSG00000135974.9_C2orf49	-0.26113	3.78207	-3.99284	0.00011342	0.00549461	1.32244
ENSG00000186977.2_KRTAP19-5	-1.67699	-5.46073	-4.63369	0.00021575	0.0054947	4.37722
ENSG00000205060.10_SLC35B4	0.364005	3.43238	4.06176	0.00011867	0.0054991	1.67417
ENSG00000024422.11_EHD2	0.483881	5.58307	4.01733	0.00010371	0.0055046	1.22673
ENSG00000126858.16_RHOT1	-0.311691	4.73215	-4.06294	0.00011428	0.00550616	1.51954
ENSG00000166228.8_PCBD1	0.451341	4.21788	4.03961	0.0001131	0.00552007	1.50317
ENSG00000167994.11_RAB3IL1	0.535675	3.40377	4.18187	0.000152	0.00552586	2.12171
ENSG00000128274.15_A4GALT	0.628189	3.53108	4.04006	0.0001161	0.00553458	1.46941
ENSG00000165288.10_BRWD3	-0.351249	4.03943	-4.03395	0.00011319	0.0055378	1.4414
ENSG00000151006.7_PRSS53	-0.432818	3.06116	-4.26343	0.00015694	0.00554537	2.5497
ENSG00000198832.10_SELENOM	0.517487	4.95763	4.12652	0.00012136	0.00556113	1.80631
ENSG00000147804.9_SLC39A4	-0.632321	2.32369	-3.96735	0.00011552	0.00562698	1.28239
ENSG00000227568.1_SNX18P26	0.853459	-5.67402	4.05873	0.00014324	0.00563627	1.78278
ENSG00000144228.8_SPOPL	-0.478304	4.09704	-4.03464	0.00011609	0.00564265	1.46686
ENSG00000100060.17_MFNG	0.774173	2.37688	3.99643	0.00010689	0.00565255	1.40482
ENSG00000104613.11_INTS10	-0.246649	5.07406	-4.03341	0.0001211	0.00567404	1.39011
ENSG00000089022.13_MAPKAPK5	-0.207089	4.71348	-4.00019	0.00011121	0.00568557	1.26785
ENSG00000283183.1_RP11-1263C18.2	-0.774838	-2.88393	-4.18829	0.00014714	0.00568954	2.31297
ENSG00000259295.6_CSPG4P12	-0.687886	-0.63368	-3.97798	0.00012398	0.00570276	1.45721
ENSG00000167291.15_TBC1D16	0.437704	4.9706	4.106	0.00013372	0.00574305	1.69352
ENSG00000119522.16_DENND1A	0.291462	4.59711	3.99171	0.00011774	0.00575022	1.28531
ENSG00000154640.14_BTG3	-0.423357	3.36274	-4.07199	0.00014071	0.00578209	1.60601
ENSG00000139329.4_LUM	0.8842	3.809	4.08574	0.00013728	0.00579163	1.61966
ENSG00000259970.1_AC099668.5	-0.496672	1.07884	-4.01199	0.00011959	0.00580172	1.54295
ENSG00000250535.1_STK19B	1.31067	-3.19968	3.99125	0.0001283	0.0058399	1.49938
ENSG00000221852.4_KRTAP1-5	-1.95024	-4.2834	-4.53051	0.00022434	0.00586892	3.89712
ENSG00000268533.1_AC004076.7	-0.542922	0.304598	-3.97716	0.00013849	0.00587381	1.45726
ENSG00000144843.11_ADPRH	0.468247	2.53062	4.11368	0.00013696	0.00590949	1.95835
ENSG00000198443.6_KRTAP4-1	-1.82782	-5.14422	-4.61089	0.00027205	0.00593077	4.28625
ENSG00000137074.18_APTX	-0.25401	3.85643	-4.01111	0.00012359	0.00595427	1.36507
ENSG00000174516.14_PELI3	0.405217	3.5571	4.02811	0.00013502	0.00600963	1.48337
ENSG00000109089.7_CDR2L	0.540849	3.15878	4.06518	0.00015008	0.00601116	1.65849
ENSG00000170160.17_CCDC144A	-1.98539	0.282683	-4.0099	0.00014024	0.0060208	1.59886
ENSG00000214063.10_TSPAN4	0.35673	4.59162	4.0658	0.00013933	0.00605617	1.52692
ENSG00000277475.1_AC213203.1	1.4176	-4.14144	3.95646	0.00013326	0.0061353	1.35052
ENSG00000176125.4_UFSP1	0.700039	-0.531723	4.00844	0.00013402	0.00616141	1.58758
ENSG00000104231.10_ZFAND1	-0.268264	3.94643	-3.99698	0.00014627	0.00619635	1.33267
ENSG00000257950.3_P2RX5-TAX1BP3	0.345783	5.87791	3.93949	0.00012945	0.00624143	0.926477
ENSG00000280162.1_RP11-314N13.9	-0.907253	-2.36658	-4.14318	0.00017714	0.00624939	2.14777
ENSG00000124160.11_NCOA5	0.290932	4.60195	4.05395	0.00017443	0.00626125	1.50498
ENSG00000224101.1_ELMO1-AS1	0.738499	-0.195375	3.97022	0.0001299	0.00626639	1.43129
ENSG00000147905.17_ZCCHC7	-0.236476	3.29994	-3.94588	0.00013593	0.00627881	1.16641
ENSG00000255517.6_CTD-3074O7.5	0.328586	1.77018	4.04234	0.00015848	0.00636056	1.67238
ENSG00000082258.12_CCNT2	-0.271387	5.02991	-3.97523	0.00012945	0.00638455	1.15966
ENSG00000087502.17_ERGIC2	-0.299681	4.14098	-3.95338	0.00014012	0.00639442	1.16424
ENSG00000275216.1_RP11-54H7.4	-1.19146	-4.08329	-3.9386	0.00013836	0.00642087	1.3106
ENSG00000166963.12_MAP1A	0.81515	5.21225	3.98723	0.00013222	0.00643249	1.2798
ENSG00000106991.13_ENG	0.534615	6.32974	4.03569	0.0001432	0.00643678	1.34479
ENSG00000179454.13_KLHL28	-0.320522	3.28107	-3.94884	0.00013623	0.00645285	1.18315
ENSG00000157181.15_C1orf27	-0.283996	3.89766	-3.91394	0.00013614	0.00658875	0.999302
ENSG00000142173.14_COL6A2	0.563314	7.38227	4.0267	0.00015392	0.00659406	1.16994
ENSG00000205571.13_SMN2	-1.1076	0.86253	-3.9983	0.00015697	0.00662721	1.55636
ENSG00000260947.1_RP11-384P7.7	1.05682	-1.5651	3.98374	0.00015284	0.00664788	1.48691
ENSG00000146555.18_SDK1	0.940293	2.65634	3.89841	0.00013327	0.00669465	0.975566
ENSG00000114529.12_C3orf52	-0.690611	1.11229	-4.04753	0.00015573	0.00669945	1.52015
ENSG00000102471.13_NDFIP2	-0.470044	4.11606	-3.97332	0.00014607	0.00670231	1.13169
ENSG00000279662.1_RP11-609N14.4	-0.596157	-0.505593	-4.02325	0.0001698	0.00672279	1.58078
ENSG00000227368.1_CDK8P2	-1.10946	-5.24221	-4.01621	0.00017482	0.00676272	1.61534
ENSG00000278954.1_RP13-415G19.2	-0.962435	-3.49619	-3.97662	0.00015894	0.00679989	1.47079
ENSG00000100234.11_TIMP3	0.592341	7.37241	4.07891	0.00016693	0.00680358	1.43673
ENSG00000207940.1_MIR567	-1.04504	-5.06764	-4.09184	0.00018273	0.00682832	1.92041
ENSG00000107077.18_KDM4C	-0.244178	4.4944	-3.98247	0.00015094	0.00683195	1.22726
ENSG00000137500.9_CCDC90B	-0.281563	3.97828	-4.01181	0.00017736	0.00685153	1.4295
ENSG00000123143.12_PKN1	0.653383	6.11034	3.95864	0.00014519	0.00685327	1.09901
ENSG00000198873.11_GRK5	0.419343	4.46016	4.13355	0.00019059	0.0068584	1.94061
ENSG00000107798.17_LIPA	0.492666	4.74714	3.89641	0.00014602	0.00687817	0.879161
ENSG00000055044.10_NOP58	-0.316822	4.83332	-3.98816	0.00016211	0.00689562	1.23197
ENSG00000053524.12_MCF2L2	-0.592938	2.91945	-3.9601	0.00016699	0.00694004	1.27921
ENSG00000118620.12_ZNF430	-0.370961	2.1822	-3.9524	0.00015549	0.0069517	1.23267
ENSG00000166482.11_MFAP4	0.716323	4.91933	4.0174	0.00016846	0.00698877	1.27451
ENSG00000227725.3_GCOM2	-1.25419	-3.25652	-3.8836	0.00015688	0.00699109	1.09988
ENSG00000198271.4_KRTAP4-5	-1.64792	-5.46273	-4.60468	0.0003543	0.00699444	4.31096
ENSG00000164830.18_OXR1	-0.357048	4.99967	-3.89272	0.00015181	0.00700375	0.827737
ENSG00000073060.15_SCARB1	0.385041	4.80845	3.92721	0.00015906	0.00701055	0.944635
ENSG00000257735.1_RP11-370I10.6	-0.835096	-2.8485	-4.03475	0.00021618	0.00701242	1.70998
ENSG00000197857.13_ZNF44	-0.271752	3.531	-3.93844	0.00016086	0.007021	1.12803
ENSG00000177054.13_ZDHHC13	-0.34535	3.21219	-3.99985	0.00015514	0.00702739	1.31956
ENSG00000143633.12_C1orf131	-0.286664	2.78302	-3.96464	0.00016185	0.00703553	1.28363
ENSG00000103489.11_XYLT1	0.474375	4.05709	4.03268	0.00017461	0.00703671	1.4564
ENSG00000269371.1_CTD-2207O23.11	0.558007	3.73596	3.97949	0.00016311	0.00705501	1.28039
ENSG00000033030.13_ZCCHC8	-0.237335	4.25069	-3.94072	0.00016141	0.00709505	1.07319
ENSG00000159403.15_C1R	0.624553	6.45536	4.0059	0.00016082	0.00710478	1.15673
ENSG00000163354.14_DCST2	-0.593118	1.24606	-3.92597	0.00015994	0.0071303	1.10969
ENSG00000159674.11_SPON2	0.768293	4.19479	3.89886	0.0001613	0.00715011	0.840143
ENSG00000136682.14_CBWD2	-0.320603	3.00806	-3.90863	0.00015818	0.0071615	1.03336
ENSG00000113161.15_HMGCR	-0.421964	4.56961	-4.06483	0.00018485	0.00717494	1.49591
ENSG00000238184.1_CD81-AS1	0.46528	3.07856	3.90743	0.00015637	0.00718275	0.990817
ENSG00000268287.1_CTB-60B18.18	-0.883552	-4.3785	-3.94677	0.00015972	0.00719502	1.35118
ENSG00000141753.6_IGFBP4	0.631752	6.5736	3.94909	0.00016336	0.00723067	0.907655
ENSG00000116918.13_TSNAX	-0.366766	4.45238	-3.92683	0.00016876	0.00731212	1.03108
ENSG00000175087.9_PDIK1L	-0.408722	2.39934	-3.92909	0.00017866	0.00732342	1.16453
ENSG00000278202.1_RP11-152F13.8	-0.800161	0.216085	-3.8741	0.00015797	0.00732627	1.03795
ENSG00000281899.1_AL359736.1	1.20411	-3.96907	3.89826	0.00017053	0.00732745	1.15274
ENSG00000020922.12_MRE11	-0.308353	4.04753	-4.01453	0.00019112	0.00733468	1.38806
ENSG00000189308.10_LIN54	-0.317903	3.06399	-3.89235	0.00017372	0.00746028	0.997769
ENSG00000081307.12_UBA5	-0.227368	4.73723	-3.93313	0.00017061	0.00749976	1.02738
ENSG00000162148.10_PPP1R32	-0.522985	2.44897	-3.86722	0.00016914	0.00752392	0.939678
ENSG00000233539.5_AC011294.3	-1.22464	-4.90933	-3.91586	0.00019473	0.00753867	1.22975
ENSG00000128268.11_MGAT3	0.668153	3.05129	3.98525	0.00018478	0.00757157	1.38459
ENSG00000153071.14_DAB2	0.501426	4.80592	4.09097	0.0002162	0.00758798	1.68915
ENSG00000109610.5_SOD3	0.613332	4.33841	3.94541	0.00018	0.00760178	1.01906
ENSG00000113300.11_CNOT6	-0.224851	4.25843	-3.95484	0.00018556	0.00760685	1.13071
ENSG00000109193.10_SULT1E1	-1.06432	-2.93958	-3.98486	0.00020924	0.00765888	1.42093
ENSG00000144161.12_ZC3H8	-0.277796	3.20552	-3.91918	0.00018668	0.00767213	1.071
ENSG00000228834.1_RP11-249L21.4	1.2085	-3.60105	3.8478	0.00018139	0.00768838	0.961302
ENSG00000126243.8_LRFN3	0.414234	3.05385	3.8761	0.00017389	0.00771781	0.897262
ENSG00000238423.1_SNORD42B	-0.907651	-2.863	-3.90144	0.00017383	0.00772095	1.17735
ENSG00000100592.15_DAAM1	-0.410254	4.49229	-3.88381	0.00017045	0.00778171	0.76232
ENSG00000069667.15_RORA	-0.424463	5.01035	-4.03935	0.00022212	0.0078166	1.35142
ENSG00000164306.10_PRIMPOL	-0.337187	2.91979	-3.88639	0.00019836	0.00784513	0.969587
ENSG00000262712.1_RP11-295D4.1	0.62428	2.35098	3.89525	0.00019163	0.00789543	1.06828
ENSG00000176597.11_B3GNT5	-0.606419	2.97366	-3.92605	0.0002068	0.00798376	1.08669
ENSG00000206630.1_SNORD60	-0.708216	-1.06925	-3.97518	0.0002048	0.00802015	1.49145
ENSG00000197043.13_ANXA6	0.671504	6.91251	3.89821	0.00018284	0.00802508	0.793384
ENSG00000206680.1_SNORD21	-0.730381	-1.25116	-3.9324	0.00020338	0.00804437	1.30567
ENSG00000281010.1_snoR1	-0.708039	-1.08219	-3.96827	0.0002074	0.00809939	1.46481
ENSG00000206602.1_SNORD58A	-0.697669	-0.677364	-4.02297	0.00024929	0.00812061	1.67196
ENSG00000273420.1_CTD-2540B15.13	0.547656	3.14314	3.88908	0.00019286	0.00817042	0.959191
ENSG00000091009.7_RBM27	-0.276453	4.14421	-3.89018	0.00021305	0.00817602	0.915673
ENSG00000266992.1_DHX40P1	1.35616	-2.98312	3.81953	0.0001999	0.0081982	0.869569
ENSG00000141446.10_ESCO1	-0.313779	3.44316	-3.86304	0.00019718	0.00826455	0.856671
ENSG00000081692.12_JMJD4	0.312203	3.57169	3.95311	0.0002237	0.00828329	1.21174
ENSG00000167232.13_ZNF91	-0.40987	3.81	-3.86881	0.00020343	0.00831961	0.82602
ENSG00000267892.1_CTD-2540F13.2	-0.790565	-1.4082	-3.99334	0.00024423	0.00831992	1.57908
ENSG00000107679.14_PLEKHA1	-0.317326	5.01696	-3.89723	0.00019787	0.00835519	0.823003
ENSG00000101132.9_PFDN4	-0.501138	2.59018	-3.96582	0.00025929	0.00835786	1.41385
ENSG00000143452.15_HORMAD1	-1.75317	-2.53956	-4.13164	0.00028276	0.00836124	2.13179
ENSG00000139648.6_KRT71	-1.89026	-3.52972	-4.26411	0.00035894	0.00839015	2.76505
ENSG00000146247.13_PHIP	-0.300384	5.2791	-3.8147	0.00019194	0.00849554	0.521753
ENSG00000127129.9_EDN2	-1.22614	-2.41575	-3.97198	0.00025347	0.00851779	1.44399
ENSG00000237818.1_RPS3AP29	-0.730578	-0.930966	-3.81309	0.00019924	0.00853475	0.851
ENSG00000135205.14_CCDC146	-0.465317	3.00941	-3.92021	0.00023504	0.00856979	1.06185
ENSG00000169814.12_BTD	0.369146	3.12708	3.88977	0.00021441	0.00857141	0.990794
ENSG00000284121.1_MIR198	0.616005	2.00324	4.03537	0.00023105	0.00858359	1.60928
ENSG00000227615.1_RP11-864N7.2	0.865353	1.51003	3.95105	0.00027631	0.0086498	1.2653
ENSG00000188581.8_KRTAP1-1	-1.90131	-4.9358	-4.43323	0.0003827	0.008696	3.51911
ENSG00000139154.14_AEBP2	-0.316507	4.11496	-3.88478	0.00021463	0.0087032	0.854799
ENSG00000170276.5_HSPB2	0.66546	3.04064	3.87697	0.00020509	0.00870333	0.913575
ENSG00000118482.11_PHF3	-0.2987	5.61208	-3.89342	0.0002251	0.00872971	0.832452
ENSG00000259940.2_CTD-3203P2.1	0.472713	-0.298685	3.88828	0.00024512	0.00875701	1.15353
ENSG00000197079.8_KRT35	-1.92226	-4.17225	-4.218	0.00039518	0.00884019	2.55099
ENSG00000104368.17_PLAT	0.801295	3.68788	3.82313	0.00022153	0.00885843	0.693726
ENSG00000162664.16_ZNF326	-0.310211	4.65412	-3.85766	0.00023253	0.00894278	0.742795
ENSG00000133773.11_CCDC59	-0.266539	3.52747	-3.99285	0.00034278	0.00898742	1.40257
ENSG00000023287.12_RB1CC1	-0.365116	5.45057	-3.82793	0.00023779	0.00899058	0.597018
ENSG00000207523.1_SNORA66	-0.707813	-1.25832	-3.90692	0.00025216	0.0089962	1.21637
ENSG00000155100.10_OTUD6B	-0.360167	2.97324	-3.82673	0.00021637	0.00900246	0.746963
ENSG00000223745.7_CCDC18-AS1	-0.565209	3.79113	-3.80319	0.00022098	0.00907599	0.574106
ENSG00000232320.6_AC009299.5	0.865769	-2.24693	3.83386	0.00023886	0.00907711	0.931067
ENSG00000278206.1_RP1-20N2.8	0.315543	2.86999	3.88232	0.00023976	0.00909341	0.973902
ENSG00000279765.3_RP11-437B10.1	-0.387336	4.7661	-3.85171	0.00022987	0.0091693	0.701785
ENSG00000104324.15_CPQ	0.603942	4.36918	3.78872	0.00021963	0.00917815	0.482055
ENSG00000125351.11_UPF3B	-0.301092	3.62784	-3.82954	0.00023156	0.00922516	0.715192
ENSG00000225032.5_RP11-228B15.4	0.470911	4.54498	3.91003	0.00024934	0.009239	0.978918
ENSG00000241069.1_CTD-3141N22.1	-0.434732	0.0998132	-3.79228	0.00022569	0.00924335	0.755105
ENSG00000197256.10_KANK2	0.508188	5.99606	3.93055	0.00025169	0.00931334	0.956445
ENSG00000120992.17_LYPLA1	-0.391092	4.25043	-3.81766	0.0002484	0.00934783	0.586921
ENSG00000136193.16_SCRN1	0.387832	5.48146	3.85519	0.0002377	0.00937013	0.740845
ENSG00000138080.13_EMILIN1	0.633005	4.58465	3.88882	0.00025182	0.00942479	0.881436
ENSG00000264324.1_RP11-287D1.3	0.25698	5.95261	3.76958	0.00022738	0.00946037	0.319188
ENSG00000165322.17_ARHGAP12	-0.330159	4.58649	-3.76844	0.00023217	0.00946822	0.385628
ENSG00000106603.18_COA1	-0.292164	4.29536	-3.81397	0.00023163	0.00950456	0.595843
ENSG00000139372.14_TDG	-0.292139	3.3707	-3.84709	0.00024779	0.00955399	0.764128
ENSG00000119787.13_ATL2	-0.297328	4.79084	-3.84171	0.00025388	0.009572	0.606779
ENSG00000072756.16_TRNT1	-0.239662	3.99487	-3.78664	0.00025904	0.00958551	0.54583
ENSG00000167244.18_IGF2	0.920981	4.51991	3.81591	0.00024369	0.0096301	0.610765
ENSG00000169418.9_NPR1	0.782259	3.3181	3.89	0.00025359	0.00965705	0.905844
ENSG00000177595.17_PIDD1	-0.374796	4.64873	-3.82644	0.00024943	0.00972625	0.618757
ENSG00000128422.15_KRT17	-0.991392	1.00823	-3.89305	0.00030712	0.00975908	0.809156
ENSG00000116157.5_GPX7	0.457074	1.79074	3.82778	0.00026917	0.0097637	0.860149
ENSG00000166669.13_ATF7IP2	-0.448154	2.31238	-3.79353	0.000254	0.00976935	0.69111
ENSG00000003436.15_TFPI	0.535547	3.62803	3.92883	0.0002744	0.00976956	1.07764
ENSG00000181754.6_AMIGO1	0.504396	3.28191	3.84913	0.00026735	0.00978479	0.854478
ENSG00000108823.15_SGCA	0.866038	2.47739	3.79603	0.00025392	0.00978906	0.639988
ENSG00000176853.15_FAM91A1	-0.299678	4.72652	-3.79243	0.00025489	0.0098084	0.478659
ENSG00000123636.17_BAZ2B	-0.301309	4.97686	-3.77647	0.00024357	0.00982417	0.414737
ENSG00000150054.18_MPP7	-0.470343	3.069	-3.85591	0.00026713	0.00982518	0.755602
ENSG00000069696.6_DRD4	-0.786417	0.385636	-3.78912	0.00024912	0.00982653	0.754433
ENSG00000213542.3_RP11-467H10.1	-0.612073	-1.61127	-3.84474	0.00026112	0.00984039	0.995336
ENSG00000140931.19_CMTM3	0.645628	3.758	3.77219	0.00023689	0.0098462	0.433084
ENSG00000068001.13_HYAL2	0.496064	4.65772	3.78885	0.00024049	0.0098575	0.436233
ENSG00000261556.9_SMG1P7	-0.585597	2.3718	-3.76505	0.0002526	0.00989549	0.602788
ENSG00000081870.11_HSPB11	-0.272469	2.99737	-3.78363	0.00027102	0.00994639	0.59742
ENSG00000167785.8_ZNF558	-0.30408	3.83222	-3.78893	0.00025781	0.00995756	0.521056
ENSG00000163558.12_PRKCI	-0.295343	4.16716	-3.76593	0.00024177	0.00996838	0.402473
ENSG00000146574.15_CCZ1B	-0.369532	2.63054	-3.84617	0.00032361	0.00999563	0.870205
ENSG00000182326.14_C1S	0.607599	6.46808	3.86638	0.00026427	0.0100298	0.625043
ENSG00000110651.11_CD81	0.418045	7.82937	3.76728	0.00024643	0.01006	0.159767
ENSG00000175899.14_A2M	0.594705	7.23733	3.88042	0.00027751	0.0100927	0.699581
ENSG00000177363.4_LRRN4CL	0.707652	1.52547	3.83329	0.00026781	0.0101077	0.76337
ENSG00000140848.16_CPNE2	0.396276	4.44673	3.77524	0.00025014	0.0101104	0.446071
ENSG00000200259.1_SNORD35A	-0.609665	-0.343396	-3.90315	0.00034141	0.010112	1.201
ENSG00000243328.1_RP11-520P18.1	1.04543	-4.97416	3.75726	0.00028749	0.0101481	0.659649
ENSG00000082068.8_WDR70	-0.218073	3.96079	-3.80569	0.00027893	0.0101735	0.589823
ENSG00000111011.17_RSRC2	-0.303514	5.66054	-3.78379	0.00025955	0.0102214	0.390262
ENSG00000105711.11_SCN1B	0.600456	4.19921	3.81346	0.00026683	0.0102524	0.725817
ENSG00000095564.13_BTAF1	-0.351094	5.6584	-3.8636	0.0002866	0.0102592	0.668958
ENSG00000270380.1_RP11-470L19.5	1.22445	-2.75116	3.93446	0.00032789	0.0103356	1.36001
ENSG00000142959.4_BEST4	-1.06467	-0.39717	-3.75662	0.00027802	0.0103475	0.655602
ENSG00000148180.19_GSN	0.563477	8.5474	3.81416	0.00026691	0.0104035	0.307225
ENSG00000140092.14_FBLN5	0.593262	5.19221	3.89764	0.00029366	0.0104601	0.840965
ENSG00000215612.7_HMX1	1.16825	-3.90061	3.75603	0.00028419	0.0104652	0.657086
ENSG00000077942.18_FBLN1	0.719391	6.30124	3.87604	0.00029285	0.0105195	0.62782
ENSG00000248487.8_ABHD14A	0.372225	3.87581	3.80817	0.00026992	0.0105202	0.650568
ENSG00000155330.9_C16orf87	-0.353065	2.25657	-3.80382	0.000312	0.010524	0.768064
ENSG00000165475.13_CRYL1	0.401811	4.08331	3.8328	0.00028496	0.0105264	0.743517
ENSG00000203326.11_ZNF525	-0.448746	2.31718	-3.7432	0.00026353	0.0105377	0.445463
ENSG00000141682.11_PMAIP1	-0.703521	0.434885	-4.02426	0.00041222	0.0105387	1.57904
ENSG00000111875.7_ASF1A	-0.309506	3.11198	-3.77808	0.000306	0.0106557	0.58761
ENSG00000274523.4_RCC1L	0.277439	4.89211	3.77565	0.00028177	0.0106736	0.424648
ENSG00000189190.9_ZNF600	-0.444535	2.52544	-3.73395	0.00027693	0.0106822	0.379836
ENSG00000283635.1_RP11-5O24.1	-1.11762	-3.59703	-3.75308	0.00029127	0.0107389	0.642004
ENSG00000184428.12_TOP1MT	0.302299	3.39082	3.77048	0.00034989	0.0108163	0.441054
ENSG00000087338.4_GMCL1	-0.287463	3.52839	-3.82841	0.00035535	0.0109291	0.744794
ENSG00000196814.14_MVB12B	0.381917	4.02898	3.83723	0.00038243	0.0109396	0.742406
ENSG00000238387.1_snoU13	-0.963864	-3.92741	-3.90741	0.00035159	0.0110114	1.26133
ENSG00000166278.14_C2	0.711619	2.44407	3.75947	0.00029233	0.011056	0.505855
ENSG00000182858.13_ALG12	0.265505	3.93918	3.74076	0.00030773	0.0111029	0.327668
ENSG00000174004.5_NRROS	0.608414	1.52175	3.77953	0.00029555	0.01112	0.676912
ENSG00000256525.6_POLG2	-0.28771	3.13181	-3.78304	0.00031317	0.0111661	0.57921
ENSG00000134072.10_CAMK1	0.408051	4.22195	3.80447	0.00031093	0.0111727	0.646957
ENSG00000183479.12_TREX2	-0.323294	3.85298	-3.81657	0.00033705	0.0112238	0.62297
ENSG00000105875.13_WDR91	-0.300262	4.46474	-3.77519	0.00032504	0.0112703	0.430962
ENSG00000140406.3_MESDC1	0.521266	3.46162	3.7896	0.00030521	0.0113132	0.591925
ENSG00000271758.2_RP11-35J10.5	-0.955962	-4.73857	-3.8149	0.00032615	0.0113812	0.899149
ENSG00000187955.11_COL14A1	0.907673	3.7774	3.78359	0.00032373	0.0114047	0.46114
ENSG00000115540.14_MOB4	-0.305516	4.17016	-3.76139	0.00034086	0.011418	0.431922
ENSG00000060339.13_CCAR1	-0.222588	5.38675	-3.76623	0.00030566	0.0114489	0.337877
ENSG00000071189.21_SNX13	-0.288192	4.81684	-3.73473	0.00030846	0.0114547	0.278783
ENSG00000117533.14_VAMP4	-0.288845	4.22117	-3.75608	0.00033103	0.0114905	0.391133
ENSG00000138640.14_FAM13A	-0.392377	5.18525	-3.86187	0.00042624	0.0114937	0.744382
ENSG00000174013.7_FBXO45	-0.333908	3.33891	-3.82881	0.00038839	0.0114945	0.740009
ENSG00000236708.1_AC073316.1	1.02373	-4.37212	3.81397	0.00035098	0.0114962	0.882222
ENSG00000026103.21_FAS	-0.477253	3.45176	-3.75114	0.00033827	0.0115088	0.412662
ENSG00000112739.16_PRPF4B	-0.233809	5.82932	-3.72618	0.00030704	0.0115111	0.152952
ENSG00000152242.10_C18orf25	-0.320609	4.4564	-3.74095	0.00029986	0.0115462	0.298122
ENSG00000238578.1_SNORD4A	-0.588142	-1.2355	-3.73967	0.00032475	0.0115505	0.59841
ENSG00000200831.1_SNORD36B	-0.60088	-1.34561	-3.77761	0.00033906	0.0115782	0.742903
ENSG00000187017.15_ESPN	-0.577468	2.01212	-3.81028	0.00034155	0.0115925	0.57321
ENSG00000110203.8_FOLR3	1.45902	-2.57247	3.70393	0.00031092	0.0116051	0.473181
ENSG00000171621.13_SPSB1	0.497139	3.88887	3.70364	0.00031781	0.0116198	0.123784
ENSG00000168056.15_LTBP3	0.390037	6.67385	3.75867	0.00031859	0.0116212	0.250288
ENSG00000130717.12_UCK1	0.299421	4.67238	3.78587	0.00034834	0.0116213	0.493067
ENSG00000239697.10_TNFSF12	0.512671	4.44357	3.74219	0.00030536	0.0116276	0.339771
ENSG00000134326.11_CMPK2	0.733419	1.36848	3.75417	0.00034208	0.0116571	0.649843
ENSG00000228076.2_RP11-475E11.2	-0.943147	-4.92917	-3.80568	0.00040013	0.0116784	0.866344
ENSG00000248869.5_RP11-138I17.1	1.03985	-4.63092	3.78186	0.00034722	0.0116866	0.769774
ENSG00000215231.7_LINC01020	-0.808403	-5.74228	-3.86919	0.00045044	0.0118024	1.12384
ENSG00000111911.6_HINT3	-0.351771	4.48447	-3.70152	0.00032814	0.0118736	0.183651
ENSG00000046651.14_OFD1	-0.311846	4.54247	-3.72817	0.00033053	0.0119007	0.260116
ENSG00000255929.5_RP11-867G2.8	0.523684	0.601946	3.82514	0.00034742	0.0119012	0.932277
ENSG00000101955.14_SRPX	0.698899	3.78113	3.81318	0.00034001	0.0119228	0.593448
ENSG00000139746.15_RBM26	-0.203367	5.46823	-3.73827	0.00033097	0.0119394	0.232202
ENSG00000135862.5_LAMC1	0.48686	6.44216	3.86762	0.00037738	0.0120337	0.673765
ENSG00000103260.8_METRN	0.492792	3.91697	3.71525	0.00033267	0.0121365	0.315668
ENSG00000155158.20_TTC39B	-0.36813	3.57187	-3.75598	0.00037439	0.0122051	0.353007
ENSG00000240291.1_RP11-499P20.2	-0.372041	1.7372	-3.72075	0.00035172	0.0122658	0.434051
ENSG00000157625.15_TAB3	-0.309902	4.27305	-3.68671	0.00033206	0.0123995	0.111575
ENSG00000100281.13_HMGXB4	-0.253759	3.72708	-3.72516	0.00035222	0.0124003	0.305588
ENSG00000008128.22_CDK11A	-0.431592	4.29405	-3.66897	0.00034741	0.0124157	0.0527482
ENSG00000173276.13_ZBTB21	-0.41193	3.69238	-3.72458	0.00036095	0.0124228	0.294682
ENSG00000234921.1_RP11-85O21.5	-1.37721	-3.32666	-4.01494	0.00058011	0.0124297	1.72137
ENSG00000134594.4_RAB33A	0.83941	0.0708862	3.77446	0.00040203	0.01243	0.756624
ENSG00000187601.4_MAGEH1	0.36855	3.4101	3.75619	0.0003598	0.0124337	0.519387
ENSG00000236184.1_TCEA1P4	-0.589977	-1.70158	-3.77796	0.00039655	0.0124391	0.762534
ENSG00000235718.8_MFRP	0.862909	2.78405	3.68142	0.00034332	0.0124578	0.172952
ENSG00000264016.2_CTC-297N7.9	0.723232	-0.972591	3.66487	0.00034201	0.0125068	0.330689
ENSG00000114544.16_SLC41A3	0.241718	5.01864	3.7135	0.00035228	0.0125497	0.192087
ENSG00000083799.17_CYLD	-0.359695	5.45076	-3.76708	0.00039989	0.0125813	0.37128
ENSG00000101986.11_ABCD1	0.5084	3.53642	3.80144	0.00037711	0.0125858	0.668149
ENSG00000173456.4_RNF26	0.308592	4.03293	3.72613	0.00036334	0.0126134	0.2753
ENSG00000153130.17_SCOC	-0.366923	4.7202	-3.7581	0.00041711	0.0126731	0.450629
ENSG00000136943.10_CTSV	-0.787311	-0.612148	-3.79007	0.00045198	0.0126846	0.616589
ENSG00000154359.12_LONRF1	-0.359135	4.57586	-3.81045	0.00042737	0.0126973	0.517281
ENSG00000255513.1_AC005363.9	-0.861048	0.49291	-3.69383	0.00036529	0.0127454	0.389015
ENSG00000117625.13_RCOR3	-0.275862	5.25582	-3.70259	0.00037235	0.0127892	0.118457
ENSG00000136859.9_ANGPTL2	0.689473	4.30186	3.69068	0.00035617	0.0128578	0.0832858
ENSG00000154429.10_CCSAP	-0.368488	3.39002	-3.78227	0.0004383	0.0130457	0.530962
ENSG00000213123.10_TCTEX1D2	-0.413729	1.50188	-3.65508	0.00037169	0.0130961	0.230324
ENSG00000140090.17_SLC24A4	0.875361	1.11606	3.69273	0.00037586	0.0131209	0.425328
ENSG00000232593.7_KANTR	-0.389237	3.75211	-3.73998	0.00044209	0.0131321	0.348952
ENSG00000255390.1_RP11-732A19.5	0.491169	2.38867	3.74139	0.00038775	0.0131489	0.465446
ENSG00000273611.4_ZNHIT3	-0.195765	4.31633	-3.7505	0.00042446	0.0131679	0.349812
ENSG00000230936.1_RP11-775L16.1	1.04162	-5.16603	3.7351	0.00046933	0.0131938	0.619657
ENSG00000134152.10_KATNBL1	-0.392049	4.14128	-3.67608	0.00036838	0.0132433	0.0860559
ENSG00000146535.13_GNA12	0.43893	5.35753	3.702	0.00037114	0.0132529	0.163914
ENSG00000251562.7_MALAT1	-0.729974	8.91146	-3.72699	0.00042398	0.0133432	-0.0077528
ENSG00000197728.9_RPS26	0.623646	5.79585	3.69949	0.00045727	0.0134818	0.0425163
ENSG00000258317.1_RP11-603J24.5	0.306701	2.32257	3.66076	0.00039261	0.0135787	0.181604
ENSG00000011465.16_DCN	0.600995	7.43752	3.80489	0.0004345	0.0136178	0.334432
ENSG00000260613.1_RP3-522J7.6	-0.894707	-3.07728	-3.62344	0.00040376	0.0137066	0.194487
ENSG00000140939.14_NOL3	-0.311982	4.57399	-3.69759	0.0004016	0.0137219	0.100997
ENSG00000095370.19_SH2D3C	0.625782	3.73067	3.65942	0.00038106	0.0137439	0.0750208
ENSG00000254750.1_CASP1P2	-0.832705	-3.88203	-3.74849	0.00043535	0.0137473	0.643513
ENSG00000166483.10_WEE1	-0.484902	3.61583	-3.88591	0.00048968	0.013765	0.897436
ENSG00000275322.1_RP11-262A16.1	0.840848	-2.82825	3.78584	0.00047837	0.0138223	0.801665
ENSG00000166881.9_NEMP1	-0.329353	3.56161	-3.7422	0.00049484	0.0138731	0.360066
ENSG00000250506.7_CDK3	-0.340621	3.06807	-3.70288	0.0004387	0.0139466	0.251947
ENSG00000114209.14_PDCD10	-0.326736	3.82755	-3.65133	0.00043592	0.0139863	0.0501634
ENSG00000170364.12_SETMAR	0.360198	3.16849	3.68527	0.0004354	0.0140346	0.191828
ENSG00000236841.7_AC007750.5	0.892794	0.110479	3.67946	0.00044355	0.0140564	0.337364
ENSG00000279196.1_RP11-1072A3.3	0.441215	2.83715	3.62452	0.00043429	0.0141345	-0.0507652
ENSG00000185115.5_NSMCE3	0.322263	3.13159	3.68657	0.00042672	0.014185	0.25671
ENSG00000179978.11_RP11-1319K7.1	-0.771692	-0.57238	-3.61629	0.00044248	0.0142028	0.171804
ENSG00000244025.4_KRTAP19-3	-1.53078	-5.21491	-4.04333	0.00072598	0.0143518	1.91524
ENSG00000106397.11_PLOD3	0.336351	4.92653	3.68395	0.00044214	0.0143722	0.0966705
ENSG00000170275.14_CRTAP	0.422438	6.58387	3.62654	0.00040804	0.014373	-0.284275
ENSG00000236304.1_AP001189.4	0.711983	1.70595	3.69125	0.00044182	0.0143959	0.348828
ENSG00000163815.5_CLEC3B	0.5715	4.43292	3.76277	0.00050041	0.0144416	0.366942
ENSG00000171163.15_ZNF692	-0.437855	4.79102	-3.67178	0.00047678	0.0144922	0.0637502
ENSG00000144043.11_TEX261	0.383568	5.53535	3.61496	0.00041307	0.0145021	-0.232995
ENSG00000169860.6_P2RY1	-0.575551	2.11464	-3.66744	0.00044342	0.014542	0.129014
ENSG00000203875.10_SNHG5	-0.600394	5.23963	-3.61767	0.00046462	0.0145847	-0.224514
ENSG00000158987.20_RAPGEF6	-0.294598	4.11733	-3.65456	0.00043984	0.0145937	0.0439952
ENSG00000126804.13_ZBTB1	-0.270147	4.5301	-3.64983	0.00047494	0.0145942	-0.0234276
ENSG00000165424.6_ZCCHC24	0.510265	5.48287	3.76528	0.00047953	0.0146095	0.410116
ENSG00000122035.6_RASL11A	0.575603	2.47278	3.71492	0.00046614	0.014671	0.370698
ENSG00000152583.12_SPARCL1	0.57426	7.55943	3.74356	0.00048158	0.0146746	0.18127
ENSG00000188015.9_S100A3	-0.924105	-0.512437	-4.10791	0.00085236	0.0146822	2.17329
ENSG00000177628.15_GBA	0.454375	3.93015	3.63357	0.00044851	0.01473	-0.0646623
ENSG00000101400.5_SNTA1	0.568274	5.14919	3.64539	0.00042701	0.0147478	0.00278449
ENSG00000250415.1_CTC-461F20.1	-0.928654	-3.88618	-3.69767	0.00052341	0.0147604	0.485135
ENSG00000185495.10_RP11-504P24.3	-0.42899	2.44485	-3.68197	0.00051715	0.0149063	0.255501
ENSG00000119383.19_PTPA	0.392783	6.09158	3.68001	0.0005107	0.0149541	-0.0074143
ENSG00000203783.4_PRR9	-1.55728	-4.67864	-4.14771	0.00090058	0.0149678	2.38883
ENSG00000225140.1_RP11-809C18.3	-0.987211	-2.39918	-3.61385	0.00050137	0.0149849	0.179603
ENSG00000097007.17_ABL1	0.335392	6.06796	3.78952	0.00054844	0.015028	0.418857
ENSG00000126467.10_TSKS	0.995654	-0.620144	3.72515	0.00057393	0.0150368	0.564384
ENSG00000167779.7_IGFBP6	0.760237	4.16777	3.80615	0.00050753	0.0150785	0.608882
ENSG00000117643.14_MAN1C1	0.503099	3.64472	3.61025	0.00048266	0.0151312	-0.111194
ENSG00000169604.19_ANTXR1	0.602563	5.28062	3.58798	0.00046591	0.0151723	-0.384001
ENSG00000167123.18_CERCAM	0.647376	4.87194	3.61318	0.00046506	0.01522	-0.161277
ENSG00000162383.11_SLC1A7	0.953845	1.21187	3.64139	0.00045625	0.0152769	0.197036
ENSG00000164687.10_FABP5	-0.512449	3.53395	-3.75544	0.00055866	0.0152862	0.368263
ENSG00000263321.1_RP11-388C12.5	-0.675365	-2.01375	-3.58486	0.00045565	0.0152961	0.0630029
ENSG00000077458.12_FAM76B	-0.304139	3.85194	-3.67275	0.00053324	0.0153297	0.119677
ENSG00000274621.1_MIR6867	-0.834376	-2.96042	-3.87767	0.00068255	0.0153312	1.18077
ENSG00000135945.9_REV1	-0.244746	4.98378	-3.62879	0.00046252	0.0153427	-0.144477
ENSG00000276404.1_MIR6835	-0.768979	-2.98953	-3.58499	0.00047932	0.0153679	0.0690899
ENSG00000155849.15_ELMO1	0.496324	4.47446	3.60161	0.00046237	0.0154326	-0.143047
ENSG00000181741.7_FDX1P1	-1.05438	-3.59479	-3.64232	0.00051459	0.0154347	0.278615
ENSG00000100105.17_PATZ1	0.278733	4.1461	3.61918	0.00047261	0.015439	-0.0846165
ENSG00000182307.12_C8orf33	0.265683	4.71385	3.65155	0.00049995	0.0154804	-0.0167126
ENSG00000228318.3_AP001610.5	0.648301	1.66904	3.63633	0.00051846	0.0155264	0.184182
ENSG00000248885.1_RP11-950K24.2	-1.0211	-4.33904	-3.63194	0.00051128	0.0155819	0.24074
ENSG00000125676.19_THOC2	-0.219458	5.26645	-3.60778	0.0004716	0.0156188	-0.245533
ENSG00000184351.7_KRTAP19-1	-1.59353	-5.3502	-4.08876	0.00082124	0.0156693	2.12713
ENSG00000254951.7_RP11-494M8.4	-0.881738	-4.47554	-3.65529	0.00050565	0.0156831	0.312514
ENSG00000255247.1_CTD-2523D13.1	-1.04476	-5.16997	-3.81862	0.00068075	0.0156987	0.94793
ENSG00000171928.13_TVP23B	-0.27566	3.08876	-3.6194	0.00051808	0.0157213	-0.0112537
ENSG00000172766.18_NAA16	-0.292003	3.82921	-3.62251	0.0004907	0.0157822	-0.07241
ENSG00000064995.16_TAF11	-0.230091	4.15806	-3.59432	0.00048429	0.015794	-0.211306
ENSG00000101846.6_STS	0.523615	3.65173	3.70224	0.00055889	0.0158362	0.327336
ENSG00000102901.12_CENPT	-0.30159	5.81257	-3.63658	0.00054486	0.015838	-0.175138
ENSG00000109920.12_FNBP4	-0.299611	6.11656	-3.59709	0.00048041	0.0159039	-0.34566
ENSG00000230438.6_SERPINB9P1	1.17814	-1.1296	3.58334	0.00052135	0.0159257	0.0674396
ENSG00000151640.12_DPYSL4	1.00514	1.82809	3.58654	0.00051922	0.0159713	0.0271124
ENSG00000179954.15_SSC5D	0.795871	2.71915	3.63877	0.00052942	0.0160494	0.0250425
ENSG00000231868.1_RP1-202O8.2	-0.801364	-3.89359	-3.63592	0.00051467	0.0160671	0.216963
ENSG00000073536.17_NLE1	0.365669	3.38247	3.62122	0.00052332	0.0160689	-0.0441644
ENSG00000112851.14_ERBIN	-0.330714	5.63726	-3.58474	0.00050291	0.0160827	-0.340957
ENSG00000122644.12_ARL4A	-0.464188	3.14893	-3.67977	0.00054041	0.016132	0.108605
ENSG00000173705.8_SUSD5	0.904474	1.91215	3.59233	0.0004947	0.0161398	-0.0352978
ENSG00000143793.12_C1orf35	-0.26992	3.56315	-3.62697	0.00053713	0.0161478	-0.050497
ENSG00000183569.17_SERHL2	-0.563413	2.18561	-3.99123	0.00104815	0.0161692	1.57082
ENSG00000267051.1_RP11-128P17.2	0.656946	-5.89133	3.54689	0.00051717	0.0162126	-0.06102
ENSG00000200913.1_SNORD46	-0.736173	-1.34763	-3.72189	0.0006583	0.0162483	0.579799
ENSG00000121542.11_SEC22A	-0.202231	2.97343	-3.63668	0.00052902	0.0162567	0.0394894
ENSG00000105185.11_PDCD5	-0.262593	4.8372	-3.58989	0.00054206	0.01629	-0.235854
ENSG00000074935.13_TUBE1	-0.368036	4.01552	-3.59716	0.0005103	0.0163368	-0.154271
ENSG00000160695.14_VPS11	0.226974	5.13618	3.57446	0.0005238	0.0163431	-0.351794
ENSG00000143515.16_ATP8B2	0.416903	5.14959	3.70535	0.00058169	0.0163564	0.2091
ENSG00000167778.8_SPRYD3	0.375546	5.63243	3.53987	0.0004839	0.0163783	-0.493898
ENSG00000213551.4_DNAJC9	-0.23712	4.16818	-3.56925	0.00051937	0.0163848	-0.292397
ENSG00000080546.13_SESN1	-0.413481	5.14365	-3.7024	0.00064713	0.0164226	0.157672
ENSG00000133561.15_GIMAP6	0.709625	2.99745	3.63842	0.00054444	0.0165566	0.0539407
ENSG00000070190.12_DAPP1	-0.565358	0.225688	-3.60743	0.00053533	0.0166205	-0.0655551
ENSG00000100600.14_LGMN	0.397945	5.03458	3.65462	0.00056426	0.0166503	-0.0287845
ENSG00000070388.11_FGF22	-0.676245	-0.288455	-3.78556	0.0008571	0.0166705	0.763228
ENSG00000163430.11_FSTL1	0.522228	6.35658	3.77588	0.00061459	0.0166958	0.350698
ENSG00000261335.1_RP11-318A15.2	0.745952	-1.38569	3.60676	0.00055509	0.0167489	0.160019
ENSG00000162976.12_PQLC3	0.35486	3.24022	3.62826	0.00056928	0.0167565	-0.0013746
ENSG00000230638.4_RP11-486B10.4	-0.759898	-2.83807	-3.78946	0.00070502	0.0167702	0.757861
ENSG00000212722.7_KRTAP4-9	-1.71432	-5.02487	-4.12528	0.00104644	0.0167883	2.3205
ENSG00000101935.9_AMMECR1	-0.296412	2.28972	-3.72114	0.00065316	0.0168183	0.34752
ENSG00000111335.12_OAS2	0.654853	2.78521	3.61084	0.00058681	0.0168243	0.0209762
ENSG00000176915.14_ANKLE2	-0.248697	5.62947	-3.58977	0.0005445	0.0168777	-0.340744
ENSG00000241978.9_AKAP2	0.450248	5.5126	3.70824	0.00066434	0.0169258	0.178478
ENSG00000198586.13_TLK1	-0.225276	4.83498	-3.58923	0.00055565	0.0170181	-0.250579
ENSG00000082898.16_XPO1	-0.358702	6.29454	-3.56943	0.00054583	0.0170203	-0.422792
ENSG00000078403.16_MLLT10	-0.257987	4.78323	-3.57814	0.00053724	0.0170218	-0.322542
ENSG00000105137.12_SYDE1	0.558977	3.38446	3.58561	0.00053683	0.0170403	-0.190529
ENSG00000273413.1_RP11-96C23.15	0.538127	4.37926	3.57123	0.00054476	0.0170747	-0.364169
ENSG00000160094.14_ZNF362	0.29354	4.29751	3.58183	0.00057896	0.0170797	-0.267414
ENSG00000156042.17_CFAP70	-0.661247	2.83738	-3.53037	0.00053144	0.0171101	-0.299464
ENSG00000162745.10_OLFML2B	0.71954	2.51291	3.63321	0.00059507	0.0171534	0.0359797
ENSG00000188694.5_KRTAP24-1	-1.41414	-5.45273	-3.98836	0.00100868	0.0171578	1.73194
ENSG00000139146.13_FAM60A	-0.385894	2.99806	-3.58055	0.00057514	0.0171734	-0.238676
ENSG00000212607.1_SNORA3B	-0.565155	-1.23271	-3.73352	0.00079191	0.0171884	0.635259
ENSG00000114857.17_NKTR	-0.322529	6.75806	-3.58715	0.00057228	0.0172091	-0.404294
ENSG00000121741.16_ZMYM2	-0.26913	5.75348	-3.5923	0.00055897	0.017221	-0.326533
ENSG00000083535.15_PIBF1	-0.353821	3.14441	-3.61355	0.00058298	0.0172223	-0.0119513
ENSG00000277232.2_GTSE1-AS1	-0.80178	-1.7684	-3.55252	0.00058093	0.0172369	-0.0298302
ENSG00000151952.15_TMEM132D	1.2763	-2.02615	3.53703	0.00061989	0.0173334	-0.0830321
ENSG00000149564.11_ESAM	0.470488	4.47065	3.67973	0.00065101	0.0173402	0.130911
ENSG00000205581.10_HMGN1	-0.403178	5.55039	-3.52068	0.00052636	0.0173699	-0.585928
ENSG00000269749.1_AC005614.5	0.409536	0.158222	3.54872	0.00059514	0.0174086	-0.0719018
ENSG00000238622.1_SNORD97	-0.683	-1.86942	-3.60448	0.0005931	0.0174179	0.156374
ENSG00000175283.7_DOLK	0.482553	2.6988	3.54646	0.00054694	0.01743	-0.269521
ENSG00000274949.1_RP5-1009E24.9	0.351641	0.569859	3.57587	0.00059221	0.0174334	0.0221575
ENSG00000086065.13_CHMP5	-0.306232	4.955	-3.56446	0.00057904	0.0174376	-0.342236
ENSG00000197961.11_ZNF121	-0.264512	3.72994	-3.64487	0.0006416	0.0175225	-0.0066848
ENSG00000204843.12_DCTN1	0.277628	7.13559	3.51603	0.0005472	0.0175521	-0.674155
ENSG00000134575.9_ACP2	0.306434	4.16232	3.55557	0.00055899	0.0176249	-0.317711
ENSG00000228232.1_GAPDHP1	0.805963	0.765275	3.58515	0.00064314	0.0177273	0.0550569
ENSG00000073605.18_GSDMB	-0.488804	3.87143	-3.57072	0.00057546	0.0177286	-0.265139
ENSG00000129538.13_RNASE1	0.707354	5.08583	3.63495	0.00061782	0.0177369	-0.0895271
ENSG00000205106.4_DKFZp779M0652	1.0766	-1.91564	3.57349	0.00062679	0.0177502	0.0500591
ENSG00000267313.7_KC6	-1.25953	-3.80821	-3.70714	0.00080024	0.0177909	0.553425
ENSG00000148600.14_CDHR1	-0.760139	1.74157	-3.74794	0.000723	0.0178005	0.288834
ENSG00000188488.13_SERPINA5	1.08695	1.41006	3.61977	0.00059994	0.0178187	0.101409
ENSG00000101166.15_PRELID3B	-0.332703	4.30706	-3.56492	0.00064	0.0178296	-0.300278
ENSG00000115325.13_DOK1	0.57376	2.78052	3.57152	0.00056829	0.0178296	-0.086808
ENSG00000147113.16_CXorf36	0.597556	2.96482	3.575	0.00059312	0.0179031	-0.230727
ENSG00000164327.12_RICTOR	-0.314353	5.09035	-3.5718	0.00060125	0.0179498	-0.337351
ENSG00000185664.14_PMEL	0.494835	1.89989	3.71255	0.00082237	0.0179733	0.279334
ENSG00000199744.1_SNORD36A	-0.393606	0.995758	-3.6195	0.00065574	0.0179756	0.121124
ENSG00000100099.20_HPS4	-0.254786	5.1276	-3.64256	0.00065305	0.0180426	-0.103167
ENSG00000245105.2_A2M-AS1	0.494083	3.69758	3.662	0.00066901	0.0181368	0.122063
ENSG00000207067.1_SNORA72	-0.538161	-0.585693	-3.62889	0.00066039	0.018219	0.230791
ENSG00000100796.17_PPP4R3A	-0.277535	5.43591	-3.50265	0.00056941	0.0183246	-0.644512
ENSG00000283228.1_CTD-2021K4.1	-0.380095	3.30884	-3.57973	0.00065376	0.0183869	-0.196804
ENSG00000232611.1_RP11-1114A5.4	-0.519235	0.980101	-3.64893	0.00079028	0.0184022	0.298039
ENSG00000132357.13_CARD6	0.603046	2.4824	3.56911	0.00061839	0.0184914	-0.140919
ENSG00000279672.1_CMB9-55F22.1	-0.839219	1.06234	-3.54694	0.00066292	0.0185552	-0.0901926
ENSG00000130598.15_TNNI2	-0.761572	0.624038	-3.68109	0.00078514	0.018558	0.286319
ENSG00000260851.6_RP11-403P17.5	0.326624	1.84485	3.56192	0.00063982	0.0185871	-0.0871981
ENSG00000006125.17_AP2B1	0.371215	6.8586	3.50769	0.0005939	0.0187291	-0.66144
ENSG00000198399.14_ITSN2	-0.278759	5.44926	-3.56193	0.00062903	0.0187707	-0.403363
ENSG00000119917.13_IFIT3	0.671932	3.34588	3.55252	0.00067129	0.0188129	-0.21623
ENSG00000226608.3_FTLP3	0.829796	0.67164	3.52149	0.00061908	0.0188576	-0.169288
ENSG00000104412.7_EMC2	-0.244588	4.29655	-3.52669	0.00065889	0.0188624	-0.424187
ENSG00000170385.9_SLC30A1	-0.382638	4.00782	-3.58405	0.00068277	0.0188717	-0.248948
ENSG00000274544.1_SNORD28	-0.661841	-1.04434	-3.71876	0.00080761	0.0188779	0.592887
ENSG00000265185.5_SNORD3B-1	1.13347	-4.4892	3.63655	0.000935	0.0188793	0.307146
ENSG00000114120.11_SLC25A36	-0.34207	5.54863	-3.51943	0.00064081	0.0189356	-0.554543
ENSG00000082805.19_ERC1	0.286059	5.052	3.51134	0.00067803	0.0190045	-0.571089
ENSG00000115942.8_ORC2	-0.233112	4.00198	-3.58294	0.00076111	0.0191372	-0.220758
ENSG00000128654.13_MTX2	-0.331271	3.85166	-3.51149	0.00064143	0.0191796	-0.451697
ENSG00000273923.1_CTD-2536I1.3	0.899869	-3.74244	3.61414	0.00080594	0.0192437	0.213728
ENSG00000173610.12_UGT2A1	-1.48671	-4.66878	-3.58807	0.0007469	0.0192656	0.123113
ENSG00000102081.13_FMR1	-0.252007	4.9694	-3.52075	0.00066486	0.0193713	-0.499059
ENSG00000178057.14_NDUFAF3	0.409415	4.95386	3.50862	0.00064545	0.0193983	-0.519023
ENSG00000073849.14_ST6GAL1	0.534003	4.35981	3.56435	0.00069034	0.0194022	-0.285371
ENSG00000116883.8_RP11-268J15.5	-0.634916	2.35411	-3.56268	0.00076743	0.019404	-0.23549
ENSG00000212127.5_TAS2R14	0.303158	2.48835	3.5485	0.00072704	0.0194415	-0.152215
ENSG00000066777.8_ARFGEF1	-0.210231	5.2595	-3.51943	0.00064422	0.0194783	-0.548485
ENSG00000143952.19_VPS54	-0.214998	4.3965	-3.51188	0.00065948	0.0195471	-0.510276
ENSG00000199293.1_SNORA21	-0.5667	-0.898367	-3.63907	0.00085739	0.0195508	0.280917
ENSG00000206149.10_HERC2P9	-0.427261	4.04844	-3.4756	0.00069241	0.0197266	-0.582683
ENSG00000174796.12_THAP6	-0.249985	3.22489	-3.54522	0.00072536	0.0197952	-0.251094
ENSG00000115568.15_ZNF142	0.243229	4.2881	3.5389	0.00077374	0.0198047	-0.384269
ENSG00000172795.15_DCP2	-0.413458	4.34464	-3.47679	0.00066013	0.019814	-0.620662
ENSG00000240801.1_AC132217.4	0.923609	2.38731	3.51145	0.00067916	0.0198763	-0.366959
ENSG00000171763.18_SPATA5L1	-0.269947	2.92882	-3.6308	0.00077276	0.0199483	0.0673096
ENSG00000200983.1_SNORA3A	-0.673252	-1.85255	-3.57286	0.00075744	0.0199847	0.062417
ENSG00000160072.19_ATAD3B	-0.340023	4.62878	-3.59584	0.00081785	0.0199944	-0.211422
ENSG00000110852.4_CLEC2B	-0.647862	2.92462	-3.5326	0.00070957	0.0200033	-0.395949
ENSG00000102032.12_RENBP	0.579557	2.64325	3.52941	0.00068766	0.0200405	-0.294961
ENSG00000227533.5_SLC2A1-AS1	-0.719244	-1.06267	-3.51208	0.00069836	0.0200691	-0.191463
ENSG00000254192.1_CTC-558O2.2	0.625869	1.69018	3.57437	0.00075907	0.0201024	-0.152447
ENSG00000269964.2_MEI4	-0.905917	-2.64546	-3.55361	0.00081548	0.0201057	0.00941595
ENSG00000172716.16_SLFN11	0.480297	3.88868	3.59943	0.00075902	0.0201409	-0.0779533
ENSG00000105341.18_ATP5SL	0.300011	4.58764	3.52601	0.00072268	0.0201445	-0.466834
ENSG00000154822.17_PLCL2	0.544254	3.74232	3.54536	0.00070904	0.0201946	-0.175769
ENSG00000183628.12_DGCR6	1.01405	-0.850352	3.60649	0.0009732	0.0202119	0.150178
ENSG00000127080.9_IPPK	-0.22038	3.89376	-3.77118	0.00092213	0.0202473	0.479685
ENSG00000164330.16_EBF1	0.565662	3.65002	3.56956	0.00074644	0.0203563	-0.230988
ENSG00000248871.1_TNFSF12-TNFSF13	0.52999	4.48158	3.49375	0.00067888	0.0203962	-0.544803
ENSG00000199053.3_MIR324	-0.561749	0.257775	-3.53666	0.0007938	0.020437	-0.113744
ENSG00000284024.1_RP11-398C13.8	-0.333448	2.35859	-3.61662	0.00090218	0.0204474	0.0796498
ENSG00000157593.18_SLC35B2	0.264194	4.4142	3.50787	0.0007174	0.0205584	-0.518949
ENSG00000130749.9_ZC3H4	0.255041	4.66845	3.59082	0.00092012	0.0205803	-0.219621
ENSG00000135473.14_PAN2	-0.305226	5.7922	-3.52948	0.0007546	0.0206005	-0.508604
ENSG00000135443.8_KRT85	-2.14202	-3.39232	-3.8316	0.00116054	0.0206639	1.12293
ENSG00000138398.15_PPIG	-0.206569	5.25319	-3.48665	0.00072911	0.0207428	-0.642336
ENSG00000229052.2_RP11-386I23.1	-0.904609	-3.1178	-3.52301	0.0008309	0.0207583	-0.109583
ENSG00000196371.3_FUT4	0.500877	2.27853	3.59833	0.00082261	0.0208107	0.0611893
ENSG00000163516.13_ANKZF1	-0.428422	5.57084	-3.48451	0.00072643	0.0208584	-0.693794
ENSG00000226576.1_RP11-523O18.1	0.639933	-0.965827	3.52908	0.00079777	0.0209516	-0.101365
ENSG00000280071.3_CH507-9B2.3	-0.668115	1.946	-3.4569	0.00077183	0.0209524	-0.447991
ENSG00000172638.12_EFEMP2	0.410937	5.14616	3.53442	0.00076073	0.020981	-0.43383
ENSG00000184716.13_SERINC4	-0.248242	4.6876	-3.51965	0.00080951	0.0209951	-0.454953
ENSG00000159792.9_PSKH1	0.370524	4.29495	3.63764	0.00100029	0.0209988	-0.0013906
ENSG00000138381.9_ASNSD1	-0.292569	4.28916	-3.50112	0.00084715	0.0210421	-0.470242
ENSG00000197713.14_RPE	-0.239279	4.10046	-3.50938	0.00081238	0.0211543	-0.452738
ENSG00000275431.1_CTB-186H2.3	0.61397	1.47533	3.56217	0.00086653	0.0211556	-0.277919
ENSG00000258472.8_RP11-192H23.4	-0.379743	2.82277	-3.49276	0.00073103	0.021166	-0.425891
ENSG00000135249.7_RINT1	-0.252136	3.81138	-3.50556	0.0007416	0.0211751	-0.48189
ENSG00000125841.12_NRSN2	0.388539	4.13315	3.49097	0.00074841	0.02122	-0.500019
ENSG00000078098.13_FAP	0.937292	1.45067	3.49283	0.00078143	0.0212323	-0.407665
ENSG00000164111.14_ANXA5	0.572364	6.76009	3.45439	0.00071324	0.0212343	-0.879533
ENSG00000121897.14_LIAS	-0.231487	3.5013	-3.52771	0.00082102	0.021257	-0.350161
ENSG00000171503.11_ETFDH	-0.305133	4.84888	-3.45299	0.00075975	0.0212759	-0.730806
ENSG00000197894.10_ADH5	0.330845	5.76958	3.5758	0.00083389	0.021287	-0.32308
ENSG00000250615.1_CTC-564N23.2	0.642501	1.51317	3.52708	0.00079694	0.0213229	-0.24182
ENSG00000152784.15_PRDM8	0.568098	2.35932	3.55059	0.00084025	0.0214194	-0.16678
ENSG00000255125.1_RP11-685M7.5	-0.667235	-1.66377	-3.5146	0.00079434	0.0214338	-0.145648
ENSG00000164187.6_LMBRD2	-0.347378	3.78054	-3.46251	0.00074822	0.021453	-0.611727
ENSG00000255960.1_RP11-459D22.1	-0.884804	-4.96326	-3.515	0.00077624	0.0214987	-0.144081
ENSG00000162367.11_TAL1	0.617734	2.02447	3.52806	0.000808	0.0215021	-0.250955
ENSG00000179988.13_PSTK	-0.313272	2.18921	-3.51025	0.00080049	0.0216055	-0.306398
ENSG00000129535.12_NRL	0.419382	1.04788	3.4599	0.00076773	0.0216194	-0.387255
ENSG00000075292.18_ZNF638	-0.212207	6.19762	-3.46802	0.00079706	0.0216265	-0.762136
ENSG00000144647.5_POMGNT2	0.327693	3.90894	3.48835	0.00079689	0.0217051	-0.533591
ENSG00000254427.1_RP11-430H10.1	0.84298	-2.55871	3.52888	0.00089959	0.0217396	-0.0758195
ENSG00000147437.9_GNRH1	-0.416033	1.72787	-3.48982	0.00083858	0.0217425	-0.36775
ENSG00000196072.11_BLOC1S2	-0.342231	4.0991	-3.43814	0.00075853	0.0218101	-0.750016
ENSG00000162407.8_PLPP3	0.507678	6.11348	3.58896	0.00086993	0.0218238	-0.344435
ENSG00000212304.1_SNORD12	-0.719624	-2.22314	-3.53554	0.00084371	0.0218321	-0.0600652
ENSG00000109606.12_DHX15	-0.236355	5.98588	-3.52052	0.00080663	0.0218583	-0.598684
ENSG00000113649.11_TCERG1	-0.253673	5.49994	-3.51568	0.00080528	0.0218714	-0.561633
ENSG00000105270.14_CLIP3	0.532762	4.69037	3.48601	0.00077098	0.0219352	-0.54332
ENSG00000202363.1_SNORA62	-0.478879	-0.649954	-3.57464	0.0008889	0.0219942	0.0601497
ENSG00000100342.20_APOL1	0.558839	3.64149	3.47607	0.00083518	0.0220312	-0.550721
ENSG00000225972.1_MTND1P23	1.10491	0.668913	3.42166	0.00079053	0.0220365	-0.571521
ENSG00000156531.16_PHF6	-0.277028	3.62408	-3.47054	0.0007864	0.0220408	-0.557664
ENSG00000116016.13_EPAS1	0.447607	7.03487	3.47488	0.00079649	0.0220784	-0.812086
ENSG00000165487.13_MICU2	-0.292828	4.5356	-3.44548	0.00080424	0.0222036	-0.708831
ENSG00000018189.12_RUFY3	-0.275704	5.40001	-3.48081	0.00079804	0.0222701	-0.686406
ENSG00000106689.10_LHX2	-1.47004	-1.69619	-3.73276	0.00131195	0.0222715	0.706615
ENSG00000138660.11_AP1AR	-0.283627	3.49545	-3.49054	0.0008245	0.0222748	-0.513761
ENSG00000165792.17_METTL17	-0.243842	5.10728	-3.53133	0.00088628	0.0223122	-0.481273
ENSG00000163714.17_U2SURP	-0.223209	5.8013	-3.4385	0.00079192	0.0223855	-0.855483
ENSG00000088451.10_TGDS	-0.328197	2.46464	-3.45084	0.00080813	0.0224769	-0.537676
ENSG00000144891.17_AGTR1	0.832413	1.51823	3.5828	0.00092147	0.0224931	-0.103262
ENSG00000223704.1_LINC01422	-0.680256	-0.514267	-3.46082	0.00081333	0.0225286	-0.359747
ENSG00000132205.10_EMILIN2	0.646017	3.36348	3.49497	0.00083653	0.0226147	-0.492229
ENSG00000119147.9_C2orf40	0.832991	1.6871	3.45441	0.00084825	0.0226229	-0.499662
ENSG00000171469.10_ZNF561	-0.228212	3.65484	-3.52494	0.00098074	0.0226295	-0.4024
ENSG00000119862.12_LGALSL	-0.395475	3.65737	-3.6502	0.00101574	0.022649	-0.0311494
ENSG00000186687.15_LYRM7	-0.323838	3.58622	-3.44925	0.00086392	0.0227339	-0.602836
ENSG00000232401.1_LINC00112	-0.905616	-5.40147	-3.59517	0.00105057	0.0229022	0.171309
ENSG00000171792.10_RHNO1	-0.292331	2.77943	-3.49505	0.00090689	0.0229044	-0.446938
ENSG00000006042.11_TMEM98	0.513332	3.77162	3.4438	0.00081078	0.0229134	-0.709968
ENSG00000165219.21_GAPVD1	-0.195244	5.18081	-3.49554	0.00086342	0.0229389	-0.608704
ENSG00000283703.1_RP11-680F20.6	-0.873179	-3.10067	-3.58913	0.00105441	0.022974	0.0413641
ENSG00000204161.13_C10orf128	0.549118	2.47754	3.51727	0.00088821	0.0229965	-0.312331
ENSG00000212951.5_RP11-211N8.3	-1.06795	-3.83629	-3.43094	0.00086464	0.0230546	-0.419633
ENSG00000237977.1_EIF4HP2	-0.586681	-0.893348	-3.42438	0.0008453	0.0232222	-0.452111
ENSG00000134215.15_VAV3	-0.448999	2.42627	-3.53929	0.00097715	0.0232359	-0.439446
ENSG00000004777.18_ARHGAP33	-0.405309	4.55943	-3.46946	0.00093535	0.0232701	-0.608352
ENSG00000149798.4_CDC42EP2	0.617209	2.99393	3.45061	0.00085496	0.0232913	-0.580251
ENSG00000169299.13_PGM2	-0.369386	3.56228	-3.48144	0.00087992	0.0234051	-0.612439
ENSG00000197008.9_ZNF138	-0.36143	2.02686	-3.48508	0.00091916	0.0234652	-0.429362
ENSG00000118894.14_EEF2KMT	0.305579	3.34994	3.44779	0.0008954	0.0234917	-0.628837
ENSG00000225138.7_CTD-2228K2.7	-0.487372	4.1416	-3.52426	0.00096507	0.0235174	-0.483064
ENSG00000122008.15_POLK	-0.278459	4.05745	-3.45419	0.00091207	0.0235415	-0.611248
ENSG00000138018.17_SELENOI	-0.309823	4.18372	-3.53901	0.0010064	0.0235742	-0.416435
ENSG00000185101.12_ANO9	-0.590187	1.8346	-3.51964	0.00094635	0.023666	-0.526294
ENSG00000104524.13_PYCRL	0.420041	2.50961	3.52389	0.00106134	0.0237502	-0.246085
ENSG00000197702.11_PARVA	0.488498	4.76776	3.4382	0.00086997	0.0237523	-0.792974
ENSG00000186575.17_NF2	0.319352	4.73675	3.48405	0.00093629	0.0237915	-0.58175
ENSG00000139517.7_LNX2	-0.360006	2.98858	-3.47279	0.00091075	0.0238088	-0.533439
ENSG00000256667.6_KLRA1P	-0.457682	1.4575	-3.4335	0.00093233	0.0238173	-0.532849
ENSG00000244754.8_N4BP2L2	-0.312401	6.07959	-3.42928	0.00090072	0.0238413	-0.91758
ENSG00000173681.16_CXorf23	-0.266121	3.55876	-3.4297	0.0008926	0.0238422	-0.699721
ENSG00000283844.1_MIR214	1.00109	-2.94104	3.60645	0.0011803	0.0238568	0.224431
ENSG00000278259.4_MYO19	-0.234463	4.90574	-3.59598	0.00104499	0.0238766	-0.241688
ENSG00000113851.14_CRBN	-0.261069	5.05222	-3.42183	0.00091254	0.023891	-0.830917
ENSG00000136937.12_NCBP1	-0.19239	4.60413	-3.44349	0.00087485	0.0238917	-0.739806
ENSG00000283458.1_RP11-1I2.1	0.927893	-5.0255	3.44323	0.00104319	0.0240423	-0.362926
ENSG00000207425.1_Y_RNA	-1.10172	-1.15825	-3.3778	0.00090839	0.0241171	-0.609579
ENSG00000231731.7_AC010976.2	-0.305548	1.99564	-3.47357	0.0009513	0.0241215	-0.413863
ENSG00000170962.12_PDGFD	0.686701	2.84887	3.49147	0.0009682	0.0241254	-0.459856
ENSG00000116747.12_TROVE2	-0.250008	4.57961	-3.42216	0.00092867	0.0241766	-0.799654
ENSG00000260913.1_LINC01254	-0.856175	-4.8723	-3.48042	0.00099877	0.0241882	-0.24659
ENSG00000278467.1_RP11-504P24.9	-0.83929	-2.6333	-3.42869	0.00094115	0.02429	-0.420646
ENSG00000168566.12_SNRNP48	-0.263716	3.56868	-3.42746	0.00097309	0.0242939	-0.698901
ENSG00000186860.4_KRTAP17-1	-1.27701	-4.97245	-3.78886	0.00151992	0.0243028	0.981805
ENSG00000131737.5_KRT34	-1.65697	-3.84695	-3.75066	0.00142243	0.0243051	0.845982
ENSG00000126895.13_AVPR2	0.790043	-0.110184	3.44191	0.00092606	0.0243234	-0.46952
ENSG00000188312.13_CENPP	-0.226788	3.91537	-3.66798	0.00119219	0.0243334	0.0888091
ENSG00000130052.13_STARD8	0.479343	3.22562	3.49445	0.00096279	0.0243783	-0.396892
ENSG00000236120.6_RP11-733O18.1	0.948506	-3.47767	3.50032	0.00103985	0.0244041	-0.159508
ENSG00000157601.13_MX1	0.583333	4.29039	3.44412	0.00099227	0.0244787	-0.675953
ENSG00000278367.1_RP11-42O4.2	0.610123	0.803386	3.46731	0.00097147	0.0245308	-0.437382
ENSG00000248503.2_RP5-1000K24.2	-0.516653	-1.13883	-3.4206	0.00093534	0.0246321	-0.476784
ENSG00000033011.11_ALG1	0.310834	3.72529	3.41343	0.00092741	0.0246424	-0.773446
ENSG00000211445.11_GPX3	0.804217	7.48873	3.56552	0.00111556	0.0246662	-0.483772
ENSG00000131013.3_PPIL4	-0.234119	3.80417	-3.4464	0.00098748	0.0246707	-0.653983
ENSG00000114127.10_XRN1	-0.267128	4.91176	-3.44293	0.00096902	0.0246744	-0.77579
ENSG00000055917.15_PUM2	-0.243221	6.10644	-3.39563	0.00090488	0.0246784	-1.04516
ENSG00000120675.5_DNAJC15	0.348183	4.19892	3.44168	0.00103862	0.0246998	-0.66854
ENSG00000147324.10_MFHAS1	0.3253	3.84222	3.52574	0.00117038	0.0247113	-0.387325
ENSG00000019485.13_PRDM11	0.468831	3.62506	3.43212	0.00096869	0.0247189	-0.682895
ENSG00000163933.9_RFT1	0.237888	3.47123	3.39319	0.0009819	0.024729	-0.843089
ENSG00000196754.10_S100A2	-0.564532	0.18359	-3.71535	0.00146293	0.0247877	0.401567
ENSG00000181982.18_CCDC149	0.260846	3.72933	3.41588	0.00095425	0.0247975	-0.762242
ENSG00000234329.1_RP11-767N6.2	-0.592417	-1.50599	-3.54626	0.0011338	0.0249129	-0.0017301
ENSG00000253167.1_WASHC5-AS1	0.282944	1.3709	3.42537	0.00104063	0.0249337	-0.551673
ENSG00000138356.13_AOX1	0.814499	3.89055	3.52739	0.00105926	0.0249555	-0.465876
ENSG00000198841.3_KTI12	0.366247	2.01821	3.57111	0.00118229	0.0249608	-0.0499008
ENSG00000279457.4_RP11-34P13.18	-0.519622	2.18589	-3.39897	0.00100046	0.0251887	-0.699626
ENSG00000154079.5_SDHAF4	-0.321433	2.10661	-3.40195	0.00100381	0.0252079	-0.661732
ENSG00000247095.2_MIR210HG	-0.747572	1.50409	-3.42012	0.00098421	0.025219	-0.72917
ENSG00000225447.1_RPS15AP10	-0.636535	-2.02231	-3.49893	0.00105403	0.0253181	-0.164841
ENSG00000183378.11_OVCH2	-1.01614	-2.31571	-3.43613	0.00099983	0.0253609	-0.494125
ENSG00000271426.1_RP4-718P11.1	-0.999837	-4.5937	-3.43872	0.00100544	0.0253662	-0.37735
ENSG00000232176.1_RP11-146N23.1	-0.414253	1.2295	-3.42241	0.00100356	0.025369	-0.570693
ENSG00000131738.10_KRT33B	-1.88577	-4.0849	-3.77184	0.00161615	0.0254943	0.943109
ENSG00000160539.4_PLPP7	0.61862	2.45369	3.40658	0.00094109	0.0255263	-0.589109
ENSG00000176769.9_TCERG1L	-1.36446	-2.11809	-3.38224	0.00102512	0.0255944	-0.576474
ENSG00000283152.1_MIR3120	0.99426	-3.071	3.58316	0.0013234	0.0256102	0.151373
ENSG00000255487.1_RP11-513D5.5	-0.414641	-0.402197	-3.43831	0.00104664	0.0256209	-0.395228
ENSG00000271271.5_UGT2A2	-1.37382	-4.98516	-3.48844	0.00119205	0.0256615	-0.190183
ENSG00000196950.13_SLC39A10	-0.393762	3.8856	-3.49554	0.00121613	0.0256866	-0.411941
ENSG00000225905.1_RP4-758J18.7	-0.856785	-2.45927	-3.3649	0.00098242	0.0258106	-0.641343
ENSG00000108599.14_AKAP10	-0.246404	4.21854	-3.35981	0.00096535	0.025888	-0.99726
ENSG00000131269.15_ABCB7	-0.263954	3.67487	-3.36031	0.00096528	0.0259849	-0.976223
ENSG00000244355.7_LY6G6D	-1.17437	-3.73828	-3.65325	0.001488	0.0260195	0.469851
ENSG00000157654.17_PALM2-AKAP2	0.448235	5.57115	3.49823	0.00119529	0.0260223	-0.575951
ENSG00000130600.17_H19	0.864177	2.14592	3.42098	0.00113254	0.026066	-0.697363
ENSG00000115368.9_WDR75	-0.258811	4.51275	-3.39656	0.00099842	0.026086	-0.906902
ENSG00000172086.7_KRCC1	-0.31776	3.9786	-3.4458	0.00119205	0.0261194	-0.635277
ENSG00000066422.4_ZBTB11	-0.237008	4.27827	-3.40721	0.00107971	0.0261528	-0.838969
ENSG00000202031.1_SNORD38A	-0.460597	0.30516	-3.46216	0.00110871	0.0262201	-0.400034
ENSG00000171109.18_MFN1	-0.241876	4.78738	-3.38452	0.00106462	0.0262793	-0.974104
ENSG00000156735.10_BAG4	-0.277653	3.49787	-3.41278	0.00108494	0.0265065	-0.735378
ENSG00000148399.12_DPH7	-0.235697	4.32332	-3.42749	0.00108909	0.0265569	-0.770073
ENSG00000177303.9_CASKIN2	0.441009	4.79633	3.37628	0.0010086	0.0266041	-1.01691
ENSG00000224020.1_MIR181A2HG	-0.902146	-2.93812	-3.38072	0.0010949	0.0267127	-0.574091
ENSG00000241123.1_KRTAP10-5	-1.66741	-5.15805	-3.8065	0.00249668	0.0267223	1.06323
ENSG00000186526.12_CYP4F8	-1.42045	-3.41269	-3.77985	0.00211723	0.0267744	0.888116
ENSG00000277400.1_AC145212.2	-0.690929	1.24995	-3.41768	0.00124364	0.0267825	-0.519642
ENSG00000154736.5_ADAMTS5	0.719722	2.56546	3.4202	0.00106697	0.0268065	-0.74963
ENSG00000262621.4_LA16c-306E5.2	0.210919	3.8892	3.37486	0.00111924	0.0268127	-0.910659
ENSG00000247516.6_MIR4458HG	-0.504082	1.64341	-3.35648	0.00110783	0.0268185	-0.788754
ENSG00000163207.6_IVL	-0.656482	-1.93471	-3.49662	0.00121532	0.0268396	-0.51137
ENSG00000267710.6_AC006116.20	-0.469342	-1.06672	-3.46807	0.00118641	0.0268781	-0.415551
ENSG00000197372.9_ZNF675	-0.390129	1.81322	-3.4227	0.00116047	0.0269104	-0.64152
ENSG00000254943.1_RP11-664I21.6	0.697129	0.459911	3.37056	0.00104449	0.0269235	-0.709628
ENSG00000139636.15_LMBR1L	-0.347506	5.24062	-3.35841	0.00106223	0.0269666	-1.08272
ENSG00000250378.2_RP11-119J18.1	0.800447	-3.11532	3.3966	0.00128803	0.0269805	-0.575424
ENSG00000231887.6_PRH1	0.34753	2.27343	3.38949	0.00114544	0.0269904	-0.670279
ENSG00000169251.12_NMD3	-0.244987	4.42829	-3.39873	0.00114497	0.0270253	-0.870201
ENSG00000254568.1_RP11-664I21.5	0.592925	0.441577	3.40304	0.00108986	0.0270528	-0.592563
ENSG00000277196.4_AC007325.2	-0.784747	1.30587	-3.403	0.00115756	0.0270913	-0.736926
ENSG00000131043.11_AAR2	0.233148	4.2446	3.44239	0.00122906	0.0271141	-0.736973
ENSG00000114026.21_OGG1	0.275304	4.97184	3.41823	0.00110981	0.0271142	-0.791353
ENSG00000139641.12_ESYT1	0.340912	5.88079	3.37138	0.00105402	0.027126	-1.10066
ENSG00000172123.12_SLFN12	0.474397	1.09222	3.40265	0.00116791	0.0271364	-0.580658
ENSG00000213018.2_AL590762.11	-0.764446	-1.6909	-3.45918	0.0012014	0.0271653	-0.304778
ENSG00000111671.9_SPSB2	0.286722	2.26133	3.41784	0.00136	0.0271819	-0.651264
ENSG00000230630.4_DNM3OS	0.662979	0.617211	3.52599	0.00137527	0.0272189	-0.183534
ENSG00000147874.10_HAUS6	-0.275787	3.47488	-3.34055	0.00103759	0.0272267	-0.999753
ENSG00000258998.1_RP11-398E10.1	-0.88699	-3.45105	-3.37982	0.00126683	0.0272967	-0.56587
ENSG00000212747.4_FAM127C	0.319205	2.95701	3.35424	0.00109251	0.0272994	-0.987701
ENSG00000151116.16_UEVLD	-0.23387	3.65086	-3.42083	0.00125383	0.0273099	-0.747128
ENSG00000166780.10_C16orf45	0.413733	4.7679	3.423	0.00112179	0.0273337	-0.743239
ENSG00000155621.14_C9orf85	-0.244286	2.39928	-3.40412	0.0012243	0.0273411	-0.67546
ENSG00000188997.7_KCTD21	0.453255	3.08567	3.42049	0.00114351	0.0274096	-0.605735
ENSG00000244479.6_OR2A1-AS1	-0.474014	0.0999685	-3.40626	0.00124619	0.0274126	-0.664127
ENSG00000260729.1_RP11-106M3.2	0.266749	5.00237	3.40008	0.00112328	0.0274261	-0.888792
ENSG00000283836.1_MIR6734	-0.527661	-1.22506	-3.5052	0.00126852	0.0274603	-0.147769
ENSG00000220988.1_SNORD88C	-0.909583	-3.8403	-3.43961	0.00120698	0.0274606	-0.36569
ENSG00000025434.18_NR1H3	0.375641	3.85503	3.48047	0.00124073	0.0275142	-0.520146
ENSG00000006459.10_KDM7A	-0.37081	4.74174	-3.38235	0.00114749	0.0277538	-1.00754
ENSG00000254406.1_RP11-215D10.1	-1.03414	-4.67708	-3.36779	0.001201	0.0277551	-0.612696
ENSG00000258959.1_RP11-1017G21.4	0.253223	5.31457	3.36655	0.00115317	0.0277574	-1.07304
ENSG00000199631.1_SNORD33	-0.675098	-1.23611	-3.49889	0.00151854	0.0278174	-0.178112
ENSG00000197647.11_ZNF433	-0.467458	1.91599	-3.33771	0.00107026	0.0278479	-0.895884
ENSG00000197683.4_KRTAP26-1	-1.49348	-5.3414	-3.88262	0.00232904	0.027857	1.4078
ENSG00000207166.1_SNORA68	-0.726788	-1.96238	-3.39916	0.00127781	0.028018	-0.521008
ENSG00000228384.4_AC007040.6	0.434657	-0.419967	3.40123	0.00120377	0.0280288	-0.516227
ENSG00000137770.13_CTDSPL2	-0.203943	4.10803	-3.43541	0.00120872	0.0280361	-0.723263
ENSG00000274847.1_AC145212.1	-0.688163	1.20845	-3.39581	0.00132812	0.0280384	-0.587693
ENSG00000268575.1_RP1-283E3.8	-0.375348	4.48405	-3.33366	0.00112314	0.028062	-1.1175
ENSG00000236064.1_RP6-191P20.4	-0.869329	-4.45962	-3.42313	0.00131494	0.028067	-0.409355
ENSG00000169139.11_UBE2V2	-0.290299	4.40625	-3.38989	0.00122702	0.0281714	-0.856349
ENSG00000207475.1_SNORA80E	-0.923559	-4.51405	-3.38932	0.00126529	0.02824	-0.530096
ENSG00000189316.3_RP11-797H7.5	-0.563726	0.0608448	-3.45853	0.0013425	0.0283541	-0.50797
ENSG00000159593.14_NAE1	-0.215369	4.44659	-3.34751	0.00118374	0.0284008	-1.05096
ENSG00000038210.12_PI4K2B	-0.307638	3.01429	-3.37361	0.00114566	0.028418	-0.894826
ENSG00000179038.8_RP11-157K17.5	-0.89153	-3.78893	-3.39395	0.00123704	0.0284884	-0.518143
ENSG00000075234.16_TTC38	0.413163	4.35289	3.33858	0.00114393	0.0284924	-1.07967
ENSG00000189182.9_KRT77	-0.721104	-1.49367	-3.4756	0.00137544	0.0284938	-0.636849
ENSG00000143125.5_PROK1	1.24324	-1.6579	3.42702	0.00128171	0.0284948	-0.433228
ENSG00000104442.9_ARMC1	-0.245604	3.9296	-3.38153	0.00132304	0.0285959	-0.85092
ENSG00000189169.7_KRTAP10-12	-1.55715	-5.26225	-3.72129	0.00225893	0.0285976	0.756201
ENSG00000115993.12_TRAK2	0.372458	5.5128	3.4094	0.0012965	0.0286889	-0.852318
ENSG00000105479.15_CCDC114	-0.76576	0.380445	-3.32495	0.00111566	0.0287091	-0.828645
ENSG00000267372.2_AC005330.2	0.859039	-2.52293	3.35986	0.00126005	0.0287344	-0.633512
ENSG00000136152.14_COG3	-0.178921	4.54794	-3.33564	0.00112496	0.0287463	-1.12414
ENSG00000169554.18_ZEB2	0.473467	5.85189	3.39812	0.00124174	0.0287588	-0.91379
ENSG00000272305.5_RP11-894J14.5	0.206683	1.79152	3.3409	0.00124751	0.0287787	-0.859673
ENSG00000168137.15_SETD5	-0.259157	6.36524	-3.41506	0.00125999	0.0288427	-0.952077
ENSG00000186301.8_MST1P2	-0.643179	1.57797	-3.33992	0.00118701	0.0290295	-0.927208
ENSG00000261286.1_RP11-517C16.2	-0.532919	0.814762	-3.41128	0.0012939	0.0290384	-0.72062
ENSG00000278104.1_ZNRD1-AS1_1	-0.839105	-2.47425	-3.32451	0.00122028	0.02913	-0.751161
ENSG00000030419.16_IKZF2	-0.446064	2.93635	-3.47741	0.00155236	0.0291337	-0.542097
ENSG00000186352.8_ANKRD37	-0.451664	3.8581	-3.4014	0.00134862	0.0291884	-0.794812
ENSG00000054267.21_ARID4B	-0.18779	5.56472	-3.32915	0.00117479	0.0292143	-1.19012
ENSG00000283117.1_CTD-2060L22.1	1.11326	-2.9718	3.33302	0.00122575	0.0292278	-0.722164
ENSG00000103196.11_CRISPLD2	0.684585	5.1704	3.41006	0.00133019	0.0293296	-0.943268
ENSG00000101213.6_PTK6	-0.526178	1.23287	-3.38249	0.00124645	0.0293505	-0.945211
ENSG00000251369.8_ZNF550	-0.330279	2.90448	-3.3529	0.0012008	0.0295734	-0.922912
ENSG00000283674.1_RP11-419I17.1	-0.726352	0.161279	-3.31256	0.00121814	0.0295827	-0.929898
ENSG00000136717.14_BIN1	0.456044	5.93385	3.46025	0.00139826	0.0295854	-0.623361
ENSG00000113971.19_NPHP3	-0.377154	4.80985	-3.33436	0.00122785	0.0296372	-1.13147
ENSG00000196214.10_ZNF766	-0.211016	3.23171	-3.37886	0.00134288	0.0297384	-0.849846
ENSG00000250982.2_GAPDHP35	1.14275	-2.04745	3.36165	0.00136225	0.029747	-0.614195
ENSG00000164107.8_HAND2	0.961168	0.933627	3.40643	0.00131607	0.0297629	-0.62678
ENSG00000259039.1_RP11-409I10.2	-0.892357	-3.26374	-3.35172	0.00141728	0.0297812	-0.648065
ENSG00000249252.5_RP11-665G4.1	-0.361955	0.857368	-3.43373	0.00144683	0.0298434	-0.520858
ENSG00000214318.3_ATP5G1P6	-0.862352	-5.16797	-3.46197	0.00157204	0.0299366	-0.269502
ENSG00000127472.10_PLA2G5	0.976343	0.875211	3.35496	0.001239	0.0299737	-0.7207
ENSG00000172250.14_SERHL	0.354165	2.52648	3.46	0.0016749	0.0300059	-0.484853
ENSG00000146833.15_TRIM4	0.209992	4.27761	3.33187	0.00131523	0.0300267	-1.1346
ENSG00000109099.13_PMP22	0.477858	5.85284	3.37568	0.00129173	0.0300885	-1.08366
ENSG00000135164.18_DMTF1	-0.245174	5.85552	-3.33985	0.00126937	0.0301091	-1.17401
ENSG00000103043.14_VAC14	0.207589	4.72931	3.34613	0.00131973	0.0301713	-1.08715
ENSG00000165633.12_VSTM4	0.546613	3.70644	3.34168	0.0012815	0.0302132	-1.02545
ENSG00000189079.15_ARID2	-0.233696	4.25378	-3.36428	0.00128998	0.0302304	-1.00562
ENSG00000152127.8_MGAT5	0.301917	4.90857	3.39802	0.00137188	0.0302752	-0.869369
ENSG00000162909.17_CAPN2	0.390649	6.89708	3.3681	0.00134974	0.0302757	-1.12547
ENSG00000164574.15_GALNT10	0.380923	4.66819	3.31441	0.00121087	0.0302965	-1.15515
ENSG00000174080.10_CTSF	0.372233	5.50656	3.39608	0.00139465	0.0303608	-0.963365
ENSG00000275994.1_SNORA24	-0.591148	-0.166089	-3.51425	0.00180571	0.0304353	-0.13831
ENSG00000260868.1_LINC01960	0.904517	-3.63815	3.35467	0.00140178	0.0304753	-0.645164
ENSG00000070366.13_SMG6	0.197822	5.3756	3.32164	0.00132492	0.0304998	-1.21198
ENSG00000113552.15_GNPDA1	0.305814	4.18806	3.32805	0.00130424	0.0305095	-1.09473
ENSG00000151292.17_CSNK1G3	-0.229246	3.79004	-3.3697	0.00140421	0.030582	-0.880418
ENSG00000204610.12_TRIM15	-1.35682	-3.88778	-3.34437	0.00139943	0.0306183	-0.674507
ENSG00000117691.9_NENF	0.299838	4.53878	3.31834	0.00126181	0.0306184	-1.16787
ENSG00000224796.1_RPL32P1	-0.984675	-3.32975	-3.33845	0.00138059	0.0306395	-0.69801
ENSG00000042286.14_AIFM2	0.420767	3.78035	3.4012	0.00142469	0.0306764	-0.762792
ENSG00000007038.10_PRSS21	-1.10365	-2.22291	-3.3306	0.00133726	0.0306875	-0.732757
ENSG00000084072.16_PPIE	-0.2633	4.53443	-3.3896	0.00143947	0.0306881	-0.896467
ENSG00000271853.5_RP1-178F15.5	0.370216	4.85404	3.32198	0.00125875	0.0307915	-1.16962
ENSG00000101052.12_IFT52	0.216242	3.48489	3.35708	0.00136313	0.0308343	-0.936304
ENSG00000157933.9_SKI	0.318602	6.08783	3.32367	0.00133171	0.0308397	-1.28591
ENSG00000179776.17_CDH5	0.598679	4.09794	3.33761	0.00130531	0.0308526	-1.10439
ENSG00000274248.1_AJ011932.1	0.873606	-3.22558	3.3684	0.00138131	0.0308737	-0.590036
ENSG00000068079.7_IFI35	0.4614	3.22591	3.29847	0.00131286	0.0309231	-1.1096
ENSG00000233121.1_VN1R20P	-0.788081	-3.28241	-3.33854	0.00143241	0.0309682	-0.683981
ENSG00000154133.14_ROBO4	0.6404	3.63902	3.31723	0.00128544	0.030999	-1.13334
ENSG00000137802.13_MAPKBP1	-0.285994	5.21988	-3.41998	0.00145684	0.0310755	-0.869734
ENSG00000125731.12_SH2D3A	-0.440248	1.63759	-3.3687	0.00138658	0.0310812	-0.940234
ENSG00000261499.2_CH17-260O16.1	-0.916853	-2.69732	-3.30211	0.00134494	0.0311018	-0.815329
ENSG00000177917.10_ARL6IP6	-0.302555	3.1861	-3.35363	0.00139159	0.0311354	-0.955562
ENSG00000136021.18_SCYL2	-0.231025	4.77278	-3.31469	0.00132073	0.0311993	-1.1845
ENSG00000273186.1_RP11-339B21.10	0.769034	-2.77777	3.40417	0.00158656	0.0312511	-0.463936
ENSG00000284117.1_MIR6883	-0.825627	-0.35654	-3.41438	0.00153068	0.0312601	-0.486468
ENSG00000182816.8_KRTAP13-2	-1.36706	-5.35068	-3.71546	0.00220501	0.0312616	0.760871
ENSG00000109066.13_TMEM104	0.294614	3.67314	3.35002	0.00138119	0.0312986	-0.950013
ENSG00000188038.7_NRN1L	-0.460417	0.265299	-3.31766	0.00141554	0.031513	-0.827205
ENSG00000047932.13_GOPC	-0.210643	4.76389	-3.2989	0.00135093	0.0316011	-1.23497
ENSG00000170442.11_KRT86	-1.50421	-0.824063	-3.7432	0.00246266	0.0316376	0.888388
ENSG00000196859.7_KRT39	-1.40308	-4.12472	-3.43033	0.00159949	0.0316688	-0.356282
ENSG00000135318.11_NT5E	0.608609	3.52636	3.37999	0.001493	0.0317221	-0.830064
ENSG00000165181.16_C9orf84	-0.992523	-1.23713	-3.28439	0.00133453	0.0317671	-0.904448
ENSG00000186704.9_DTX2P1	-0.355273	1.24273	-3.48624	0.00165744	0.0317709	-0.335855
ENSG00000198390.4_KRTAP13-1	-1.28907	-5.45957	-3.71949	0.00226014	0.0318271	0.791574
ENSG00000180667.10_YOD1	-0.419598	3.54782	-3.3635	0.00153128	0.0318906	-0.981804
ENSG00000171115.3_GIMAP8	0.531255	2.93775	3.35909	0.00147518	0.0319222	-0.886769
ENSG00000274767.1_AC131056.3	1.17873	-2.11127	3.29235	0.00144866	0.0320215	-0.844536
ENSG00000164751.14_PEX2	-0.26169	4.11822	-3.28272	0.00140675	0.0320658	-1.2267
ENSG00000144476.5_ACKR3	0.569644	4.1127	3.39661	0.00165547	0.0320671	-0.889792
ENSG00000056291.17_NPFFR2	1.39112	-4.05473	3.27576	0.00139283	0.0321551	-0.902035
ENSG00000276345.1_AC004556.1	-1.85467	-2.82792	-3.33507	0.00164018	0.0322658	-0.692097
ENSG00000185551.14_NR2F2	0.530764	5.07708	3.34881	0.00146952	0.0322755	-1.083
ENSG00000215158.9_RP11-1023L17.1	-0.485891	0.670086	-3.31288	0.00139811	0.0322906	-0.870851
ENSG00000075711.20_DLG1	-0.256777	5.31146	-3.28744	0.00133628	0.0323022	-1.3268
ENSG00000214517.9_PPME1	-0.269228	5.08303	-3.33528	0.00147918	0.0323331	-1.1486
ENSG00000259433.2_CTD-2651B20.4	-0.938069	-3.08758	-3.35865	0.00149494	0.0323642	-0.613503
ENSG00000236829.9_Z97634.3	0.496649	-0.199038	3.32069	0.00146813	0.0324086	-0.773811
ENSG00000165156.14_ZHX1	-0.280976	4.47219	-3.29439	0.00142976	0.0324781	-1.23798
ENSG00000266402.3_SNHG25	-0.531667	-0.170017	-3.31964	0.00149047	0.0325406	-0.795258
ENSG00000168724.14_DNAJC21	-0.235833	4.75255	-3.29937	0.00144687	0.0325473	-1.21149
ENSG00000283663.1_CTB-60B18.23	-0.744753	-2.01074	-3.29081	0.00136835	0.0326088	-1.00632
ENSG00000148429.14_USP6NL	-0.282509	3.5145	-3.32005	0.00154077	0.0326924	-1.09944
ENSG00000254352.1_RP11-578O24.2	-0.651763	-2.18928	-3.27612	0.0013969	0.0327363	-0.93309
ENSG00000197782.14_ZNF780A	0.342701	2.81914	3.31755	0.00171051	0.0327646	-0.968995
ENSG00000168899.4_VAMP5	0.462519	3.82864	3.28411	0.00136315	0.0327968	-1.216
ENSG00000205439.10_KRTAP12-3	-1.22151	-5.51921	-3.74024	0.00358204	0.0328096	0.845954
ENSG00000283867.1_MIR1307	-0.930157	-1.0129	-3.3011	0.00157006	0.032876	-0.819181
ENSG00000077782.19_FGFR1	0.446735	6.33142	3.37502	0.00156272	0.032883	-1.05832
ENSG00000213109.4_RP11-55K22.2	-0.919319	-4.67534	-3.31079	0.00158968	0.0329868	-0.771315
ENSG00000277474.1_MIR6894	-0.774242	-2.41822	-3.29703	0.00161644	0.0331336	-0.820391
ENSG00000004776.12_HSPB6	0.771095	5.62478	3.34523	0.00151014	0.0331916	-1.05991
ENSG00000119707.13_RBM25	-0.265223	6.60473	-3.30479	0.00149564	0.0333079	-1.3567
ENSG00000187144.11_SPATA21	0.287394	4.58979	3.2908	0.00150032	0.0333699	-1.26528
ENSG00000162971.10_TYW5	-0.265384	2.79547	-3.30064	0.00150126	0.0335288	-1.05965
ENSG00000126458.3_RRAS	0.440118	4.58638	3.29707	0.00146801	0.0335585	-1.24363
ENSG00000155016.17_CYP2U1	0.410915	3.08183	3.34472	0.00158404	0.0335696	-0.863073
ENSG00000269397.1_CTB-92J24.2	-0.676961	-2.5545	-3.25943	0.00145048	0.0335798	-0.965967
ENSG00000213519.2_AC132008.1	-0.665262	-2.11942	-3.2816	0.0016423	0.0335861	-0.872352
ENSG00000126709.14_IFI6	0.747863	4.07613	3.27948	0.00149362	0.0336369	-1.19288
ENSG00000266338.6_NBPF15	-0.408478	3.55656	-3.2459	0.0014704	0.0336717	-1.29102
ENSG00000228446.2_AC073052.1	-0.845933	-2.55312	-3.34714	0.0016434	0.0336929	-0.656192
ENSG00000196792.11_STRN3	-0.259079	4.32088	-3.28395	0.00150961	0.0337573	-1.23395
ENSG00000168077.13_SCARA3	0.614653	3.92386	3.24542	0.00146274	0.0337828	-1.4094
ENSG00000226358.1_KRT8P38	-0.844663	-5.01497	-3.34785	0.00154263	0.0338157	-0.65747
ENSG00000048540.14_LMO3	0.977673	3.10076	3.31584	0.00156238	0.0338482	-0.91003
ENSG00000215126.10_CBWD7	-0.384153	1.29968	-3.28953	0.00154966	0.0338718	-1.00126
ENSG00000067064.10_IDI1	-0.533802	5.19016	-3.29877	0.00155294	0.0339216	-1.25692
ENSG00000189369.8_GSPT2	0.430379	2.51046	3.34716	0.00162177	0.034011	-0.796833
ENSG00000272430.1_RP11-38L15.8	-0.720195	-2.0276	-3.26242	0.00157903	0.0340487	-0.940138
ENSG00000251022.6_THAP9-AS1	-0.450108	4.47591	-3.27298	0.00147672	0.034053	-1.3365
ENSG00000221859.2_KRTAP10-10	-1.57568	-5.20085	-3.70502	0.00323324	0.0340557	0.730455
ENSG00000174547.13_MRPL11	0.236255	3.71397	3.29349	0.00156622	0.0341187	-1.17601
ENSG00000225693.1_LAGE3P1	-0.740311	-2.53258	-3.31875	0.00162892	0.0341514	-0.739317
ENSG00000227769.7_AC072062.3	-0.899591	-4.4446	-3.33145	0.00161094	0.0342096	-0.719806
ENSG00000023608.4_SNAPC1	-0.36017	2.48634	-3.33956	0.00177893	0.0342489	-0.879118
ENSG00000170688.4_OR5E1P	-1.00697	-5.12165	-3.28628	0.00158199	0.0342675	-0.854771
ENSG00000205445.3_KRTAP10-2	-1.57457	-5.07339	-3.623	0.00309352	0.0343451	0.39868
ENSG00000166200.14_COPS2	-0.262837	5.07584	-3.2986	0.00167131	0.0343836	-1.2323
ENSG00000255245.4_FXYD6-FXYD2	0.59991	2.88526	3.27704	0.00156879	0.0344632	-1.10162
ENSG00000181097.5_RP11-429J17.2	-0.622734	-1.06951	-3.2751	0.00154838	0.0344809	-0.931616
ENSG00000043514.15_TRIT1	-0.251478	3.62754	-3.36699	0.0018011	0.0345307	-0.931976
ENSG00000244468.1_RP11-206M11.7	0.935593	-2.98652	3.47671	0.00218603	0.0345514	-0.160436
ENSG00000281859.1_SNORD38B	-0.604464	-0.192144	-3.37516	0.00183967	0.0345669	-0.603764
ENSG00000257700.1_RP11-641A6.3	-0.674964	-3.99187	-3.43465	0.00191626	0.0345774	-0.598723
ENSG00000267328.1_AC002398.12	0.775734	5.20032	3.32161	0.00160136	0.0346074	-1.11483
ENSG00000273802.2_HIST1H2BG	-0.953266	-0.321512	-3.50009	0.00239776	0.0346524	-0.194728
ENSG00000154124.4_OTULIN	-0.303673	3.88118	-3.35197	0.0017208	0.0346908	-1.03433
ENSG00000272894.5_RP5-1159O4.1	-0.662393	1.1619	-3.22797	0.00153849	0.0347083	-1.13847
ENSG00000102935.11_ZNF423	0.825971	2.76983	3.24759	0.00148539	0.0347865	-1.22268
ENSG00000101445.9_PPP1R16B	0.648718	3.41856	3.33243	0.00172917	0.0348576	-0.914365
ENSG00000267023.5_LRRC37A16P	0.282992	4.06239	3.24408	0.00156246	0.0350111	-1.33602
ENSG00000165555.9_NOXRED1	-0.579104	-0.431449	-3.25504	0.00156788	0.035133	-1.00139
ENSG00000205236.6_RP11-514P8.6	0.48688	2.1705	3.27742	0.00169299	0.0351547	-1.08903
ENSG00000124532.14_MRS2	-0.232167	4.26417	-3.27124	0.00163919	0.0351715	-1.27652
ENSG00000113282.13_CLINT1	-0.256677	5.38774	-3.26197	0.00155652	0.0351883	-1.44478
ENSG00000239203.1_AC093484.4	0.561002	0.125885	3.26843	0.00158281	0.0352019	-0.962367
ENSG00000137876.9_RSL24D1	-0.314985	5.00391	-3.35041	0.00204204	0.0353376	-1.00778
ENSG00000198087.7_CD2AP	-0.342177	4.06565	-3.23954	0.00153665	0.0354439	-1.41666
ENSG00000100335.13_MIEF1	0.240296	4.54806	3.28888	0.00169002	0.0354489	-1.24645
ENSG00000184979.9_USP18	0.676427	0.912663	3.29969	0.00168039	0.0357003	-0.90657
ENSG00000104213.12_PDGFRL	0.526	3.79243	3.24672	0.00159953	0.0357367	-1.36607
ENSG00000189007.15_ADAT2	-0.316692	2.96731	-3.31485	0.00173641	0.035799	-1.06418
ENSG00000269469.1_CTD-3148I10.9	0.363352	2.58035	3.22769	0.00157727	0.0358259	-1.36201
ENSG00000083896.12_YTHDC1	-0.286117	5.86749	-3.26131	0.00161344	0.035835	-1.44414
ENSG00000167766.18_ZNF83	-0.37117	5.43877	-3.27258	0.00171108	0.0358957	-1.3519
ENSG00000102910.13_LONP2	-0.208891	6.06687	-3.25269	0.0016295	0.03601	-1.48542
ENSG00000156298.12_TSPAN7	0.505381	4.82648	3.28258	0.0016789	0.0360186	-1.23986
ENSG00000012232.8_EXTL3	0.333021	5.12526	3.28113	0.00171288	0.0360514	-1.29668
ENSG00000183160.8_TMEM119	0.699475	2.48156	3.29586	0.0017495	0.0360727	-1.12799
ENSG00000175106.16_TVP23C	-0.358492	1.97708	-3.24685	0.00162767	0.0362248	-1.17207
ENSG00000206913.1_SNORA7	-0.672946	-2.21162	-3.24823	0.00162126	0.03629	-1.00111
ENSG00000212978.6_AC016747.3	0.656856	0.831836	3.22775	0.00159431	0.0363347	-1.12329
ENSG00000174165.7_ZDHHC24	0.244503	3.82166	3.22592	0.00164632	0.0363492	-1.42324
ENSG00000109794.13_FAM149A	0.770896	2.51195	3.23217	0.00159866	0.0363945	-1.19082
ENSG00000137692.11_DCUN1D5	-0.254736	3.13468	-3.28225	0.00187136	0.0364339	-1.13886
ENSG00000274998.1_SNORA17A	-0.422544	-0.305602	-3.31404	0.00181475	0.0364538	-0.795051
ENSG00000168734.13_PKIG	0.354196	4.79929	3.30484	0.00178971	0.0364555	-1.15101
ENSG00000281808.1_SNORA17	-0.422444	-0.307088	-3.31387	0.00181994	0.0364932	-0.795324
ENSG00000143847.15_PPFIA4	-0.777223	3.42303	-3.27353	0.00177879	0.0365444	-1.112
ENSG00000274911.1_RP11-12A20.7	-0.8788	-2.21843	-3.24198	0.00176776	0.0366178	-0.988931
ENSG00000196372.12_ASB13	0.330652	3.64757	3.35091	0.00189012	0.0366178	-0.971725
ENSG00000139977.13_NAA30	-0.240397	4.03552	-3.23963	0.00175011	0.036861	-1.36433
ENSG00000160007.18_ARHGAP35	0.284201	5.91958	3.36139	0.00210457	0.0369527	-1.04066
ENSG00000207421.1_SNORD38B	-0.598874	-0.207574	-3.34218	0.00202565	0.0369878	-0.708163
ENSG00000149527.17_PLCH2	-0.511181	2.82598	-3.32449	0.00184645	0.0370027	-1.22138
ENSG00000239149.1_SNORA59A	-0.492922	-1.15054	-3.34499	0.00193043	0.0370129	-0.677708
ENSG00000165092.12_ALDH1A1	0.605526	5.07014	3.27445	0.0017484	0.0370422	-1.24702
ENSG00000204897.6_KRT25	-1.83383	-3.83415	-3.64884	0.00336229	0.037047	0.537726
ENSG00000162600.11_OMA1	-0.336574	3.08662	-3.28841	0.00196803	0.037104	-1.07714
ENSG00000250731.1_TPM3P6	-0.725561	-1.15946	-3.19797	0.00167818	0.0371512	-1.1496
ENSG00000207047.2_SNORD51	-0.683036	-2.10338	-3.26705	0.00191655	0.0371677	-0.921238
ENSG00000261604.1_CTD-2636A23.2	-0.555786	3.09425	-3.30711	0.00192495	0.0372157	-1.18593
ENSG00000187175.5_KRTAP12-1	-1.30352	-5.388	-3.70304	0.00378467	0.0372208	0.754864
ENSG00000164329.13_PAPD4	-0.271654	4.73513	-3.21679	0.00166879	0.0372888	-1.5251
ENSG00000047365.11_ARAP2	-0.357352	3.53115	-3.31957	0.00189641	0.0373423	-1.14499
ENSG00000170523.3_KRT83	-1.91851	-3.47932	-3.50343	0.00272546	0.0374152	-0.015173
ENSG00000251381.7_LINC00958	-0.714736	-3.27882	-3.27134	0.00183803	0.0374688	-1.00231
ENSG00000255648.1_RP11-361I14.2	-0.814906	-5.14731	-3.25939	0.00194199	0.037527	-0.935503
ENSG00000120159.11_CAAP1	-0.258144	3.02675	-3.23582	0.0018295	0.0375542	-1.2963
ENSG00000116285.12_ERRFI1	-0.599804	5.6424	-3.26984	0.00191542	0.0375643	-1.42536
ENSG00000200623.1_SNORD18A	-0.813783	-2.90265	-3.31592	0.00210078	0.0376907	-0.744846
ENSG00000121578.12_B4GALT4	-0.276976	3.74268	-3.23464	0.00172138	0.0376937	-1.38722
ENSG00000198951.11_NAGA	0.310367	4.05765	3.21981	0.00171748	0.0377167	-1.44569
ENSG00000237928.5_NFIA-AS2	0.864577	-2.84604	3.25801	0.00204085	0.0378322	-0.923241
ENSG00000141744.3_PNMT	0.903351	0.841671	3.33202	0.00208177	0.0378804	-0.74954
ENSG00000171360.3_KRT38	-1.54461	-4.4768	-3.46102	0.00259518	0.037991	-0.170457
ENSG00000171970.12_ZNF57	-0.402366	1.75993	-3.32271	0.0021072	0.0379982	-0.994046
ENSG00000164109.13_MAD2L1	-0.530227	1.14315	-3.22681	0.00179836	0.0381199	-1.14269
ENSG00000101945.16_SUV39H1	0.361463	2.4033	3.40135	0.00250675	0.0381802	-0.630174
ENSG00000277558.1_RP3-468O1.6	-0.870738	-3.70955	-3.26467	0.00202644	0.0381853	-0.905366
ENSG00000248441.6_LINC01197	0.652692	0.0020495	3.25751	0.00193348	0.0383145	-0.997973
ENSG00000090104.11_RGS1	-1.032	3.00549	-3.2266	0.00191264	0.0384881	-1.30244
ENSG00000099864.17_PALM	0.474868	4.7271	3.25262	0.0018627	0.0385044	-1.40972
ENSG00000276409.4_CCL14	0.573251	2.00065	3.28793	0.00207101	0.0385177	-1.23332
ENSG00000113520.10_IL4	-1.06325	-3.60261	-3.18735	0.00180438	0.0386305	-1.16634
ENSG00000123243.14_ITIH5	0.743142	4.19837	3.24668	0.00191209	0.0388321	-1.37351
ENSG00000198892.6_SHISA4	0.538032	4.04873	3.20608	0.00175678	0.0388379	-1.36505
ENSG00000178015.4_GPR150	0.86022	-1.37659	3.24061	0.0019506	0.0389353	-1.00074
ENSG00000204613.10_TRIM10	-1.06406	-3.54763	-3.33185	0.00227761	0.0389675	-0.669451
ENSG00000225648.5_SBDSP1	-0.305314	3.64001	-3.25175	0.00203085	0.0390183	-1.26639
ENSG00000187513.8_GJA4	0.623	2.75458	3.286	0.00198244	0.0390438	-1.09072
ENSG00000161649.12_CD300LG	0.867473	1.13972	3.30555	0.00203042	0.0391032	-0.995667
ENSG00000101843.18_PSMD10	-0.252886	4.00047	-3.20297	0.00185705	0.0391533	-1.48186
ENSG00000178074.5_C2orf69	-0.264894	3.45533	-3.2483	0.00207804	0.0393306	-1.24767
ENSG00000182240.15_BACE2	0.419941	3.92173	3.20988	0.0019051	0.0393327	-1.51529
ENSG00000187257.15_RSBN1L	-0.254907	4.0705	-3.19423	0.00187981	0.0393758	-1.49833
ENSG00000138050.14_THUMPD2	-0.292085	3.05932	-3.2042	0.00182116	0.0394092	-1.42562
ENSG00000105176.17_URI1	-0.196381	5.04663	-3.249	0.00198796	0.0394326	-1.41772
ENSG00000176903.4_PNMA1	0.369517	4.72266	3.26915	0.00199353	0.0394378	-1.23441
ENSG00000226232.8_NPIPB14P	-0.37181	3.67323	-3.22274	0.00195261	0.0394631	-1.40378
ENSG00000215454.6_KRTAP10-4	-1.78331	-4.89356	-3.5194	0.00351944	0.0395379	0.0528981
ENSG00000111300.9_NAA25	-0.302868	4.46731	-3.27414	0.00205604	0.0395433	-1.29615
ENSG00000167220.11_HDHD2	-0.219833	4.19468	-3.22014	0.00200315	0.0395785	-1.39729
ENSG00000266524.2_GDF10	1.00142	1.01925	3.25091	0.00197274	0.0397256	-1.07255
ENSG00000214514.7_KRT42P	-0.820144	-2.88039	-3.28395	0.0022109	0.039753	-0.926601
ENSG00000238363.1_SNORA13	-0.703936	-2.52677	-3.2442	0.00209901	0.0399779	-0.979814
ENSG00000228409.6_CCT6P1	-0.262749	2.40164	-3.2295	0.00194034	0.0400015	-1.2714
ENSG00000132792.18_CTNNBL1	0.228693	4.38956	3.21077	0.00190115	0.0400038	-1.49795
ENSG00000264204.2_AGAP7P	-1.27499	-1.49713	-3.20764	0.00211844	0.0401911	-1.09038
ENSG00000090686.15_USP48	-0.207282	5.44635	-3.19657	0.0019462	0.0404685	-1.62071
ENSG00000067365.14_METTL22	-0.225703	3.80787	-3.23721	0.00202396	0.0404719	-1.30942
ENSG00000176371.13_ZSCAN2	0.326003	2.51636	3.22898	0.00199636	0.0404919	-1.20426
ENSG00000052841.14_TTC17	-0.198226	5.58418	-3.21415	0.00202135	0.0405655	-1.57142
ENSG00000197614.10_MFAP5	0.770195	2.65926	3.32231	0.0021805	0.0405966	-1.06739
ENSG00000207405.1_SNORA64	-0.475612	0.165199	-3.29486	0.00235444	0.0406763	-0.891014
ENSG00000180891.12_CUEDC1	0.33605	4.72164	3.22539	0.00206681	0.0407201	-1.41913
ENSG00000126218.11_F10	0.707152	1.89059	3.19292	0.00195826	0.0407675	-1.45903
ENSG00000165949.12_IFI27	0.54959	4.21287	3.20606	0.00212973	0.0408107	-1.5042
ENSG00000162733.16_DDR2	0.621934	4.94153	3.22448	0.00200929	0.0409878	-1.49366
ENSG00000117461.14_PIK3R3	0.564861	4.24836	3.25966	0.00217145	0.0410006	-1.25807
ENSG00000112763.15_BTN2A1	-0.323689	4.65343	-3.19399	0.00198964	0.0410375	-1.5336
ENSG00000162601.9_MYSM1	-0.261225	5.01459	-3.20045	0.00200761	0.0410506	-1.57917
ENSG00000262180.1_OCLM	-0.648938	-1.34954	-3.20082	0.00201844	0.0410667	-1.13923
ENSG00000163832.15_ELP6	0.224441	3.46473	3.22915	0.00218991	0.0411917	-1.31421
ENSG00000101000.5_PROCR	0.540557	2.68751	3.23953	0.00210858	0.0412386	-1.32737
ENSG00000176289.4_IDSP1	-0.753623	-1.17646	-3.25812	0.00234516	0.0414144	-0.926184
ENSG00000197223.11_C1D	-0.296801	3.07743	-3.20221	0.00217988	0.0416284	-1.37659
ENSG00000039523.19_FAM65A	0.323604	6.08113	3.22722	0.00215942	0.0417402	-1.50933
ENSG00000152377.13_SPOCK1	0.734211	4.65114	3.26612	0.00218692	0.0417591	-1.22206
ENSG00000167680.15_SEMA6B	0.589682	3.74957	3.2145	0.00215806	0.0417605	-1.37091
ENSG00000138758.11_SEPT11	0.337458	5.45446	3.38157	0.00257896	0.0417788	-0.890052
ENSG00000112659.13_CUL9	-0.221387	5.1855	-3.29373	0.0023618	0.0418174	-1.25738
ENSG00000155962.12_CLIC2	0.453106	2.61278	3.24146	0.00237075	0.0418705	-1.22998
ENSG00000157045.8_NTAN1	0.27668	4.08631	3.23694	0.00229742	0.0419639	-1.37878
ENSG00000248360.7_LINC00504	-0.671906	-2.49298	-3.19581	0.00223415	0.0420143	-1.17486
ENSG00000100994.11_PYGB	0.327519	6.59019	3.22668	0.00221894	0.0420679	-1.61874
ENSG00000122121.10_XPNPEP2	0.765283	0.462988	3.2119	0.00208907	0.0421542	-1.31301
ENSG00000188070.9_C11orf95	0.40913	3.89854	3.21621	0.00216619	0.0422609	-1.40382
ENSG00000134802.17_SLC43A3	0.428795	4.65336	3.2072	0.00226744	0.0423829	-1.54531
ENSG00000228010.5_AC073343.13	-0.685841	-1.95966	-3.18482	0.00233458	0.0424009	-1.15277
ENSG00000102904.14_TSNAXIP1	-0.265156	3.8804	-3.2107	0.00224891	0.0424453	-1.45108
ENSG00000276830.1_MIR6730	-0.706316	-2.68952	-3.14634	0.00206985	0.0424865	-1.28795
ENSG00000136877.14_FPGS	0.314497	4.89363	3.20949	0.00219604	0.0424997	-1.49904
ENSG00000223612.3_RP11-289I10.2	0.502584	-0.904353	3.24547	0.00229918	0.0425041	-0.968318
ENSG00000079150.17_FKBP7	0.531326	2.01276	3.17662	0.00205084	0.0425242	-1.39116
ENSG00000145293.15_ENOPH1	-0.229058	4.0469	-3.19677	0.0021704	0.0426047	-1.48448
ENSG00000275385.1_CCL18	1.19565	-2.77987	3.20314	0.00230165	0.0426172	-1.11957
ENSG00000256341.1_RP11-21A7A.3	-0.658625	-1.24044	-3.18915	0.00221911	0.0426227	-1.15562
ENSG00000165525.17_NEMF	-0.157388	5.53811	-3.18558	0.00214511	0.0427196	-1.64591
ENSG00000162512.15_SDC3	0.413295	5.11815	3.19797	0.00212565	0.0427361	-1.54023
ENSG00000104205.12_SGK3	-0.298384	3.36918	-3.21049	0.00225085	0.0427983	-1.40968
ENSG00000167191.11_GPRC5B	0.489528	5.38171	3.20572	0.00219851	0.0428957	-1.49963
ENSG00000130024.14_PHF10	-0.232714	5.74366	-3.15134	0.00209703	0.0429189	-1.78527
ENSG00000272780.5_RP11-822E23.8	0.393172	2.16453	3.19621	0.00218226	0.0429357	-1.27691
ENSG00000215788.9_TNFRSF25	-0.453181	3.68069	-3.22836	0.00230178	0.042972	-1.4842
ENSG00000283683.1_RP3-454G6.2	1.17793	-1.26058	3.19928	0.0022817	0.0429911	-1.12416
ENSG00000234545.7_FAM133B	-0.310255	2.77256	-3.16213	0.00206205	0.0430095	-1.50033
ENSG00000135966.12_TGFBRAP1	0.209654	4.35672	3.15475	0.00219168	0.0430527	-1.69941
ENSG00000127980.15_PEX1	-0.324779	4.63049	-3.17034	0.00212298	0.0430688	-1.65139
ENSG00000188177.13_ZC3H6	-0.314814	3.99809	-3.22396	0.00227286	0.043076	-1.4079
ENSG00000256299.1_RP11-989F5.3	0.872666	-2.84727	3.22104	0.00242654	0.0431651	-1.02525
ENSG00000127957.17_PMS2P3	-0.305644	1.74305	-3.18551	0.00217951	0.043229	-1.32476
ENSG00000276337.1_RP11-106D4.2	-0.68503	-1.10591	-3.19866	0.00225333	0.0433385	-1.17821
ENSG00000267688.1_AC005262.2	0.230606	3.34463	3.15816	0.00221267	0.0433903	-1.62265
ENSG00000226239.1_RP1-310O13.7	0.552546	1.07694	3.21693	0.00227475	0.0434048	-1.18116
ENSG00000166189.7_HPS6	0.367252	2.98366	3.23879	0.00246183	0.0434405	-1.29819
ENSG00000164414.17_SLC35A1	-0.250282	3.91857	-3.14355	0.00217836	0.0434615	-1.67449
ENSG00000171992.12_SYNPO	0.497526	6.66753	3.17817	0.00216652	0.0434859	-1.66834
ENSG00000233297.4_RASA4DP	0.818119	-1.31735	3.20029	0.00241292	0.0435918	-1.11794
ENSG00000107854.5_TNKS2	-0.236587	5.4759	-3.16565	0.00212572	0.0436034	-1.73654
ENSG00000134884.13_ARGLU1	-0.338584	6.57561	-3.13281	0.00212466	0.0436243	-1.91312
ENSG00000080822.16_CLDND1	-0.3548	5.86246	-3.16194	0.00217296	0.0436318	-1.76024
ENSG00000163393.12_SLC22A15	-0.373663	2.86391	-3.20926	0.00227801	0.0436376	-1.37695
ENSG00000184724.5_KRTAP6-1	-1.04174	-5.63909	-3.45276	0.00392627	0.0437141	-0.188371
ENSG00000112759.16_SLC29A1	0.368971	5.46746	3.16488	0.00225052	0.0438356	-1.76506
ENSG00000261459.1_AC002310.11	0.218316	2.87035	3.159	0.00221954	0.0438396	-1.53439
ENSG00000144674.16_GOLGA4	-0.270711	6.07982	-3.16725	0.00221981	0.0438728	-1.7643
ENSG00000231327.1_LINC01816	0.746019	-2.18892	3.17966	0.00243054	0.0438779	-1.16337
ENSG00000260350.1_RP11-152P23.2	0.313348	1.90415	3.141	0.00222409	0.0439037	-1.56572
ENSG00000122484.8_RPAP2	-0.224991	3.78066	-3.16192	0.0022518	0.0439808	-1.56553
ENSG00000277194.1_SNORD22	-0.439955	0.529169	-3.23336	0.00246947	0.044023	-1.15309
ENSG00000169519.20_METTL15	-0.298191	2.62727	-3.15271	0.00221511	0.0440833	-1.49638
ENSG00000115306.15_SPTBN1	0.275542	8.1818	3.1735	0.00232308	0.0440991	-1.85093
ENSG00000107185.9_RGP1	0.266616	4.77385	3.24148	0.00265819	0.0441492	-1.38141
ENSG00000154783.11_FGD5	0.557287	3.27944	3.15094	0.00214802	0.0441913	-1.66212
ENSG00000169291.9_SHE	0.454647	3.02212	3.20735	0.00236643	0.0442439	-1.39786
ENSG00000150787.7_PTS	-0.285551	3.27518	-3.15015	0.00226155	0.0442561	-1.57212
ENSG00000105447.12_GRWD1	0.230237	4.0404	3.19147	0.00247054	0.0442747	-1.55205
ENSG00000124785.8_NRN1	0.484611	3.57419	3.22903	0.00251974	0.0443452	-1.34762
ENSG00000224286.5_LINC01142	0.841003	-4.99084	3.20804	0.00248289	0.0443915	-1.06353
ENSG00000227097.5_RPS28P7	0.849847	2.58262	3.22259	0.00273761	0.0444086	-1.38167
ENSG00000237082.1_COX5BP6	-0.689263	-2.48646	-3.17406	0.00244358	0.0444194	-1.18392
ENSG00000145685.13_LHFPL2	0.380443	3.9174	3.22875	0.00255449	0.0444425	-1.35382
ENSG00000048649.13_RSF1	-0.182967	4.9723	-3.15966	0.00233952	0.0444522	-1.66817
ENSG00000126088.13_UROD	0.276819	5.03428	3.13377	0.00214374	0.0444862	-1.76909
ENSG00000171476.21_HOPX	-0.490904	3.65753	-3.26674	0.00263187	0.0445013	-1.45412
ENSG00000254821.1_RP3-400B16.4	0.405533	0.779249	3.13721	0.0022051	0.0445578	-1.39075
ENSG00000188624.2_IGFL3	-0.870839	-4.14757	-3.24017	0.00264649	0.0446126	-1.10078
ENSG00000048405.9_ZNF800	-0.221528	3.59749	-3.19791	0.00250378	0.0446351	-1.48478
ENSG00000283312.1_RP11-562I5.1	-0.728307	-1.39572	-3.18191	0.00251405	0.0446846	-1.15151
ENSG00000091039.16_OSBPL8	-0.346311	5.0175	-3.13374	0.00222759	0.044758	-1.80745
ENSG00000168395.15_ING5	-0.209819	5.06269	-3.18972	0.00243524	0.044798	-1.59133
ENSG00000224106.1_CYP4F25P	-0.895552	-3.81643	-3.18147	0.00259972	0.0448015	-1.14924
ENSG00000225950.8_NTF4	-0.755596	-2.46228	-3.15102	0.00220457	0.0448131	-1.47031
ENSG00000071894.16_CPSF1	-0.359535	6.15198	-3.17041	0.00241141	0.044826	-1.73923
ENSG00000171303.6_KCNK3	0.926481	1.76815	3.1658	0.00224401	0.0449605	-1.31191
ENSG00000281593.1_GS1-114I9.3	-0.400402	1.37646	-3.12629	0.00219755	0.0449756	-1.54835
ENSG00000204632.11_HLA-G	0.70549	1.83768	3.14905	0.00249325	0.0450154	-1.52783
ENSG00000065989.15_PDE4A	0.405761	4.47976	3.17485	0.00233257	0.0450376	-1.53431
ENSG00000166471.10_TMEM41B	-0.282343	4.14853	-3.14938	0.00225954	0.0450832	-1.69116
ENSG00000160932.10_LY6E	0.519861	5.49879	3.12858	0.0022047	0.045087	-1.88068
ENSG00000241644.2_INMT	0.696322	2.17717	3.15562	0.00225247	0.045122	-1.49629
ENSG00000133134.11_BEX2	-0.528702	2.32393	-3.11509	0.00223096	0.0452736	-1.59729
ENSG00000196542.8_SPTSSB	-0.58668	-0.755385	-3.21539	0.00255143	0.0452961	-1.38482
ENSG00000166743.9_ACSM1	0.88661	-1.075	3.13676	0.00248629	0.0453729	-1.38775
ENSG00000143196.4_DPT	0.757022	3.10786	3.19665	0.00238917	0.0454145	-1.55621
ENSG00000254165.1_RP11-503E24.2	-0.682225	-1.88809	-3.16658	0.00234581	0.0454503	-1.23441
ENSG00000271218.1_RP3-523E19.2	-0.405657	0.867967	-3.13536	0.00227517	0.045601	-1.56137
ENSG00000071242.11_RPS6KA2	0.409473	5.58114	3.25428	0.00273344	0.0456092	-1.3761
ENSG00000275688.4_CCL15-CCL14	0.589256	2.00627	3.19268	0.00257115	0.0456131	-1.53916
ENSG00000255717.6_SNHG1	-0.369823	4.93246	-3.20595	0.00260255	0.0457259	-1.57586
ENSG00000207031.1_SNORD59A	-0.480714	-0.827874	-3.17121	0.00251288	0.0458314	-1.26011
ENSG00000183208.12_GDPGP1	0.280143	2.76291	3.21045	0.00254195	0.0458498	-1.259
ENSG00000205186.2_FABP9	-1.43582	-4.69839	-3.57102	0.00486178	0.0459654	0.307355
ENSG00000173511.9_VEGFB	0.375786	5.55453	3.13599	0.00231728	0.0460206	-1.82924
ENSG00000284309.1_RP11-96L14.9	-0.881748	-4.8983	-3.2004	0.00276031	0.0461798	-1.08408
ENSG00000166188.2_ZNF319	0.345816	3.14213	3.15404	0.00246388	0.0463467	-1.5402
ENSG00000137563.11_GGH	-0.444088	2.28047	-3.18623	0.00267542	0.0463638	-1.42653
ENSG00000116132.11_PRRX1	0.551232	4.4708	3.19123	0.00258794	0.0463841	-1.56318
ENSG00000189058.8_APOD	0.572055	6.99942	3.2187	0.00277647	0.0464614	-1.68412
ENSG00000171446.6_KRT27	-1.48773	-3.44303	-3.45042	0.00399441	0.046552	-0.162402
ENSG00000213977.7_TAX1BP3	0.373117	5.14613	3.09989	0.00231252	0.0465895	-1.98003
ENSG00000155666.11_KDM8	0.342536	1.79852	3.13592	0.00253507	0.0466443	-1.44463
ENSG00000156232.7_WHAMM	-0.206834	4.04501	-3.12594	0.00248224	0.0466595	-1.74226
ENSG00000278727.1_AC000403.4	0.701484	-1.1449	3.10814	0.00238197	0.0466736	-1.4271
ENSG00000257797.1_CTD-2382E5.2	-0.830738	-5.31706	-3.19959	0.00274037	0.0467096	-1.09055
ENSG00000213412.3_HNRNPA1P33	-0.951893	-4.27847	-3.12763	0.00256371	0.0467887	-1.3413
ENSG00000198040.10_ZNF84	-0.250474	4.41389	-3.13424	0.00256475	0.0469391	-1.70428
ENSG00000234338.1_RP11-797H7.1	-0.576921	-0.594931	-3.20898	0.00273142	0.0469519	-1.15929
ENSG00000112200.16_ZNF451	-0.21869	4.70163	-3.12292	0.00242695	0.0469979	-1.76976
ENSG00000140465.13_CYP1A1	1.23947	-0.433556	3.27797	0.00326238	0.0472085	-0.980959
ENSG00000214975.4_PPIAP29	0.741913	-1.99614	3.11307	0.00251382	0.0472108	-1.39077
ENSG00000264301.1_LINC01444	0.731618	-5.22339	3.12188	0.00258182	0.0472406	-1.35169
ENSG00000101745.16_ANKRD12	-0.261626	5.25741	-3.13751	0.0025635	0.0472541	-1.78032
ENSG00000175455.14_CCDC14	-0.294907	4.77376	-3.16166	0.00264382	0.0472613	-1.67798
ENSG00000228107.1_AP000692.9	-0.693126	-0.783277	-3.25515	0.00301605	0.0473088	-0.926424
ENSG00000170858.10_LILRP2	0.796521	-4.35796	3.10662	0.00259238	0.0473729	-1.4025
ENSG00000211850.1_TRAJ39	0.936085	-3.52856	3.18366	0.00273688	0.0474294	-1.14135
ENSG00000221864.4_KRTAP12-2	-1.32871	-5.42664	-3.60314	0.00600102	0.0474654	0.444502
ENSG00000154096.13_THY1	0.834742	4.26392	3.20786	0.0029254	0.0475517	-1.44219
ENSG00000160131.13_VMA21	-0.247117	4.10277	-3.10772	0.00249158	0.047573	-1.78453
ENSG00000163359.15_COL6A3	0.626314	6.03804	3.1479	0.00251918	0.0475749	-1.90876
ENSG00000180386.7_KRTAP9-7	-1.23046	-5.42672	-3.51684	0.00379353	0.0476293	0.154165
ENSG00000170430.9_MGMT	0.282746	3.36924	3.11248	0.00255263	0.0476353	-1.74747
ENSG00000110799.13_VWF	0.616489	6.16031	3.15629	0.00258068	0.0477255	-1.80166
ENSG00000164932.12_CTHRC1	0.764133	1.55733	3.16544	0.00261359	0.0477545	-1.45884
ENSG00000229091.3_HSPA8P8	1.06455	-2.86595	3.11079	0.00252704	0.0478602	-1.37691
ENSG00000115808.11_STRN	-0.256728	4.69874	-3.12178	0.00247445	0.0479433	-1.81794
ENSG00000276591.1_GXYLT1P5	0.987958	-4.36936	3.1494	0.00306475	0.0480216	-1.23884
ENSG00000203668.2_CHML	-0.370084	3.09172	-3.14458	0.00274953	0.0480432	-1.55026
ENSG00000273559.4_CWC25	-0.296163	4.29486	-3.11181	0.00247357	0.0480578	-1.82696
ENSG00000128218.7_VPREB3	0.766008	-2.12635	3.15179	0.00285213	0.0480841	-1.24003
ENSG00000099330.8_OCEL1	0.34013	3.00509	3.11686	0.00246909	0.0480946	-1.64594
ENSG00000164692.17_COL1A2	0.67145	6.71972	3.23074	0.00301168	0.0481189	-1.62577
ENSG00000230549.3_USP17L1	-1.00855	-5.2263	-3.10944	0.00273764	0.048217	-1.40103
ENSG00000267560.1_RP11-173A16.1	-0.734332	-2.35526	-3.22015	0.00287484	0.0482943	-1.02942
ENSG00000158258.16_CLSTN2	0.814919	3.22977	3.14628	0.00263614	0.0483316	-1.61123
ENSG00000238222.3_MKRN4P	1.08743	-4.25033	3.08494	0.00252247	0.0483596	-1.46355
ENSG00000164077.13_MON1A	0.309767	3.12808	3.14849	0.00276804	0.0483605	-1.54676
ENSG00000099381.17_SETD1A	0.223895	4.90221	3.13824	0.00275325	0.0484619	-1.7682
ENSG00000257452.1_RP1-71H24.1	0.667706	-0.794497	3.11101	0.00268494	0.0484858	-1.44397
ENSG00000111142.13_METAP2	-0.191219	5.23806	-3.12986	0.00279363	0.0485042	-1.80898
ENSG00000179604.9_CDC42EP4	0.354338	5.46042	3.12262	0.00256891	0.0485053	-1.87815
ENSG00000130827.6_PLXNA3	-0.376088	5.23529	-3.12031	0.00267102	0.0485484	-1.84079
ENSG00000177370.4_TIMM22	0.22713	3.99358	3.09916	0.00255612	0.0486861	-1.816
ENSG00000135631.16_RAB11FIP5	0.325685	4.83609	3.1868	0.00296849	0.0487263	-1.57597
ENSG00000158092.6_NCK1	-0.230965	3.92238	-3.17665	0.00288721	0.048841	-1.56317
ENSG00000101439.8_CST3	0.65249	7.72342	3.08831	0.00242756	0.0488497	-2.11004
ENSG00000240661.3_RP11-174O3.3	0.608586	1.12379	3.21528	0.00290247	0.0488578	-1.18884
ENSG00000238597.1_SNORD4B	-0.754485	-1.73073	-3.13591	0.00263857	0.0489009	-1.31186
ENSG00000157764.12_BRAF	-0.203636	4.95629	-3.09964	0.00260233	0.0491989	-1.88419
ENSG00000226752.9_PSMD5-AS1	0.661867	3.69733	3.07774	0.00264478	0.0492061	-1.87182
ENSG00000256250.1_RP11-989F5.1	0.890553	-2.41836	3.12509	0.00283071	0.0494671	-1.32569
ENSG00000145861.7_C1QTNF2	0.82597	0.255833	3.10672	0.00271184	0.049508	-1.50954
ENSG00000161542.16_PRPSAP1	-0.211539	4.55603	-3.13297	0.00302146	0.0495403	-1.72272
ENSG00000001630.15_CYP51A1	-0.322117	4.5382	-3.17002	0.00307491	0.049628	-1.61291
ENSG00000239789.5_MRPS17	0.262993	2.99947	3.14552	0.00278189	0.0496676	-1.5418
ENSG00000135968.20_GCC2	-0.25592	4.75895	-3.08223	0.00263778	0.0497315	-1.87428
ENSG00000105197.10_TIMM50	0.205408	4.84167	3.11914	0.00272569	0.0497786	-1.79412
ENSG00000273192.1_CITF22-1A6.3	0.269388	2.97634	3.09254	0.00267376	0.0498419	-1.77201
ENSG00000070614.14_NDST1	0.264908	6.15837	3.17615	0.00310864	0.0498428	-1.71596
ENSG00000234983.1_AC010132.11	-0.537171	-0.632199	-3.20001	0.00315886	0.0498767	-1.09496
ENSG00000196511.14_TPK1	0.394662	1.79101	3.15212	0.0028592	0.0498814	-1.35063
ENSG00000250349.3_RP5-972B16.2	0.563804	3.71562	3.10899	0.00266384	0.0499372	-1.68452
ENSG00000184032.2_KRTAP20-2	-0.93678	-5.62573	-3.33003	0.00446525	0.0499822	-0.600481

## Sheet: Whole_Blood
Gene	logFC	AveExpr	t	P.Value	adj.P.Val	B
ENSG00000275464.4_CH507-9B2.5	-1.47241	1.13045	-14.1529	5.9021e-41	2.3137e-36	89.3283
ENSG00000241945.7_PWP2	1.88098	-0.479222	12.654	7.3084e-33	5.5797e-29	70.3758
ENSG00000188985.6_DHFRP1	-1.81755	-4.24031	-12.2009	2.1725e-29	1.3257e-25	63.7799
ENSG00000278599.5_TBC1D3E	2.17738	-4.09642	11.9956	5.0164e-29	2.4507e-25	61.8099
ENSG00000251634.2_RP11-1280N14.3	1.13976	-0.791004	12.4281	2.9299e-28	1.0458e-24	67.7891
ENSG00000274512.5_TBC1D3L	-2.44121	0.517395	-10.9594	2.7855e-26	1.1735e-22	51.183
ENSG00000262074.6_SNORD3B-2	-1.97701	-4.48056	-10.7974	2.7957e-22	7.3005e-19	48.8662
ENSG00000214319.2_CXADRP1	-1.39601	-5.81349	-10.7932	4.0771e-22	1.0153e-18	49.064
ENSG00000160221.16_C21orf33	1.85464	-0.289245	10.216	5.4881e-22	1.4487e-18	43.7318
ENSG00000281990.1_IGHV1-69-2	1.90918	-5.08018	11.1849	7.6718e-22	2.0182e-18	53.5064
ENSG00000273136.6_NBPF26	-0.844168	2.52712	-10.47	3.9202e-21	9.7833e-18	47.0053
ENSG00000277203.1_F8A1	-0.982726	2.09628	-10.1761	2.3852e-19	4.4589e-16	44.008
ENSG00000221533.1_MIR1184-1	-1.68348	-1.21272	-9.18492	7.3373e-18	1.2269e-14	34.1049
ENSG00000260923.6_LINC02193	-1.13762	-1.77466	-9.19355	1.4735e-16	1.8381e-13	34.2471
ENSG00000168255.19_POLR2J3	0.504382	2.18083	8.96012	3.0111e-16	4.3261e-13	32.7033
ENSG00000183281.14_PLGLB1	-0.903428	-1.0482	-8.43532	2.3378e-15	2.719e-12	27.7544
ENSG00000274419.6_TBC1D3D	1.73422	-4.87539	8.26022	3.8054e-15	4.3898e-12	26.2046
ENSG00000185829.17_ARL17A	-0.684086	1.16665	-8.20814	8.7696e-15	1.0006e-11	26.3216
ENSG00000224777.3_OR4F2P	1.20873	-5.73316	8.7427	7.5436e-14	4.5332e-11	30.2655
ENSG00000225327.3_USP17L3	1.10597	-5.93796	9.13237	8.4544e-14	4.8507e-11	33.5365
ENSG00000129295.8_LRRC6	-0.570855	1.09621	-8.11969	5.6675e-14	5.5678e-11	25.687
ENSG00000275063.1_AC233755.1	1.48067	-4.12353	8.20027	8.298e-14	8.1693e-11	26.1838
ENSG00000156575.2_PRG3	-1.221	-5.05517	-7.99201	9.9821e-13	8.1934e-10	24.5459
ENSG00000220212.1_OR4F1P	1.19066	-5.91695	8.55029	2.6243e-12	1.14273e-09	28.7732
ENSG00000166351.10_POTED	-1.249	-5.73419	-8.52288	1.4315e-12	1.17281e-09	28.6662
ENSG00000273748.1_AL592183.1	-0.883683	1.60842	-7.40197	3.162e-12	2.55189e-09	20.1786
ENSG00000237038.5_USP17L8	1.18695	-5.83744	8.50951	6.9398e-12	2.99987e-09	28.5622
ENSG00000270249.1_RP11-514P8.7	0.447735	1.15839	7.62879	4.1707e-12	3.0038e-09	21.9292
ENSG00000228049.7_POLR2J2	0.720518	-1.08443	7.49249	1.1026e-11	5.8251e-09	20.8356
ENSG00000274611.3_TBC1D3	1.24341	-5.39129	7.28718	2.1468e-11	1.09342e-08	19.1523
ENSG00000242498.7_ARPIN	-0.40868	4.22926	-7.216	4.8374e-11	2.59204e-08	18.9777
ENSG00000265218.1_RP11-927P21.1	-1.01975	-1.64898	-7.45938	1.0221e-10	5.34735e-08	20.5605
ENSG00000228927.10_TSPY3	-1.04512	-5.96157	-7.69177	1.2654e-10	6.492e-08	22.2048
ENSG00000238083.7_LRRC37A2	-0.619631	2.73366	-7.07455	1.2995e-10	7.21985e-08	18.026
ENSG00000206149.10_HERC2P9	-0.528397	4.04844	-6.97764	1.6781e-10	7.65145e-08	17.3142
ENSG00000178715.8_RP11-169K16.8	1.08282	-1.3105	7.53876	2.04e-10	8.66662e-08	21.2327
ENSG00000283378.1_CH17-296N19.1	-0.904786	-4.44649	-6.80707	1.7484e-10	9.20859e-08	15.9349
ENSG00000277856.1_AC233755.2	1.13689	-4.99031	6.95487	3.5861e-10	1.52697e-07	17.0946
ENSG00000274178.2_PRAMEF28P	-1.39374	-5.65998	-7.97371	3.6778e-10	1.61311e-07	24.5043
ENSG00000225690.1_TREML5P	0.812319	-5.34719	7.87146	1.05486e-09	2.28487e-07	23.7422
ENSG00000224902.5_GAGE12H	1.07575	-6.01265	7.47186	8.4848e-10	2.82691e-07	20.5431
ENSG00000272949.1_RP11-514P8.8	0.506114	1.84355	6.90803	9.7737e-10	3.145e-07	16.8821
ENSG00000168122.4_ZNF355P	-0.960978	-5.88477	-7.62686	1.22102e-09	4.49933e-07	21.8487
ENSG00000267645.5_POLR2J2	0.678465	2.97419	7.2868	1.45436e-09	4.95722e-07	19.6161
ENSG00000183092.16_BEGAIN	-0.643807	2.0912	-6.53378	1.10792e-09	5.04149e-07	14.392
ENSG00000102543.14_CDADC1	-0.268439	3.02665	-6.74132	1.88111e-09	5.69101e-07	15.7956
ENSG00000071246.10_VASH1	0.399714	4.75987	6.59365	1.92126e-09	7.35474e-07	14.7106
ENSG00000270685.1_IGHV1OR15-6	-0.974032	-5.38542	-7.16412	3.08865e-09	1.05691e-06	18.4312
ENSG00000259031.1_CTD-2062F14.3	-0.718455	-0.437265	-6.41025	2.7783e-09	1.10116e-06	13.5403
ENSG00000103226.17_NOMO3	-0.678452	1.36545	-6.31135	3.957e-09	1.43279e-06	12.9967
ENSG00000228131.1_IGHD6-6	-0.835666	-5.80714	-6.94839	5.83972e-09	1.85277e-06	17.0222
ENSG00000213088.9_ACKR1	-0.989552	4.18364	-6.01287	5.16757e-09	2.00428e-06	11.145
ENSG00000259982.1_CDC37P1	-1.12537	-4.50685	-6.38363	5.60973e-09	2.02551e-06	13.3092
ENSG00000196247.11_ZNF107	-0.383537	2.25682	-6.36304	6.87269e-09	2.34427e-06	13.3439
ENSG00000259187.1_CTD-2008A1.1	0.998995	-3.90608	6.16291	8.21986e-09	2.50676e-06	11.962
ENSG00000134184.12_GSTM1	1.39992	2.0113	6.05392	9.17734e-09	2.83952e-06	11.413
ENSG00000125812.15_GZF1	-0.390498	4.05976	-6.44348	1.23054e-08	3.60926e-06	13.9013
ENSG00000280071.3_CH507-9B2.3	-0.745071	1.946	-6.36975	1.76875e-08	3.65852e-06	13.4247
ENSG00000239830.1_RPS4XP22	-0.822289	-1.87014	-6.13318	1.07548e-08	3.86863e-06	11.8544
ENSG00000211974.3_IGHV2-70D	1.02135	-4.99928	6.31043	2.24279e-08	4.38928e-06	12.9684
ENSG00000170667.14_RASA4B	0.629191	0.761015	6.2789	2.37591e-08	4.65845e-06	12.8718
ENSG00000215908.10_CROCCP2	0.301648	4.8925	6.02954	2.80273e-08	6.79561e-06	11.1715
ENSG00000268221.5_OPN1MW	-1.02387	-5.81978	-6.96644	2.84959e-08	6.98224e-06	17.2963
ENSG00000196502.11_SULT1A1	0.522266	3.30608	6.20732	3.66403e-08	9.78359e-06	12.3191
ENSG00000184428.12_TOP1MT	0.271889	3.39082	5.78785	4.35651e-08	1.15847e-05	9.80306
ENSG00000235778.1_AC130360.8	-1.02628	-5.7498	-7.06884	9.93498e-08	1.21256e-05	17.9651
ENSG00000267302.5_RP11-178C3.2	0.567284	-1.10738	6.01558	7.28466e-08	1.215e-05	11.2558
ENSG00000005381.7_MPO	-0.707904	-0.692871	-6.13106	6.16256e-08	1.28959e-05	11.984
ENSG00000276484.1_RP11-1212A22.7	-0.791384	-5.94516	-6.82943	9.52846e-08	1.30089e-05	16.3435
ENSG00000273513.1_TBC1D3K	0.917955	-5.18978	5.93393	5.82347e-08	1.305e-05	10.686
ENSG00000117000.8_RLF	-0.333308	4.45287	-6.11076	5.34837e-08	1.41937e-05	11.7491
ENSG00000237846.1_RP11-216M21.1	1.17458	-2.16298	5.86219	6.4012e-08	1.603e-05	10.269
ENSG00000233295.3_FAM90A20P	-1.44019	-3.20379	-6.92824	1.1365e-07	1.6241e-05	16.9714
ENSG00000201129.1_SNORA58	-0.62756	-1.74782	-5.8995	6.86316e-08	1.71121e-05	10.4893
ENSG00000125657.4_TNFSF9	-0.746487	-0.315605	-5.90303	6.87122e-08	1.85317e-05	10.5926
ENSG00000244057.4_LCE3C	1.08983	-5.64973	6.70635	1.18494e-07	1.926e-05	15.5426
ENSG00000132950.18_ZMYM5	-0.253373	3.32569	-5.85316	8.05745e-08	2.18831e-05	10.2423
ENSG00000273567.1_REXO1L3P	-0.821318	-5.95608	-6.73659	2.17978e-07	2.24113e-05	15.8207
ENSG00000260246.1_AC000032.2	1.40394	0.596519	5.6293	9.86411e-08	2.56012e-05	9.04251
ENSG00000185736.15_ADARB2	-0.963117	0.581657	-6.01202	1.40655e-07	2.77231e-05	11.302
ENSG00000275842.1_MIR941-5	-0.762	-5.8212	-6.26194	1.61781e-07	2.85242e-05	12.6902
ENSG00000253587.2_IGHV3-30-2	-0.871046	-5.879	-6.65771	1.8914e-07	2.922e-05	15.2121
ENSG00000274183.1_H2AFB1	-1.04069	-5.22698	-6.23153	1.61667e-07	2.93931e-05	12.5375
ENSG00000166013.11_TRIM53BP	-0.89622	-5.85788	-6.84202	2.84312e-07	3.21654e-05	16.5383
ENSG00000189013.14_KIR2DL4	-0.6816	-3.45767	-5.63979	1.60113e-07	3.95981e-05	9.12655
ENSG00000189393.5_FAM90A14P	-0.77175	-5.99805	-6.32823	2.31755e-07	4.374e-05	13.2277
ENSG00000219433.2_BTBD10P2	-0.728985	-3.15003	-5.84518	2.43142e-07	4.76076e-05	10.2215
ENSG00000170632.13_ARMC10	0.185018	3.8489	5.61937	2.22123e-07	4.83017e-05	8.90771
ENSG00000204837.4_FGF7P3	0.629418	-0.218561	5.65696	4.82218e-07	5.645e-05	9.27574
ENSG00000274767.1_AC131056.3	0.878878	-2.11127	5.81304	5.3114e-07	5.86838e-05	10.1519
ENSG00000109321.10_AREG	-0.840534	0.68254	-5.37207	2.91004e-07	7.062e-05	7.62365
ENSG00000167633.18_KIR3DL1	-0.687662	-4.0122	-5.53366	3.29746e-07	7.3084e-05	8.56276
ENSG00000259352.1_RP11-109D20.2	-0.611281	-0.0075462	-5.4358	6.76487e-07	7.57586e-05	8.03603
ENSG00000263414.1_MIR3187	-0.824639	-4.30196	-5.61041	4.52888e-07	8.013e-05	8.95425
ENSG00000232938.2_RPL23AP87	-1.06679	-3.28985	-5.72997	7.15885e-07	8.91013e-05	9.63855
ENSG00000226278.1_PSPHP1	1.51638	-2.44098	5.32932	7.31008e-07	9.49062e-05	7.47748
ENSG00000249482.1_USP17L14P	-0.850829	-5.87563	-6.37638	1.00629e-06	9.53682e-05	13.5683
ENSG00000248472.8_DDX11L9	-0.794309	-5.47351	-5.85452	1.04098e-06	0.00011305	10.3861
ENSG00000259657.1_PIGHP1	-0.611076	-2.10649	-5.45995	6.05201e-07	0.00011701	8.17308
ENSG00000186652.9_PRG2	-0.776332	-0.410118	-5.4754	7.73907e-07	0.0001214	8.28639
ENSG00000211925.1_IGHD2-8	-0.730286	-5.78372	-5.93507	9.5567e-07	0.00012161	10.8479
ENSG00000233655.1_IGHD4-4	-0.766761	-5.79305	-6.13627	2.10284e-06	0.00012258	12.0658
ENSG00000107338.9_SHB	-0.447681	3.13434	-5.4153	6.15917e-07	0.00012418	7.87869
ENSG00000250231.1_USP17L16P	-0.915014	-5.85613	-6.37369	1.03116e-06	0.00012835	13.6077
ENSG00000268902.3_CSAG2	-0.878101	-5.58207	-5.962	1.11746e-06	0.00013353	11.0334
ENSG00000282651.2_IGHV5-10-1	-1.17761	-4.50545	-5.42462	1.2418e-06	0.00015754	7.98663
ENSG00000236125.3_USP17L4	-0.932292	-5.77551	-6.30846	1.68025e-06	0.00016294	13.1919
ENSG00000274764.5_PRAMEF27	-1.16778	-5.662	-6.41229	1.91442e-06	0.00016853	13.9449
ENSG00000196415.9_PRTN3	-0.861966	-2.79877	-5.45875	1.86965e-06	0.00018378	8.26393
ENSG00000281720.1_DUX4L8	-0.893835	-5.88692	-6.65728	2.36e-06	0.00018456	15.3791
ENSG00000160218.12_TRAPPC10	-0.250221	4.17088	-5.20292	1.37744e-06	0.00023556	6.63232
ENSG00000121053.5_EPX	-0.775287	-0.977401	-5.33533	1.35912e-06	0.00023581	7.52946
ENSG00000188056.11_TREML4	0.531144	-4.23915	5.07616	2.30482e-06	0.00025463	6.16258
ENSG00000284116.1_RP11-204M4.4	1.04224	-2.16379	5.25564	1.88669e-06	0.00025698	7.09882
ENSG00000233913.7_RPL10P9	0.733919	1.3197	4.93684	1.76535e-06	0.00030385	5.41112
ENSG00000188994.12_ZNF292	-0.277754	4.91126	-5.49067	3.1008e-06	0.00030749	8.24064
ENSG00000258605.1_DYNLL1P2	-0.890017	-4.74075	-5.57837	2.83412e-06	0.00031238	8.86102
ENSG00000187238.5_LCE3B	0.960181	-5.77187	5.96558	5.50096e-06	0.00033225	11.1458
ENSG00000230076.1_RPL10P6	0.942627	-1.61407	4.96374	3.80107e-06	0.00033764	5.63942
ENSG00000196150.13_ZNF250	-0.201579	2.93461	-5.15479	2.38905e-06	0.00036869	6.51255
ENSG00000238705.1_MIR1976	-0.681499	-4.98955	-5.05662	3.48895e-06	0.00038122	6.14562
ENSG00000263503.1_MAPK8IP1P2	-1.27978	-2.88924	-5.2215	3.57621e-06	0.00039496	7.003
ENSG00000153976.2_HS3ST3A1	-0.835446	-1.99615	-5.40055	4.28432e-06	0.00040315	7.96496
ENSG00000230549.3_USP17L1	-1.1053	-5.2263	-5.98918	7.2184e-06	0.00040511	11.3466
ENSG00000266129.1_SRP68P1	-1.12863	-0.828388	-4.91765	2.55357e-06	0.00043083	5.43461
ENSG00000197465.13_GYPE	-0.49542	-1.06453	-5.09458	2.97332e-06	0.00043948	6.32275
ENSG00000233297.4_RASA4DP	0.686869	-1.31735	5.04543	5.62304e-06	0.00046113	6.0763
ENSG00000235677.1_NPM1P26	-0.593924	-1.9711	-5.09362	3.14557e-06	0.00049087	6.32606
ENSG00000229598.1_PRDX3P1	-0.516869	-0.610576	-5.00788	3.55897e-06	0.00049337	5.89889
ENSG00000272815.1_RP11-219A15.4	-1.16862	1.87606	-4.80643	3.46813e-06	0.00055319	4.85421
ENSG00000200320.1_SNORA63	-0.42123	0.635066	-5.05524	4.11309e-06	0.00057065	6.14454
ENSG00000230662.1_TNPO1P2	0.926463	-5.49322	5.466	1.03618e-05	0.00060116	8.45133
ENSG00000242198.1_CTD-2235C13.1	-0.407519	-1.45769	-4.84326	4.17353e-06	0.00060869	5.08543
ENSG00000189308.10_LIN54	-0.210459	3.06399	-5.0191	4.4712e-06	0.00062637	5.81334
ENSG00000255495.1_AC145124.2	-0.614773	-1.78553	-5.0699	5.68444e-06	0.00066238	6.2415
ENSG00000223629.1_DEFA8P	-0.744008	-5.73172	-5.05779	1.131e-05	0.00067744	6.19941
ENSG00000205534.6_SMG1P2	-0.319272	0.551031	-5.00357	5.81132e-06	0.00069451	5.88279
ENSG00000231475.3_IGHV4-31	-0.895923	-3.96676	-4.79752	5.80405e-06	0.0007521	4.87098
ENSG00000171916.16_LGALS9C	0.705873	-2.93442	4.74323	6.95857e-06	0.00076658	4.55717
ENSG00000123415.15_SMUG1	0.216559	3.6019	5.15073	7.25988e-06	0.0007873	6.52105
ENSG00000174151.14_CYB561D1	0.370513	3.53889	5.0857	8.52e-06	0.00082442	6.1656
ENSG00000198848.12_CES1	-0.548569	2.45421	-4.73192	7.62022e-06	0.00085097	4.35741
ENSG00000225396.5_FAM236D	-0.717481	-5.9001	-5.53265	2.289e-05	0.00088845	8.73547
ENSG00000197561.6_ELANE	-0.658609	-0.5321	-4.89314	1.6687e-05	0.00099665	5.35611
ENSG00000124882.3_EREG	-0.725363	-1.33563	-4.67712	8.97146e-06	0.0011159	4.28905
ENSG00000173231.6_TERF1P1	-0.654907	-5.8269	-5.31247	1.40664e-05	0.00114856	7.61882
ENSG00000284128.1_BCRP3	-0.627015	-0.706263	-5.12618	3.103e-05	0.00115056	6.57111
ENSG00000277349.1_RP11-356C4.6	-0.647752	-4.98849	-4.66423	1.44465e-05	0.00116197	4.29627
ENSG00000281741.2_CH17-118O6.6	-0.696551	-1.34845	-4.83877	1.84156e-05	0.00118694	5.20399
ENSG00000106012.17_IQCE	0.206784	4.32005	4.73597	2.371e-05	0.0012019	4.41404
ENSG00000240758.2_RP11-155G14.6	-0.715252	1.37474	-4.71649	1.10566e-05	0.00122965	4.48407
ENSG00000224546.2_EIF4BP3	-0.518603	-0.186321	-4.85581	1.49062e-05	0.00133038	5.20776
ENSG00000274576.2_IGHV2-70	-0.810308	-4.65499	-4.71017	1.267e-05	0.00134058	4.49769
ENSG00000187627.14_RGPD1	-0.81328	-2.18093	-4.91563	1.964e-05	0.00143002	5.53082
ENSG00000237197.1_IGHD1-7	-0.657658	-5.85259	-5.34623	3.32159e-05	0.00144141	7.83556
ENSG00000170921.15_TANC2	-0.253791	4.34429	-4.71684	1.40541e-05	0.00146432	4.25137
ENSG00000176105.13_YES1	-0.380568	4.19971	-4.92308	1.40313e-05	0.00148138	5.4251
ENSG00000166265.11_CYYR1	-0.452086	2.58415	-4.56607	1.3347e-05	0.00151764	3.73575
ENSG00000225400.1_RAB28P5	-0.374435	-0.137227	-4.6035	1.84126e-05	0.00159575	4.02192
ENSG00000276085.1_CCL3L3	0.625985	-1.34212	4.57455	2.927e-05	0.00163566	3.81513
ENSG00000274911.1_RP11-12A20.7	-0.744262	-2.21843	-5.26206	5.93149e-05	0.00172251	7.36557
ENSG00000278122.1_AQP7P5	-0.878441	-4.02394	-4.75052	2.06762e-05	0.00173171	4.71892
ENSG00000171132.13_PRKCE	-0.315849	3.68915	-4.68118	1.78655e-05	0.00173757	4.17206
ENSG00000277632.1_CCL3	-0.725737	-0.38214	-4.63673	2.1645e-05	0.00175621	4.12231
ENSG00000182534.13_MXRA7	0.363602	5.87725	4.62951	2.04424e-05	0.0017598	3.87654
ENSG00000182544.8_MFSD5	0.281483	3.78344	4.86241	2.29643e-05	0.00177061	5.06193
ENSG00000257506.1_RP11-231C14.5	-0.805384	-5.60657	-5.45479	5.77267e-05	0.00179973	8.37843
ENSG00000274067.1_ABC12-47964100C23.1	-0.876437	-4.02384	-4.73631	2.18738e-05	0.0018054	4.65509
ENSG00000239839.6_DEFA3	-1.13791	-3.23174	-4.74846	8.42182e-05	0.00181168	4.79042
ENSG00000172232.9_AZU1	-0.659045	-1.22739	-4.68319	4.00715e-05	0.00183899	4.41153
ENSG00000109272.3_PF4V1	0.460674	-4.68846	4.48542	2.98874e-05	0.00187239	3.45423
ENSG00000124575.6_HIST1H1D	-0.789285	-3.34888	-4.59276	1.80115e-05	0.00191432	3.96694
ENSG00000137449.15_CPEB2	-0.239238	4.63328	-4.4834	2.03249e-05	0.00195744	3.21692
ENSG00000146574.15_CCZ1B	-0.235976	2.63054	-4.58218	2.652e-05	0.00197135	3.76779
ENSG00000188933.14_USP32P1	-1.08575	2.99637	-4.40168	1.828e-05	0.00202367	2.9922
ENSG00000233635.2_AC037445.1	-0.535665	-2.05208	-4.60825	2.109e-05	0.00202545	4.06049
ENSG00000277836.1_AC141272.1	0.791837	-5.38802	5.0129	6.85177e-05	0.00203203	6.16877
ENSG00000204456.4_RP11-313I2.10	-0.873183	-5.74574	-5.57856	6.54978e-05	0.00204092	9.14157
ENSG00000196526.10_AFAP1	-0.367639	4.30625	-4.69314	2.79911e-05	0.00204644	4.26567
ENSG00000169429.10_CXCL8	-0.996044	0.234541	-4.60913	2.75768e-05	0.00204932	4.02524
ENSG00000224688.1_E2F6P2	-0.645231	-5.85569	-4.88502	3.153e-05	0.00205334	5.44062
ENSG00000133657.14_ATP13A3	-0.280017	5.55948	-4.4986	2.29677e-05	0.0020747	3.21314
ENSG00000185684.12_EP400NL	-0.240439	3.79448	-4.85116	5.31844e-05	0.00207867	5.1306
ENSG00000001561.6_ENPP4	-0.36895	3.81523	-4.69603	2.87763e-05	0.00213337	4.34252
ENSG00000214940.8_NPIPA8	-0.792267	-3.81617	-4.79331	5.07162e-05	0.00239218	4.96964
ENSG00000275910.1_RP11-680G24.6	-0.294559	0.692897	-4.39888	2.63157e-05	0.00242864	3.09512
ENSG00000237786.1_GFOD1-AS1	-0.395541	-0.463131	-4.49066	2.90483e-05	0.00248256	3.51418
ENSG00000205236.6_RP11-514P8.6	0.366922	2.1705	4.70511	5.1819e-05	0.00250707	4.3816
ENSG00000163393.12_SLC22A15	-0.273379	2.86391	-4.43698	5.15422e-05	0.00251683	3.08058
ENSG00000113448.18_PDE4D	-0.35281	4.2669	-4.38436	3.12011e-05	0.00260047	2.74329
ENSG00000259295.6_CSPG4P12	-0.50789	-0.63368	-4.90732	6.90282e-05	0.00260524	5.5571
ENSG00000130772.13_MED18	0.287001	2.29644	4.75814	3.57532e-05	0.00265664	4.64255
ENSG00000102531.16_FNDC3A	-0.187744	5.33401	-4.47691	4.03839e-05	0.00265703	3.17301
ENSG00000273184.1_RP11-212P7.3	-0.444914	1.86553	-4.52147	3.4892e-05	0.00275182	3.58913
ENSG00000213096.10_ZNF254	-0.244553	3.07871	-4.6814	4.138e-05	0.00275687	4.27952
ENSG00000065989.15_PDE4A	-0.296585	4.47976	-4.46615	3.44424e-05	0.0028139	3.14846
ENSG00000213412.3_HNRNPA1P33	-0.844961	-4.27847	-4.85202	6.37919e-05	0.00287928	5.30812
ENSG00000047365.11_ARAP2	-0.288274	3.53115	-4.41035	3.18615e-05	0.00291037	2.88626
ENSG00000255445.1_RP11-573M3.3	-0.603275	-2.39463	-4.48199	6.37342e-05	0.00311695	3.56425
ENSG00000271350.1_CTD-2384B9.1	0.694888	-5.47761	4.68295	9.15489e-05	0.00315127	4.53812
ENSG00000278817.1_AC007325.4	-0.504408	-0.45152	-4.38509	4.97039e-05	0.00321786	3.10265
ENSG00000113070.7_HBEGF	-0.524155	3.48555	-4.4042	3.56551e-05	0.00322021	2.98212
ENSG00000197258.5_EIF4BP6	-0.370078	0.523826	-4.47726	4.22216e-05	0.00331074	3.43637
ENSG00000268812.3_RP1-102K2.8	-0.886902	-2.94407	-4.57873	5.78446e-05	0.00341389	3.99049
ENSG00000139496.15_NUP58	-0.25567	4.8881	-4.53347	0.00014962	0.00341696	3.58375
ENSG00000230305.2_AC004980.9	-0.780062	-3.84188	-4.60326	5.063e-05	0.00346452	4.11894
ENSG00000112715.21_VEGFA	-0.574529	6.38798	-4.41196	6.06032e-05	0.00350201	2.90306
ENSG00000243772.7_KIR2DL3	-0.578397	-4.34239	-4.49511	4.21983e-05	0.0035202	3.51515
ENSG00000268883.2_PNMA6B	-0.805422	-4.04184	-4.5566	7.19639e-05	0.00360555	3.90838
ENSG00000108510.9_MED13	-0.16428	5.32206	-4.36874	5.87581e-05	0.00360754	2.65675
ENSG00000204778.4_CBWD4P	0.427082	-0.936438	4.35636	7.99959e-05	0.00368515	2.99324
ENSG00000154537.4_FAM27C	-0.585575	-2.57461	-4.54661	7.19152e-05	0.00369259	3.88773
ENSG00000172687.13_ZNF738	-0.265006	1.79549	-4.40355	4.42288e-05	0.00371026	3.06455
ENSG00000158163.14_DZIP1L	-0.500175	2.05537	-4.72575	7.16734e-05	0.00383215	4.62188
ENSG00000177150.12_FAM210A	-0.254504	3.03226	-4.38144	5.13273e-05	0.00395117	2.92016
ENSG00000237004.3_ZNRF2P1	-0.471175	-1.9352	-4.44884	5.62866e-05	0.00399213	3.4263
ENSG00000227689.1_SRP68P2	0.785297	-3.89199	4.44941	0.00012503	0.00401477	3.47731
ENSG00000137801.10_THBS1	-0.633896	5.96882	-4.27968	7.53424e-05	0.00406637	2.26376
ENSG00000274792.1_AC171558.1	0.640016	-5.9129	4.80379	0.00041728	0.00412789	5.18789
ENSG00000279301.3_OR2T11	-0.884834	-5.59603	-5.08236	0.00010257	0.00422606	6.60395
ENSG00000139132.14_FGD4	-0.280251	4.46416	-4.32029	9.19e-05	0.00427117	2.51733
ENSG00000165195.15_PIGA	-0.298893	2.90528	-4.39311	7.83e-05	0.00432079	2.96944
ENSG00000228409.6_CCT6P1	-0.21668	2.40164	-4.46749	0.0001218	0.00438131	3.3617
ENSG00000264107.1_RP11-848P1.5	-0.433824	-0.847182	-4.68769	0.00011484	0.00438723	4.62414
ENSG00000259934.1_RP11-989E6.1	-0.517918	-5.97857	-4.81303	0.00011644	0.00441099	5.19544
ENSG00000133063.15_CHIT1	-0.509083	-0.849894	-4.19591	6.36182e-05	0.00443619	2.10435
ENSG00000214888.2_XXyac-YM21GA2.7	-0.860576	-4.91383	-4.94674	0.00029304	0.00443821	5.79809
ENSG00000215765.3_CTB-61M7.1	-0.725678	-5.14792	-4.76049	8.88249e-05	0.00444256	4.89886
ENSG00000258610.1_RP11-488C13.7	0.315454	3.02316	4.7228	0.00027331	0.00452616	4.55736
ENSG00000134061.5_CD180	0.407368	-0.885215	4.1137	5.77272e-05	0.0045514	1.75677
ENSG00000215481.9_BCRP3	-0.531083	-0.587468	-4.5484	0.00015	0.00455631	3.84669
ENSG00000177042.14_TMEM80	0.25489	3.99604	4.56175	8.80331e-05	0.00456137	3.68279
ENSG00000270550.1_IGHV3-30	-0.843384	-2.94814	-4.22155	8.2964e-05	0.00466004	2.32618
ENSG00000243686.2_RPLP1P11	-0.319422	-0.342191	-4.29484	9.631e-05	0.00472908	2.72875
ENSG00000095794.19_CREM	-0.295625	3.83982	-4.23986	9.90412e-05	0.00474061	2.22908
ENSG00000174837.14_ADGRE1	0.446983	-2.07361	4.30238	7.3645e-05	0.00475638	2.54512
ENSG00000124469.11_CEACAM8	-0.569211	-3.43734	-4.36187	9.13343e-05	0.00479759	2.93841
ENSG00000277630.4_BX072566.1	0.724979	-5.69083	4.67431	0.00038098	0.00493371	4.69803
ENSG00000187953.10_PMS2CL	-0.198615	2.24682	-4.4499	9.27378e-05	0.00494844	3.26237
ENSG00000276386.1_CNTNAP3P2	0.682247	-2.20685	4.49843	0.0005576	0.00495326	3.84824
ENSG00000179889.18_PDXDC1	-0.144137	6.05812	-4.24006	0.00012154	0.00500446	2.13179
ENSG00000138031.14_ADCY3	0.250132	5.6117	4.2176	7.69659e-05	0.00501547	2.00832
ENSG00000254888.2_RP11-716D19.1	-0.524666	-5.99339	-4.84332	0.00016457	0.00504094	5.32908
ENSG00000277089.4_AC069363.1	-0.705409	-0.699468	-4.24678	0.00012185	0.00504761	2.47436
ENSG00000248364.1_OR7E86P	0.518428	-5.91197	4.37319	0.00043126	0.00510109	3.17502
ENSG00000278635.1_CTD-2318O12.1	-0.622305	-3.2931	-4.17175	7.558e-05	0.0051261	2.21677
ENSG00000140987.19_ZSCAN32	0.160818	3.27353	4.41971	8.38389e-05	0.00513207	3.04933
ENSG00000258048.1_RP11-530C5.1	-0.478911	-0.940171	-4.44301	0.00011925	0.00513685	3.44034
ENSG00000266618.1_MIR4742	-0.539255	-3.19119	-4.24837	7.99885e-05	0.00516743	2.5243
ENSG00000272602.5_ZNF595	-0.302651	2.23773	-4.48548	9.24847e-05	0.00517224	3.48581
ENSG00000128254.12_C22orf24	-0.498114	-1.40168	-4.36486	7.39949e-05	0.00521242	3.03311
ENSG00000169397.3_RNASE3	-0.540853	-3.26827	-4.23192	0.0001717	0.00526041	2.45016
ENSG00000280087.1_CTB-129P6.7	-0.635976	1.55673	-4.21611	8.80024e-05	0.00526214	2.36536
ENSG00000272977.1_CTA-390C10.10	-0.631251	0.48305	-4.30315	0.00020244	0.00529065	2.83531
ENSG00000282639.1_IGHV3-64D	-0.937462	-4.34503	-4.35264	0.00015214	0.00535145	3.0152
ENSG00000213839.4_TMX2P1	-0.285974	0.397632	-4.42302	9.118e-05	0.00539241	3.25387
ENSG00000122687.17_MRM2	0.16435	3.48473	4.35567	8.42346e-05	0.00541191	2.75533
ENSG00000187762.5_HSPE1P11	-0.572631	-4.17544	-4.22896	7.39355e-05	0.00549298	2.44833
ENSG00000104361.9_NIPAL2	-0.283154	4.14035	-4.05568	7.32342e-05	0.00552403	1.44063
ENSG00000111843.13_TMEM14C	0.213144	5.03305	4.52873	0.00014939	0.00561813	3.55784
ENSG00000233369.7_GTF2IP4	-0.287599	2.40088	-4.22632	0.00015383	0.00562149	2.32057
ENSG00000187010.19_RHD	0.681603	-0.335072	4.25431	0.00010818	0.00569297	2.45365
ENSG00000106714.17_CNTNAP3	-0.40365	1.16146	-4.39298	0.0001185	0.00569687	3.01398
ENSG00000061656.9_SPAG4	-0.437266	1.13268	-4.29227	8.04261e-05	0.00573441	2.60484
ENSG00000258710.7_LINC01193	-0.907963	-5.50274	-5.28052	0.00061549	0.00574229	7.6361
ENSG00000165121.11_RP11-213G2.3	-0.296799	2.4017	-4.3048	8.805e-05	0.00592537	2.64383
ENSG00000104970.10_KIR3DX1	-0.534704	-2.65133	-4.22922	8.08686e-05	0.00614137	2.37079
ENSG00000111906.17_HDDC2	-0.183968	4.83844	-4.05399	0.00011831	0.00616317	1.44518
ENSG00000237674.1_GSTA7P	0.604404	-5.38096	4.41447	0.00072535	0.0062134	3.50241
ENSG00000163635.17_ATXN7	-0.190167	4.65637	-4.17334	0.00016839	0.00623059	1.91952
ENSG00000179094.15_PER1	-0.457976	7.26464	-4.22066	0.00032024	0.00631865	2.11261
ENSG00000284393.1_RP11-266K4.16	0.304851	-0.584233	4.3586	0.00014017	0.00642256	2.94603
ENSG00000263353.3_PPIAL4A	-0.873334	-5.15804	-4.71101	0.00017047	0.00642529	4.77819
ENSG00000280267.4_PRAMEF26	0.601593	-5.87242	4.50163	0.0004644	0.00643033	3.94467
ENSG00000266315.1_MIR4668	-0.614058	-3.32482	-4.13629	9.27857e-05	0.00645593	2.08498
ENSG00000276903.1_HIST1H2AL	-0.653959	-4.7185	-4.42756	0.00012599	0.00646813	3.33925
ENSG00000226232.8_NPIPB14P	-0.289974	3.67323	-4.20511	0.000115	0.00647601	2.10873
ENSG00000261499.2_CH17-260O16.1	-0.607683	-2.69732	-4.15556	0.00010883	0.00650057	2.18602
ENSG00000180773.14_SLC36A4	-0.232687	3.39998	-4.21613	0.00032984	0.0065597	2.21526
ENSG00000068137.14_PLEKHH3	-0.391301	4.4192	-4.3379	0.00011555	0.0067198	2.76578
ENSG00000197965.11_MPZL1	0.383404	5.32479	4.6771	0.00014287	0.00679945	4.2744
ENSG00000276888.1_RP11-244H18.1	-0.707184	-5.71603	-4.98616	0.00021058	0.00707656	6.13582
ENSG00000200418.1_SNORA63	-0.435085	-0.227417	-4.13941	0.00014053	0.00708624	2.1094
ENSG00000154640.14_BTG3	-0.306808	3.36274	-4.13589	0.00011948	0.00719796	1.90109
ENSG00000124216.3_SNAI1	-0.496058	1.52921	-4.13153	0.00010595	0.00721058	1.93597
ENSG00000230202.1_RP11-632C17__A.1	0.459792	1.29627	4.01961	0.00011576	0.00739346	1.4374
ENSG00000215356.4_ZNF705B	0.60464	-5.80578	4.37415	0.00061552	0.00739969	3.31096
ENSG00000243806.1_RPL7P18	0.605666	-4.17805	4.04277	0.00022496	0.00742523	1.74593
ENSG00000224309.7_ANKRD30BP2	-0.761326	-5.46509	-4.91117	0.00035179	0.00749474	5.79315
ENSG00000261575.2_RP11-259G18.1	-0.689049	-2.55087	-4.56562	0.00016175	0.00752003	4.05276
ENSG00000205710.3_C17orf107	-0.375805	1.67506	-4.14668	0.00011654	0.00753066	1.91616
ENSG00000261423.1_RP11-1007O24.3	-0.239711	1.41202	-4.10182	0.0001455	0.00771505	1.84031
ENSG00000275869.1_AC136612.1	0.586879	-5.76046	4.37511	0.00086631	0.00772949	3.33331
ENSG00000094975.13_SUCO	-0.191322	4.27227	-4.22945	0.00015957	0.00774526	2.18862
ENSG00000278983.1_RP11-426J5.3	-0.681166	-2.25324	-4.04202	0.00018188	0.0077941	1.7366
ENSG00000101425.12_BPI	-0.481769	-1.39542	-4.10981	0.0003061	0.00781246	1.84637
ENSG00000261655.1_CTD-3064M3.3	0.569743	-1.09365	4.13683	0.0001793	0.00781604	2.12334
ENSG00000157911.9_PEX10	0.2579	5.12408	4.79624	0.00023217	0.00785597	4.87997
ENSG00000214093.3_RP11-247I13.3	-0.615699	-3.29209	-4.1262	0.00012938	0.00796409	2.04825
ENSG00000073754.5_CD5L	-0.801125	-4.11356	-4.3933	0.00017859	0.00796962	3.21581
ENSG00000256006.1_AC084117.3	-0.514531	-1.84276	-3.97758	0.00014315	0.00805948	1.42806
ENSG00000160305.17_DIP2A	-0.181547	5.39658	-4.18205	0.00018143	0.00811128	1.90737
ENSG00000157554.18_ERG	-0.396086	3.01268	-4.21485	0.00013174	0.00816819	2.24955
ENSG00000268635.2_RP11-739B23.1	-0.514913	-1.72618	-4.11266	0.00024443	0.00841449	2.05841
ENSG00000124160.11_NCOA5	0.179285	4.60195	4.23811	0.00020233	0.00842873	2.18896
ENSG00000275339.1_RP3-425C14.6	-0.509612	-2.77753	-4.00432	0.00016619	0.00853451	1.5898
ENSG00000257017.8_HP	-0.635516	0.360111	-3.93744	0.00026751	0.00853875	1.08807
ENSG00000004777.18_ARHGAP33	-0.270482	4.55943	-4.12033	0.0001734	0.00866861	1.69704
ENSG00000228919.5_AC097381.1	-0.611305	-2.45729	-4.40465	0.00037314	0.00872384	3.37097
ENSG00000184260.5_HIST2H2AC	-0.399283	-1.44571	-4.07571	0.00018766	0.00880021	1.79925
ENSG00000229549.9_TSPY8	-0.616679	-5.97195	-4.54008	0.00025407	0.00887953	4.02618
ENSG00000274642.1_CH17-472G23.1	-0.73998	-1.53119	-4.32644	0.00019774	0.00903259	2.9862
ENSG00000130208.9_APOC1	-0.61938	1.58384	-4.07275	0.00016658	0.00904182	1.7437
ENSG00000055609.17_KMT2C	-0.200351	6.19624	-4.23688	0.00018426	0.00904347	2.1079
ENSG00000134627.11_PIWIL4	-0.233058	2.36047	-4.17326	0.00017945	0.00913148	2.01373
ENSG00000179869.14_ABCA13	-0.656692	-1.32258	-4.14667	0.000151	0.00922274	1.96533
ENSG00000233614.6_DDX11L10	-0.711026	-4.09737	-4.20897	0.00037593	0.00931665	2.50381
ENSG00000219665.8_CTD-2006C1.2	-0.214589	1.48202	-4.1381	0.00040178	0.00940544	2.09596
ENSG00000131634.13_TMEM204	0.303173	3.781	3.9135	0.00015138	0.00946769	0.889999
ENSG00000156603.15_MED19	0.180478	2.62676	4.1464	0.00024327	0.00956061	1.97347
ENSG00000072364.12_AFF4	-0.178892	6.05044	-3.98253	0.000242	0.00956192	1.07942
ENSG00000138738.10_PRDM5	-0.398212	2.32306	-4.2925	0.00029613	0.00964096	2.64344
ENSG00000167992.12_VWCE	-0.366078	1.77017	-4.1343	0.00020762	0.00968875	1.89028
ENSG00000111729.13_CLEC4A	0.272559	2.83808	4.49426	0.00030584	0.009732	3.46462
ENSG00000176890.15_TYMS	-0.341702	3.24461	-4.09443	0.00020472	0.00975343	1.7167
ENSG00000278745.1_RP1-229K20.9	0.604299	-5.61433	4.19859	0.00025153	0.00982904	2.41017
ENSG00000213830.3_CFL1P5	-0.371671	-2.08976	-3.93217	0.00016382	0.00987037	1.25261
ENSG00000271892.1_CTD-2228A4.1	0.530268	-4.95582	4.13127	0.00022165	0.00990937	2.13086
ENSG00000123444.13_KBTBD4	0.167813	3.97971	4.34872	0.00034726	0.00991035	2.74593
ENSG00000188626.6_GOLGA8M	-0.746646	-0.624993	-4.60681	0.0004495	0.00993204	4.29823
ENSG00000253239.1_IGLVI-70	0.628828	-5.13688	4.06048	0.00024232	0.00997043	1.84307
ENSG00000199095.1_MIR372	0.37862	-5.65851	4.00863	0.00036501	0.0100258	1.66562
ENSG00000278588.1_HIST1H2BI	-0.706598	-4.81684	-4.35555	0.00024729	0.0100368	3.09017
ENSG00000237672.1_KRR1P1	-0.451761	-1.1015	-3.95468	0.00036844	0.0101192	1.41072
ENSG00000146247.13_PHIP	-0.180191	5.2791	-4.06144	0.00024977	0.010135	1.41868
ENSG00000177606.6_JUN	-0.619757	6.83473	-4.00703	0.00037201	0.0101365	1.31221
ENSG00000073111.13_MCM2	-0.306676	3.00541	-4.13231	0.00023436	0.0101864	1.81845
ENSG00000212443.1_SNORA53	-0.384901	-1.38721	-4.28092	0.00021404	0.0101898	2.7434
ENSG00000263648.1_RP11-471L13.3	-0.576758	-3.78447	-4.0241	0.00016972	0.010282	1.661
ENSG00000110848.8_CD69	-0.515508	0.535034	-3.96621	0.00027925	0.0103926	1.28178
ENSG00000138670.17_RASGEF1B	-0.293453	2.4287	-3.97317	0.00021799	0.0105547	1.17645
ENSG00000262539.1_RP11-259G18.3	-1.10343	-2.80804	-4.049	0.00025667	0.0106327	1.7862
ENSG00000176269.3_OR4F21	0.560337	-5.77775	4.13806	0.00126065	0.0107475	2.37193
ENSG00000122696.13_SLC25A51	-0.167713	2.32039	-3.90646	0.00029494	0.0107585	0.978148
ENSG00000034533.11_ASTE1	0.158478	2.98058	3.96935	0.00031349	0.0107847	1.19786
ENSG00000183628.12_DGCR6	0.77032	-0.850352	3.97012	0.00030702	0.0108294	1.48337
ENSG00000231259.4_AC125232.1	-0.238939	1.12369	-3.90346	0.00041934	0.0108868	1.06311
ENSG00000274744.1_ELOA3D	-0.762573	-5.8112	-4.68668	0.00033475	0.0109009	4.77612
ENSG00000007038.10_PRSS21	-0.584298	-2.22291	-3.96041	0.00019682	0.0109941	1.30652
ENSG00000259053.1_RP11-33N16.3	-0.249714	0.97373	-3.87683	0.00022841	0.0110011	0.947564
ENSG00000174010.9_KLHL15	-0.239962	2.96306	-4.09413	0.00029392	0.0110429	1.7539
ENSG00000224183.1_SDHDP6	0.592877	-2.48977	4.09638	0.00029111	0.0110641	2.01612
ENSG00000172893.15_DHCR7	-0.326368	4.37684	-3.91731	0.0003268	0.0110754	0.908311
ENSG00000277474.1_MIR6894	-0.475889	-2.41822	-4.02579	0.00039316	0.0111661	1.68928
ENSG00000143627.17_PKLR	-0.763289	-2.44512	-4.14928	0.0002476	0.0113141	2.15277
ENSG00000111339.10_ART4	-0.582616	-1.06393	-4.10556	0.00023996	0.0114185	1.96753
ENSG00000230847.4_RP11-195E2.1	0.933191	-2.31163	3.87538	0.00048025	0.0114798	1.10433
ENSG00000214110.3_LDHAP4	-0.435694	0.822091	-3.86628	0.00024711	0.0115035	0.88652
ENSG00000274256.1_RP1-229K20.8	0.673588	-5.80073	4.03003	0.00025279	0.011538	1.72157
ENSG00000128342.4_LIF	-0.76982	0.90646	-3.97819	0.00020282	0.0115386	1.34892
ENSG00000204345.1_CD300LD	0.420991	-5.01711	3.89361	0.00059237	0.0116207	1.132
ENSG00000153922.10_CHD1	-0.20593	4.91025	-3.89236	0.00039162	0.0116949	0.753832
ENSG00000270467.1_IGHV3OR16-12	-0.573191	-5.81505	-4.55999	0.00055271	0.0117757	4.10828
ENSG00000248503.2_RP5-1000K24.2	-0.314483	-1.13883	-3.84425	0.00039452	0.0118569	0.947597
ENSG00000197506.7_SLC28A3	-0.610205	-0.864721	-3.94936	0.00021067	0.0119032	1.22828
ENSG00000277053.4_GTF2IP1	0.267301	0.860606	3.96123	0.00025985	0.0119639	1.30823
ENSG00000254979.5_RP11-872D17.8	-0.344959	4.20847	-4.00666	0.00073454	0.0119725	1.36861
ENSG00000164327.12_RICTOR	-0.193642	5.09035	-3.95884	0.00030928	0.0120653	1.00759
ENSG00000204894.4_RP11-208G20.2	0.805584	-4.1382	3.79012	0.00050541	0.0120711	0.796998
ENSG00000150787.7_PTS	-0.23628	3.27518	-4.26264	0.00066419	0.0121108	2.54276
ENSG00000167513.8_CDT1	-0.39742	0.758606	-3.9832	0.00024265	0.0122603	1.32614
ENSG00000261008.6_LINC01572	-0.490257	-0.863925	-4.05592	0.00042365	0.0122978	1.88247
ENSG00000100181.22_TPTEP1	0.32733	2.84677	3.85167	0.00022512	0.0123351	0.661865
ENSG00000112077.15_RHAG	-0.536833	-2.74672	-3.95064	0.0002395	0.0124783	1.25702
ENSG00000106003.12_LFNG	0.386086	3.15915	4.07132	0.00029683	0.0125404	1.51003
ENSG00000183598.3_HIST2H3D	-0.550314	-3.37404	-4.11878	0.00030169	0.0125607	2.06266
ENSG00000249786.7_EAF1-AS1	-0.197046	3.06525	-3.87187	0.00043821	0.0126012	0.817476
ENSG00000254851.1_RP11-109L13.1	0.721715	-1.48759	3.73468	0.00029163	0.0127655	0.503952
ENSG00000250778.1_AC004980.8	-0.757659	-4.92141	-4.35049	0.00051985	0.0128297	3.12721
ENSG00000135245.9_HILPDA	-0.718329	3.25513	-3.88806	0.00044257	0.0128911	0.993508
ENSG00000188997.7_KCTD21	0.263432	3.08567	4.2321	0.00036279	0.0130954	2.28589
ENSG00000151151.5_IPMK	-0.237317	2.79574	-3.83006	0.00048542	0.0132172	0.670029
ENSG00000075151.20_EIF4G3	-0.169662	5.8683	-3.86533	0.00044061	0.0132638	0.600048
ENSG00000260053.2_ABCB10P4	-0.699974	-5.3392	-4.40144	0.00046391	0.0133414	3.40382
ENSG00000243175.1_RPSAP36	-0.598758	-2.7013	-4.02901	0.00028159	0.0133794	1.71476
ENSG00000197008.9_ZNF138	-0.263253	2.02686	-4.14631	0.00031498	0.0135455	2.09396
ENSG00000160703.15_NLRX1	0.213417	3.96	4.01126	0.00032415	0.0136448	1.26877
ENSG00000225972.1_MTND1P23	0.884731	0.668913	3.91098	0.00030349	0.0136902	1.22235
ENSG00000235847.2_LDHAP7	-0.584529	-1.81142	-3.87094	0.00029509	0.0140021	1.03405
ENSG00000185037.9_ZNF733P	-0.743251	-5.59837	-4.6421	0.00054756	0.0140186	4.60649
ENSG00000266302.6_RP11-219A15.1	-0.886545	3.07733	-3.78437	0.00025547	0.0140385	0.482995
ENSG00000247498.9_RP11-392P7.6	-0.568823	-0.0392639	-4.3116	0.00101562	0.0141175	3.0568
ENSG00000159792.9_PSKH1	0.245822	4.29495	4.15117	0.00042564	0.0142982	1.92007
ENSG00000214189.8_ZNF788	-0.311567	1.60564	-4.22795	0.00116374	0.0144007	2.45536
ENSG00000259746.1_HSPE1P3	-0.538092	-3.14695	-4.04696	0.00030111	0.0145227	1.81953
ENSG00000275688.4_CCL15-CCL14	-0.575985	2.00627	-3.93209	0.00031883	0.014648	1.16906
ENSG00000006282.20_SPATA20	-0.258526	5.43079	-3.87634	0.00033204	0.0146599	0.70559
ENSG00000233266.1_HMGB1P31	-0.392948	-2.06322	-3.93865	0.00031356	0.0148067	1.35005
ENSG00000225872.3_LINC01529	-0.359392	1.34982	-4.03531	0.00074737	0.0148151	1.77241
ENSG00000224237.1_MINOS1P3	0.784499	-3.71214	3.69988	0.00061474	0.0149935	0.482073
ENSG00000121274.12_PAPD5	-0.184893	3.72206	-3.83427	0.00053088	0.0152166	0.638014
ENSG00000196792.11_STRN3	-0.179917	4.32088	-3.89362	0.0003534	0.0153168	0.850947
ENSG00000245719.1_RP11-34F13.2	-0.507996	-3.02575	-3.82785	0.00059947	0.0155875	0.99483
ENSG00000159399.9_HK2	-0.444724	4.35347	-3.71414	0.0005159	0.0156078	0.0167926
ENSG00000170037.13_CNTROB	-0.155129	4.65455	-3.98648	0.00080357	0.0157059	1.26695
ENSG00000204305.13_AGER	0.252653	2.92891	4.03629	0.00040638	0.0159925	1.44262
ENSG00000197647.11_ZNF433	-0.331632	1.91599	-4.16688	0.00046878	0.0161019	2.21599
ENSG00000277761.1_AC136616.2	0.55009	-5.77017	4.04643	0.00214862	0.0161096	2.04075
ENSG00000225969.1_ABHD11-AS1	-0.602132	-2.98886	-3.71934	0.0006383	0.0161927	0.563928
ENSG00000089169.14_RPH3A	0.399217	-0.218026	3.71625	0.00059673	0.0163789	0.19629
ENSG00000105948.13_TTC26	-0.323746	1.88778	-4.15967	0.00063172	0.0164281	2.1814
ENSG00000237232.7_ZNF295-AS1	-0.618868	-2.59595	-3.94015	0.00054718	0.016457	1.43547
ENSG00000267246.1_RP11-798G7.7	-0.527377	-2.0656	-4.23213	0.00085145	0.0165135	2.64041
ENSG00000226145.7_KRT16P6	-0.959842	-1.65016	-4.31137	0.00076403	0.0165297	3.01649
ENSG00000226964.1_RHEBP2	0.46088	-2.21905	3.74346	0.0010267	0.01657	0.692691
ENSG00000279568.1_RP11-20I23.5	-0.449748	-2.51496	-3.79755	0.00058675	0.0165805	0.842861
ENSG00000163631.16_ALB	-0.718658	0.73567	-3.79943	0.00037893	0.0171223	0.614571
ENSG00000230701.2_FBXW4P1	-0.393193	-0.394273	-3.99516	0.00060501	0.0171683	1.51685
ENSG00000115966.16_ATF2	-0.13565	4.71139	-3.74424	0.00057018	0.0173028	0.244327
ENSG00000179967.11_PPP1R14BP3	-0.286116	0.43078	-3.76315	0.00061258	0.0173439	0.62329
ENSG00000137267.5_TUBB2A	0.376294	4.0027	3.76002	0.00053926	0.0174818	0.36913
ENSG00000243566.6_UPK3B	0.399129	-0.323701	3.67392	0.00059975	0.01752	0.209106
ENSG00000258967.1_HMGN1P3	-0.405351	-0.838827	-3.70601	0.00043523	0.0175736	0.414905
ENSG00000185290.3_NUPR2	0.833702	-1.5484	3.82906	0.00086514	0.0176641	1.02134
ENSG00000100448.3_CTSG	-0.569878	-0.930992	-3.74286	0.00056557	0.0177084	0.426161
ENSG00000266171.1_RP11-769O8.1	-0.387831	0.159853	-4.08865	0.00052238	0.0177945	1.99291
ENSG00000229473.2_RGS17P1	-0.471287	-3.47951	-3.78062	0.00036412	0.0178158	0.728044
ENSG00000271936.1_RP11-443B20.1	0.275437	1.69548	4.05057	0.00062981	0.0179011	1.76092
ENSG00000170801.9_HTRA3	-0.503586	3.04905	-3.7783	0.00040007	0.017911	0.495177
ENSG00000160117.14_ANKLE1	-0.249787	0.535357	-3.79151	0.0003999	0.0179149	0.599366
ENSG00000260287.4_TBC1D3G	-0.786964	-4.77836	-4.03751	0.00058387	0.0179937	1.82684
ENSG00000072134.15_EPN2	-0.203984	5.35942	-3.9201	0.00056542	0.0180506	0.981229
ENSG00000162775.14_RBM15	-0.174613	2.75204	-3.84458	0.00048985	0.0181837	0.679077
ENSG00000231396.2_USP17L10	-0.598848	-5.88675	-4.44796	0.00074401	0.0182696	3.70868
ENSG00000135094.10_SDS	-0.604139	-0.100169	-3.83758	0.00040355	0.0184217	0.854051
ENSG00000131015.4_ULBP2	-0.654164	-1.52798	-4.12535	0.00057435	0.0186669	2.18203
ENSG00000196656.7_AC004057.1	0.602528	-3.70399	3.66462	0.0010695	0.0186976	0.385673
ENSG00000171729.13_TMEM51	-0.36256	2.18373	-3.91036	0.00050786	0.0188138	1.1299
ENSG00000267131.1_RP11-332H18.5	-0.462206	-2.72274	-3.93481	0.00051266	0.0188155	1.38954
ENSG00000278739.1_MIR6859-4	-0.364132	-1.20693	-3.8376	0.00117927	0.0188615	1.05022
ENSG00000231228.4_CTD-2593A12.4	0.669518	-5.35957	3.92891	0.00202194	0.0189181	1.57103
ENSG00000125498.19_KIR2DL1	-0.48931	-4.03419	-3.85527	0.00047411	0.0189288	0.907798
ENSG00000215692.2_AC114730.8	-0.290687	1.32358	-3.64688	0.00073707	0.0189919	0.17931
ENSG00000184270.4_HIST2H2AB	-0.588027	-3.91916	-3.91899	0.00053204	0.0190011	1.29693
ENSG00000063169.10_GLTSCR1	-0.159302	4.189	-3.70139	0.00097437	0.0190083	0.128745
ENSG00000280279.1_RP11-1228E12.1	0.801193	-3.43365	3.99174	0.00072577	0.0191416	1.62576
ENSG00000233264.2_AC006042.8	-0.544056	-2.2268	-3.946	0.00054195	0.0193024	1.42838
ENSG00000207051.1_SNORA27	-0.33956	-0.600379	-3.84024	0.00050041	0.019303	0.953159
ENSG00000249287.1_CTD-2593A12.3	0.546957	-5.74925	3.97659	0.00149001	0.0193771	1.73225
ENSG00000213904.8_LIPE-AS1	-0.315516	2.6501	-3.62543	0.0005874	0.019457	-0.154868
ENSG00000236280.1_AC114737.3	0.46724	-4.48122	3.60359	0.00082119	0.0194854	0.127014
ENSG00000152409.8_JMY	-0.235174	4.44151	-3.8169	0.00048764	0.019608	0.554717
ENSG00000059758.7_CDK17	-0.212187	4.63288	-3.64574	0.0006661	0.0196253	-0.113829
ENSG00000215372.6_ZNF705G	-0.919802	-5.14313	-4.47499	0.00101365	0.0200294	3.8755
ENSG00000277512.1_SNORD65	-0.309037	-0.292548	-3.66357	0.00058698	0.0201079	0.284904
ENSG00000186314.11_PRELID2	-0.492101	0.0570742	-4.13126	0.00071741	0.0202915	2.20516
ENSG00000105808.17_RASA4	0.35259	1.32556	3.66643	0.00151712	0.0205999	0.245734
ENSG00000009694.13_TENM1	-0.38429	2.47585	-3.83942	0.00057915	0.0206385	0.700095
ENSG00000206602.1_SNORD58A	-0.389634	-0.677364	-3.85949	0.00056017	0.0207651	1.06646
ENSG00000263776.1_SNORA4	-0.336744	0.416479	-3.83035	0.0005502	0.0210217	0.927885
ENSG00000255423.1_EBLN2	-0.340167	0.103686	-3.85072	0.00051431	0.0211107	0.967812
ENSG00000264257.1_KIR3DP1	-0.730544	-5.43885	-4.37322	0.00123895	0.0211867	3.37466
ENSG00000146733.13_PSPH	0.274389	2.47155	3.63354	0.00191168	0.0212234	0.105312
ENSG00000215374.5_FAM66B	-0.419153	-1.24625	-3.68951	0.00112113	0.0216817	0.48324
ENSG00000269374.1_CTB-50E14.5	-0.322107	0.882279	-3.67347	0.00058798	0.0217731	0.212264
ENSG00000198039.11_ZNF273	-0.323751	3.28225	-3.74647	0.00052773	0.0218034	0.387622
ENSG00000258997.1_NF1P2	-0.563917	-5.80286	-4.33774	0.00106064	0.021906	3.2634
ENSG00000278380.1_OR7E104P	-0.402574	-5.8456	-3.81668	0.00065684	0.0220295	0.958148
ENSG00000149516.13_MS4A3	-0.431556	-4.06636	-3.62542	0.00078283	0.0222197	0.0533405
ENSG00000255487.1_RP11-513D5.5	-0.232129	-0.402197	-3.68229	0.00070956	0.022425	0.376342
ENSG00000242473.1_KIR2DP1	-0.529055	-4.8692	-3.9367	0.00072382	0.0224547	1.32427
ENSG00000278857.1_IGKV1D-12	0.644787	-4.92567	3.77269	0.00089932	0.0225632	0.788961
ENSG00000272620.1_AFAP1-AS1	-0.387426	0.837217	-3.89553	0.00072154	0.0225795	1.16664
ENSG00000275994.1_SNORA24	-0.387786	-0.166089	-3.70701	0.00060248	0.0226176	0.466763
ENSG00000156968.8_MPV17L	-0.465443	1.86164	-4.06056	0.00186427	0.0226645	1.90903
ENSG00000217643.1_PTGES3P2	-0.451809	-2.33967	-3.80102	0.00069387	0.0226862	0.860352
ENSG00000229358.3_DPY19L1P1	-0.176737	2.33563	-3.84681	0.00087256	0.0227558	0.859088
ENSG00000186501.14_TMEM222	0.242771	4.6951	4.16559	0.00089955	0.022889	2.0797
ENSG00000125885.13_MCM8	-0.25374	2.8168	-3.7864	0.00060989	0.0229595	0.520519
ENSG00000072274.12_TFRC	-0.364329	5.45753	-3.59942	0.00104438	0.0229703	-0.326833
ENSG00000103472.9_RRN3P2	-0.290544	0.888583	-3.69603	0.00058837	0.0229889	0.241003
ENSG00000243289.1_AGAP13P	-0.576278	-1.33784	-4.08099	0.00098868	0.023216	2.06026
ENSG00000259479.6_SORD2P	0.435989	-0.820599	3.56317	0.00188877	0.0232223	-0.0270926
ENSG00000278740.1_RP11-147L13.14	-0.418992	-2.28578	-3.60474	0.00098343	0.0235289	0.17226
ENSG00000214263.2_RPSAP53	-0.820018	-2.66882	-3.68977	0.0006853	0.0236896	0.430749
ENSG00000205584.6_AC005488.11	-0.414294	-1.74386	-3.7921	0.00067173	0.0237984	0.842702
ENSG00000272812.1_RP5-855D21.3	-0.491712	-0.106681	-3.92579	0.00267171	0.0238226	1.55588
ENSG00000138381.9_ASNSD1	-0.17601	4.28916	-3.68642	0.0020121	0.0238488	0.166681
ENSG00000259353.1_RP11-30K9.5	-0.368952	-1.1361	-3.65228	0.00169997	0.0238578	0.409881
ENSG00000249252.5_RP11-665G4.1	-0.241421	0.857368	-3.62128	0.00109499	0.0239602	0.108643
ENSG00000248334.6_WHAMMP2	-0.238574	1.71078	-3.52836	0.0012071	0.0240959	-0.273169
ENSG00000138172.10_CALHM2	0.275525	3.87256	3.97207	0.00102348	0.0241036	1.21396
ENSG00000270728.1_RP4-657E11.10	0.410273	-0.879374	3.79059	0.00085415	0.0243414	0.884172
ENSG00000168329.13_CX3CR1	0.429059	0.136929	3.64464	0.00068663	0.0243955	-0.0228343
ENSG00000239195.1_SNORD5	-0.307581	0.270474	-3.57839	0.00068141	0.0244687	-0.0247637
ENSG00000025796.13_SEC63	-0.133942	5.78894	-3.69288	0.00120361	0.0245068	0.0211661
ENSG00000277558.1_RP3-468O1.6	-0.507065	-3.70955	-3.67038	0.00061601	0.0245157	0.369923
ENSG00000255211.1_RP11-1195F20.7	0.43195	-5.91126	3.63648	0.00451244	0.024585	0.484361
ENSG00000227012.2_RP1-97J1.2	0.524287	-5.572	3.58209	0.00093833	0.0246286	0.0692114
ENSG00000265185.5_SNORD3B-1	0.575947	-4.4892	3.45688	0.00148138	0.0247061	-0.336604
ENSG00000136021.18_SCYL2	-0.140643	4.77278	-3.60221	0.00148134	0.0249241	-0.251265
ENSG00000205730.6_ITPRIPL2	0.221172	4.07737	3.64925	0.00107195	0.0250275	-0.0034449
ENSG00000131626.16_PPFIA1	-0.130589	5.40135	-3.55116	0.00117428	0.0250845	-0.53296
ENSG00000186908.14_ZDHHC17	-0.175886	5.03301	-3.66034	0.00238031	0.0253855	0.0352538
ENSG00000272017.1_RP1-199J3.7	0.221656	0.548131	3.89886	0.00150657	0.0254096	1.3197
ENSG00000106178.6_CCL24	-0.58242	-3.62936	-3.69132	0.00072354	0.0254505	0.427043
ENSG00000184022.3_OR2T10	-0.734435	-5.47385	-4.21292	0.00112441	0.0255839	2.71675
ENSG00000159459.11_UBR1	-0.228984	4.69762	-3.92049	0.00112844	0.0256745	0.994196
ENSG00000258469.1_CHMP4BP1	-0.393614	-1.02021	-3.52092	0.00067027	0.0258456	-0.277742
ENSG00000169246.16_NPIPB3	-0.29573	1.99455	-3.64497	0.00102088	0.0260295	0.160977
ENSG00000086548.8_CEACAM6	-0.544938	-1.2353	-3.56125	0.00087784	0.0261557	-0.245812
ENSG00000276409.4_CCL14	-0.52174	2.00065	-3.62575	0.00069129	0.026316	0.0372353
ENSG00000157764.12_BRAF	-0.134735	4.95629	-3.67259	0.00148305	0.0264924	-0.0180269
ENSG00000246174.7_KCTD21-AS1	0.203707	1.73578	3.64994	0.00111216	0.0266004	0.098003
ENSG00000188996.4_HUS1B	-0.620108	-2.60242	-3.92705	0.00092672	0.0266158	1.4119
ENSG00000259279.1_CTD-2033D15.1	-0.509904	2.16278	-3.46969	0.00110775	0.0266186	-0.576245
ENSG00000235449.2_RP11-480I12.2	-0.508599	-2.527	-3.75238	0.00079374	0.0266448	0.701312
ENSG00000241157.1_RP11-3K24.1	-0.466145	-4.06613	-3.50793	0.00091131	0.026653	-0.204733
ENSG00000228157.4_AC007952.5	0.731607	-4.49267	3.8278	0.00621232	0.0267448	1.26112
ENSG00000138802.11_SEC24B	-0.129979	5.02463	-3.60641	0.00121392	0.0267805	-0.275945
ENSG00000175213.2_ZNF408	0.167564	2.96516	3.68017	0.00124575	0.0268413	0.132177
ENSG00000250031.1_RP11-114M5.1	-0.44403	-2.75462	-3.69788	0.00074191	0.026925	0.415983
ENSG00000273011.1_RP11-728K20.3	0.428363	-3.01233	3.46997	0.00117828	0.0269736	-0.299205
ENSG00000135776.4_ABCB10	-0.171581	3.56479	-3.69238	0.00083317	0.0271033	0.138778
ENSG00000064270.12_ATP2C2	-0.40467	1.76862	-3.65152	0.00084012	0.0272767	-0.0086122
ENSG00000198901.13_PRC1	-0.331076	3.08384	-3.71986	0.0009162	0.027485	0.254914
ENSG00000196369.10_SRGAP2B	-0.271325	0.993742	-3.73707	0.00141981	0.0274914	0.567429
ENSG00000198265.11_HELZ	-0.1324	5.19993	-3.58408	0.00095449	0.0275819	-0.433345
ENSG00000269825.1_CTD-3099C6.9	-0.358417	0.169288	-3.87022	0.00122229	0.027659	1.12723
ENSG00000213700.3_RPL17P50	-0.431681	-0.850768	-3.66617	0.00077243	0.0278436	0.315685
ENSG00000275987.1_U1	0.522932	-5.26609	3.48992	0.00106	0.0278867	-0.253012
ENSG00000088325.15_TPX2	-0.403596	1.4347	-3.61819	0.00079662	0.0280948	-0.0993138
ENSG00000236304.1_AP001189.4	0.374094	1.70595	3.63014	0.00080639	0.0281603	0.0170745
ENSG00000228716.6_DHFR	-0.253314	2.28124	-3.48618	0.00083563	0.0281672	-0.569095
ENSG00000166189.7_HPS6	0.230165	2.98366	3.73262	0.00188087	0.0281778	0.351334
ENSG00000226212.2_TRGV6	-0.48551	-5.29786	-3.77614	0.00092211	0.0281932	0.803414
ENSG00000275400.1_RP4-756H11.5	-0.212236	1.68786	-3.51332	0.00138122	0.0282008	-0.298503
ENSG00000204152.10_TIMM23B	-0.205726	2.54488	-3.65122	0.00082624	0.0284729	0.0885879
ENSG00000153234.13_NR4A2	-0.515294	3.78314	-3.50138	0.00073549	0.0284911	-0.616954
ENSG00000070371.15_CLTCL1	-0.231189	3.93243	-3.59734	0.0009089	0.028528	-0.321931
ENSG00000277031.1_RN7SL796P	-0.444835	-6.04714	-4.01539	0.00169831	0.0287697	1.90435
ENSG00000280594.1_AP000432.1	-0.422572	0.0988346	-3.56074	0.00237535	0.0288218	0.0601049
ENSG00000230328.2_RP11-35N6.6	-0.576108	-3.98682	-3.81863	0.00145646	0.0290087	1.00785
ENSG00000206178.2_HBZP1	-0.450897	-5.42086	-3.8244	0.00154777	0.0290847	1.013
ENSG00000279639.2_RP11-294C11.7	-0.674713	-5.70864	-4.28776	0.00196878	0.0291865	3.0849
ENSG00000108786.10_HSD17B1	0.179597	3.40266	3.85031	0.00137307	0.0291903	0.777488
ENSG00000276070.4_CCL4L2	0.503527	-1.8136	3.53081	0.00143932	0.0292176	-0.285502
ENSG00000198324.13_FAM109A	0.24666	3.15541	3.7101	0.00114365	0.0294163	0.308349
ENSG00000184378.2_ACTRT3	-0.468205	0.0288246	-3.83785	0.00104894	0.0294341	0.991072
ENSG00000125319.14_C17orf53	-0.342008	0.580596	-3.73879	0.0011938	0.0294355	0.481197
ENSG00000116212.14_LRRC42	-0.134225	3.50513	-3.51301	0.00145743	0.0295993	-0.517588
ENSG00000196204.11_RNF216P1	0.148256	3.17772	3.77872	0.00110523	0.0296067	0.569765
ENSG00000104043.14_ATP8B4	-0.28499	1.87509	-3.50688	0.0008947	0.0297439	-0.577148
ENSG00000173825.6_TIGD3	0.318037	-1.2212	3.47583	0.00251211	0.0297504	-0.412295
ENSG00000284117.1_MIR6883	-0.565436	-0.35654	-3.58998	0.00236085	0.0298111	0.196711
ENSG00000246695.7_RASSF8-AS1	-0.38197	1.68736	-3.71643	0.00158838	0.0299066	0.682208
ENSG00000273628.1_RP11-756A22.7	-0.414917	-2.00515	-3.60131	0.00097347	0.0301357	0.12403
ENSG00000113615.12_SEC24A	-0.170514	4.24536	-3.46614	0.00099588	0.0302662	-0.810352
ENSG00000239732.3_TLR9	0.291313	0.712757	3.59999	0.00124162	0.0302957	-0.112441
ENSG00000275197.1_RP11-295I5.4	-0.214526	-0.523892	-3.46722	0.00166192	0.0303249	-0.375449
ENSG00000278057.4_TEX28	-0.498111	-5.40339	-3.72599	0.0010771	0.0303531	0.636227
ENSG00000162302.12_RPS6KA4	0.211728	4.65291	3.80324	0.00120738	0.0304049	0.504677
ENSG00000171316.11_CHD7	-0.210421	4.46577	-3.63407	0.00113242	0.0305493	-0.188339
ENSG00000173276.13_ZBTB21	-0.243766	3.69238	-3.66959	0.00105102	0.0307279	0.0576669
ENSG00000168612.4_ZSWIM1	0.156079	2.83814	3.63138	0.00145882	0.0309692	-0.0257292
ENSG00000173041.11_ZNF680	-0.307624	2.7581	-3.83897	0.00109429	0.0309704	0.922386
ENSG00000158321.15_AUTS2	-0.315763	4.69464	-3.75504	0.00113263	0.0310123	0.361474
ENSG00000283063.1_TRBV6-2	-0.453377	-4.74776	-3.66994	0.00143651	0.0311568	0.358891
ENSG00000278875.1_CTC-439O9.1	0.481295	-2.22363	3.58935	0.00102637	0.0312648	0.123041
ENSG00000176912.3_TYMSOS	-0.412596	-0.367268	-3.62719	0.00099548	0.0312855	0.159902
ENSG00000123066.7_MED13L	-0.182841	6.14659	-3.67791	0.00184121	0.0313395	-0.0240413
ENSG00000122861.15_PLAU	-0.463211	2.7741	-3.56988	0.00104833	0.031633	-0.274979
ENSG00000196781.14_TLE1	-0.214681	4.87811	-3.53912	0.0012409	0.0317357	-0.494713
ENSG00000233578.1_EIF4EP1	-0.3683	-2.01935	-3.50217	0.00092716	0.0318466	-0.275922
ENSG00000186583.11_SPATC1	-0.345124	-1.55036	-3.45674	0.00116055	0.0318846	-0.567552
ENSG00000151773.12_CCDC122	-0.406702	0.821598	-3.91559	0.00189294	0.0319858	1.37
ENSG00000276612.3_CH507-9B2.4	-0.422666	1.51437	-3.46074	0.00271463	0.0320584	-0.32125
ENSG00000152147.10_GEMIN6	0.167996	2.07188	3.48994	0.00159808	0.0322543	-0.440039
ENSG00000253651.1_SOD1P3	-0.488787	-4.74402	-3.5114	0.00096251	0.0322747	-0.190844
ENSG00000090104.11_RGS1	-0.656993	3.00549	-3.43399	0.00107526	0.0323875	-0.714863
ENSG00000263712.1_MIR4639	-0.44513	-3.27721	-3.51338	0.00104547	0.0324642	-0.158173
ENSG00000237436.1_RP11-312B8.1	0.451602	-2.53543	3.60416	0.00126603	0.0324697	0.198405
ENSG00000228057.1_SEC63P1	-0.435131	-1.61102	-3.81072	0.0011329	0.0326102	0.949929
ENSG00000235033.7_RP11-61I13.3	-0.389412	3.4734	-3.49721	0.00140657	0.0328922	-0.476795
ENSG00000254872.3_RP13-870H17.3	-0.553242	-1.78936	-3.43329	0.00124067	0.0330892	-0.439458
ENSG00000162222.13_TTC9C	0.201157	3.14275	4.16211	0.00206325	0.0335312	2.25086
ENSG00000091583.10_APOH	-0.734408	-3.33845	-3.64548	0.00115893	0.0335728	0.275439
ENSG00000221988.12_PPT2	-0.181552	4.23736	-3.71546	0.00142463	0.0335995	0.303164
ENSG00000196584.2_XRCC2	-0.459158	-0.54075	-3.80578	0.00138943	0.0336045	0.906277
ENSG00000221957.8_KIR2DS4	-0.493852	-3.9848	-3.62032	0.00116233	0.0337109	0.0662202
ENSG00000135482.6_ZC3H10	0.150032	2.86995	3.53289	0.00103437	0.0338253	-0.44522
ENSG00000243943.9_ZNF512	0.127364	4.56316	3.58553	0.00117254	0.0339315	-0.332061
ENSG00000154330.12_PGM5	0.390733	3.58734	3.311	0.00262584	0.0339429	-1.14601
ENSG00000179144.4_GIMAP7	0.364346	2.26794	3.82008	0.00149395	0.034019	0.71822
ENSG00000129951.18_PLPPR3	-0.500689	-1.26845	-3.5441	0.00107401	0.0340793	-0.171391
ENSG00000049618.22_ARID1B	-0.139397	5.75526	-3.68927	0.00180354	0.0342056	-0.0048115
ENSG00000196696.12_PDXDC2P	-0.223804	4.45663	-3.45543	0.00104821	0.0344965	-0.812458
ENSG00000036448.9_MYOM2	0.405792	3.17414	3.34658	0.00290293	0.0346208	-1.11086
ENSG00000250361.7_GYPB	-0.394062	-4.59418	-3.50391	0.00157602	0.0346292	-0.327311
ENSG00000025293.16_PHF20	-0.144402	4.90205	-3.36749	0.00228129	0.0346565	-1.10339
ENSG00000187325.4_TAF9B	-0.202734	3.76089	-3.57059	0.00341499	0.0346886	-0.134559
ENSG00000160284.14_SPATC1L	-0.400135	2.18091	-3.324	0.00135444	0.0347481	-1.04006
ENSG00000248896.2_CTD-2135J3.3	-0.39215	-2.11361	-3.48132	0.00308727	0.03479	-0.176242
ENSG00000256304.1_CCDC150P1	-0.527456	-2.00565	-3.39563	0.0017879	0.0349056	-0.52388
ENSG00000224277.5_AP000345.2	-0.571636	-5.00865	-3.71163	0.00126565	0.0349841	0.596058
ENSG00000180902.17_D2HGDH	-0.209072	4.93304	-3.34875	0.00301851	0.0350352	-1.12584
ENSG00000261879.5_RP11-333E1.1	0.199345	1.33045	3.61162	0.00199021	0.0350822	-0.0152926
ENSG00000266962.2_RP11-400F19.6	0.181144	3.09419	3.77598	0.00206255	0.0352112	0.53422
ENSG00000111671.9_SPSB2	0.162053	2.26133	3.52918	0.00175458	0.0352115	-0.383788
ENSG00000130202.9_NECTIN2	-0.230141	4.65812	-3.46129	0.00261305	0.0353576	-0.675924
ENSG00000181830.8_SLC35C1	0.230414	3.67499	3.52846	0.00121373	0.0354433	-0.512673
ENSG00000159082.17_SYNJ1	-0.171452	4.26285	-3.47147	0.00128272	0.0355811	-0.772779
ENSG00000234286.1_AC006026.13	-0.434932	-1.87058	-3.71971	0.00373292	0.0356515	0.776229
ENSG00000274658.1_TBC1D3J	-0.807458	-5.32843	-4.16612	0.0027602	0.0356611	2.61415
ENSG00000268336.1_SIGLEC20P	0.480569	-5.06125	3.50907	0.00626974	0.0356855	0.0120131
ENSG00000189079.15_ARID2	-0.142785	4.25378	-3.60029	0.00139284	0.0356947	-0.257107
ENSG00000173914.11_RBM4B	0.118949	3.9347	3.44736	0.00126739	0.0357007	-0.793706
ENSG00000276566.1_IGKV1D-13	0.552745	-4.62658	3.374	0.002218	0.0357103	-0.655769
ENSG00000138835.22_RGS3	0.230609	4.69249	3.53003	0.00124415	0.0357788	-0.609281
ENSG00000185198.11_PRSS57	-0.394041	-4.08408	-3.38341	0.00131373	0.0358665	-0.714798
ENSG00000115159.15_GPD2	-0.186259	4.59821	-3.48861	0.00135757	0.0359073	-0.691249
ENSG00000241499.1_RP11-85G20.2	-0.50802	-4.81677	-3.58797	0.00157867	0.0359816	0.137314
ENSG00000146122.16_DAAM2	-0.381849	5.95679	-3.49763	0.00182387	0.0361617	-0.664498
ENSG00000250844.2_USP17L18	0.414014	-5.93327	3.47104	0.00679663	0.0363	-0.0561789
ENSG00000256673.1_RP11-599J14.2	-0.455159	-0.898404	-3.42343	0.0012085	0.0366126	-0.496693
ENSG00000262621.4_LA16c-306E5.2	0.12628	3.8892	3.76943	0.00165588	0.0366192	0.463983
ENSG00000244398.1_RP11-466H18.1	-0.494872	-0.06187	-3.52055	0.00249695	0.0367907	-0.0482891
ENSG00000261996.1_CTC-281F24.1	0.459973	-2.54465	3.48567	0.00136392	0.0368265	-0.219356
ENSG00000225447.1_RPS15AP10	-0.365855	-2.02231	-3.56385	0.00134634	0.0370592	0.0481437
ENSG00000163945.15_UVSSA	-0.190523	4.00599	-3.32102	0.0016079	0.0370837	-1.26408
ENSG00000010165.19_METTL13	0.132817	3.99729	3.45159	0.00131769	0.0371253	-0.80358
ENSG00000156113.22_KCNMA1	-0.491455	4.21676	-3.62878	0.00165897	0.0371838	-0.0857652
ENSG00000164576.11_SAP30L	0.275173	4.68712	3.91553	0.00171614	0.0372144	1.10311
ENSG00000161103.11_AC008132.13	0.593926	-4.02842	3.34901	0.00611423	0.0374294	-0.593289
ENSG00000275302.1_CCL4	-0.436392	-0.367754	-3.39179	0.00233331	0.037619	-0.773197
ENSG00000224940.8_PRRT4	-0.610525	0.348438	-3.56524	0.00358976	0.0376944	0.052298
ENSG00000104756.15_KCTD9	-0.147858	4.29968	-3.33879	0.00180202	0.0376971	-1.15465
ENSG00000169402.15_RSPH10B2	-0.424671	0.408856	-3.47253	0.00137484	0.037739	-0.450678
ENSG00000069956.11_MAPK6	-0.198388	4.58361	-3.39356	0.00159537	0.0377806	-0.957683
ENSG00000278969.1_RP11-662I13.3	-0.509753	-3.23026	-3.46032	0.00235515	0.0379674	-0.267802
ENSG00000157335.20_CLEC18C	-0.634785	-3.24567	-3.78989	0.00192575	0.0379998	0.92475
ENSG00000186666.5_BCDIN3D	0.171477	1.86471	3.4372	0.00283298	0.0381318	-0.576384
ENSG00000256339.1_RP11-233G1.4	-0.524512	-4.08569	-3.65037	0.00169634	0.0383668	0.386722
ENSG00000158050.4_DUSP2	-0.514745	2.07165	-3.35972	0.00344592	0.0384089	-0.88684
ENSG00000102763.17_VWA8	-0.220012	4.14894	-3.62189	0.0016933	0.0387022	-0.144622
ENSG00000136478.7_TEX2	-0.17934	5.35784	-3.34686	0.00136749	0.0388404	-1.23468
ENSG00000117569.18_PTBP2	-0.174157	4.32727	-3.38184	0.00146213	0.0388621	-1.01007
ENSG00000152818.18_UTRN	-0.175593	5.96603	-3.4254	0.00136658	0.0389054	-1.04222
ENSG00000164366.3_CCDC127	0.144544	3.73439	3.43535	0.0013541	0.038971	-0.773961
ENSG00000258725.1_PRC1-AS1	-0.297146	1.42075	-3.31473	0.00172268	0.0390565	-0.984711
ENSG00000240563.1_L1TD1	0.6062	-2.14784	3.30594	0.00605987	0.0398288	-0.78322
ENSG00000125814.17_NAPB	-0.22794	4.42218	-3.25628	0.00165783	0.0398375	-1.42244
ENSG00000168298.6_HIST1H1E	-0.476679	-1.7646	-3.39636	0.00134399	0.0399785	-0.671033
ENSG00000177688.6_SUMO4	-0.459644	-2.39586	-3.50331	0.00147495	0.0401456	-0.214237
ENSG00000275996.1_SNORD27	-0.372719	-0.824828	-3.52136	0.0018591	0.0401845	-0.133871
ENSG00000180658.3_OR2A4	-0.618288	-5.53973	-3.9713	0.00248164	0.0402649	1.76528
ENSG00000108590.10_MED31	0.15195	2.47743	3.52664	0.00175267	0.0403431	-0.298194
ENSG00000178691.10_SUZ12	-0.142062	4.18682	-3.50146	0.00530097	0.040384	-0.441158
ENSG00000204381.11_LAYN	-0.479306	2.22275	-3.64522	0.00149197	0.0404166	0.206735
ENSG00000189157.13_FAM47E	-0.586592	1.24429	-3.98843	0.0062948	0.0404479	1.90147
ENSG00000100034.13_PPM1F	0.372875	4.98195	3.93317	0.00218703	0.0405051	1.10803
ENSG00000215158.9_RP11-1023L17.1	-0.299076	0.670086	-3.60748	0.0024976	0.0405561	0.176704
ENSG00000175106.16_TVP23C	-0.213953	1.97708	-3.58082	0.00151613	0.0407485	-0.124605
ENSG00000131043.11_AAR2	0.147282	4.2446	3.5957	0.00182198	0.0409484	-0.235496
ENSG00000264943.1_SH3GL1P2	-0.530138	-2.37916	-3.72929	0.0023985	0.0409823	0.721779
ENSG00000266865.6_RP11-848P1.9	-0.201132	0.864443	-3.54293	0.00219749	0.0411097	-0.0985387
ENSG00000261427.6_CTD-2349B8.1	0.220458	1.17577	3.2921	0.00462032	0.041209	-0.941693
ENSG00000211745.3_TRBV4-2	-0.419048	-4.55434	-3.44835	0.00175441	0.0412131	-0.464971
ENSG00000138688.15_KIAA1109	-0.183571	6.21754	-3.59148	0.00172485	0.0412154	-0.368107
ENSG00000121578.12_B4GALT4	-0.164404	3.74268	-3.26314	0.00455084	0.0414911	-1.28359
ENSG00000116016.13_EPAS1	-0.304775	7.03487	-3.49069	0.00194069	0.0415272	-0.694921
ENSG00000267703.1_CTD-2013N17.4	-0.535551	-4.41737	-3.5351	0.00158585	0.0415563	-0.0572979
ENSG00000234072.1_AC074117.10	0.178055	3.01642	3.86409	0.00320063	0.0416655	1.09607
ENSG00000279162.1_CTD-3126B10.2	-0.510209	-1.87264	-3.65844	0.00461166	0.0419995	0.535214
ENSG00000270106.5_TSNAX-DISC1	-0.203883	2.82412	-3.51426	0.0020073	0.0422097	-0.461387
ENSG00000197020.10_ZNF100	-0.227641	2.2276	-3.61112	0.00209127	0.0422355	0.0127697
ENSG00000272910.1_RP11-15L13.4	0.199644	1.55922	3.59343	0.0025931	0.042342	0.0633889
ENSG00000168209.4_DDIT4	-0.593202	6.63103	-3.34258	0.00582493	0.0425703	-1.04664
ENSG00000130717.12_UCK1	0.168157	4.67238	3.75706	0.00221493	0.04259	0.428663
ENSG00000260229.1_RP11-391L3.5	-0.503154	-4.10015	-3.48153	0.00158013	0.042749	-0.280267
ENSG00000179277.9_MEIS3P1	-0.531072	0.175417	-3.93138	0.00321885	0.0428509	1.60589
ENSG00000260778.5_RP11-304L19.13	0.267454	-0.4192	3.39769	0.00295538	0.0429008	-0.537963
ENSG00000181404.15_WASHC1	-0.323045	2.58122	-3.41986	0.00596733	0.0430354	-0.554585
ENSG00000138617.14_PARP16	0.126698	2.9672	3.41566	0.00306085	0.043103	-0.771312
ENSG00000276788.1_SNORD26	-0.352578	-0.918343	-3.36347	0.00159533	0.043358	-0.696751
ENSG00000178081.12_ULK4P3	-0.610873	-4.22671	-3.72718	0.00229747	0.0434228	0.74311
ENSG00000113643.8_RARS	0.125826	4.65179	3.34432	0.00171309	0.0434532	-1.18718
ENSG00000169403.11_PTAFR	0.515537	1.4529	3.76823	0.00209271	0.0434554	0.524606
ENSG00000273703.1_HIST1H2BM	-0.565512	-4.95562	-3.64425	0.00210079	0.0436644	0.36136
ENSG00000132199.18_ENOSF1	-0.235447	5.13792	-3.35883	0.00166365	0.0439728	-1.14099
ENSG00000231050.1_RP1-140A9.1	-0.397698	-1.69523	-3.33391	0.00302014	0.0440636	-0.679544
ENSG00000152926.14_ZNF117	-0.256406	4.25295	-3.23585	0.0035135	0.0440879	-1.47601
ENSG00000169609.13_C15orf40	0.11929	3.82826	3.59351	0.00183442	0.0441192	-0.165518
ENSG00000251260.1_WDFY3-AS1	-0.260338	-0.218985	-3.34318	0.00160508	0.0441338	-0.861974
ENSG00000175066.15_GK5	-0.203898	4.52435	-3.24612	0.00280612	0.0443059	-1.47726
ENSG00000167395.10_ZNF646	0.167912	4.34651	3.66363	0.00260458	0.0444503	0.00742613
ENSG00000272263.1_RP11-767C1.2	0.404436	-2.30162	3.47099	0.00234569	0.0446864	-0.217628
ENSG00000224106.1_CYP4F25P	-0.496254	-3.81643	-3.28746	0.0033354	0.044918	-0.845382
ENSG00000213613.2_RPL11P3	-0.358946	-1.85571	-3.24205	0.00220338	0.0449696	-1.08903
ENSG00000151014.5_NOCT	-0.231981	1.19122	-3.27025	0.00167271	0.0450888	-1.2547
ENSG00000108651.9_UTP6	0.0993712	4.57008	3.33842	0.00185673	0.0452565	-1.21801
ENSG00000152464.14_RPP38	0.138254	2.9484	3.41546	0.00178977	0.045384	-0.792805
ENSG00000170619.9_COMMD5	0.155129	3.78278	3.79288	0.00263419	0.0454316	0.65593
ENSG00000279862.1_RP11-423E7.2	-0.592319	-3.74905	-3.23275	0.00347532	0.0454789	-1.01619
ENSG00000273167.1_RP11-307N16.6	-0.255514	2.47113	-3.37953	0.00173658	0.0455403	-0.948229
ENSG00000236772.1_RP5-1184F4.5	-0.218162	0.377168	-3.23151	0.00250715	0.0455719	-1.24599
ENSG00000230148.8_HOXB-AS1	-0.29337	1.5586	-3.35407	0.00225035	0.0456329	-0.899214
ENSG00000239149.1_SNORA59A	-0.291813	-1.15054	-3.30835	0.00165964	0.045721	-0.884454
ENSG00000222047.8_C10orf55	-0.449249	1.13854	-3.37339	0.00181159	0.0460901	-0.810124
ENSG00000180539.7_C9orf139	0.310569	0.796886	3.59683	0.00201999	0.0462082	-0.0803335
ENSG00000220793.5_RPL21P119	-0.558151	-3.12394	-3.50914	0.0026686	0.0462852	-0.100201
ENSG00000229951.5_FLJ31356	-0.5419	-1.60301	-3.22965	0.00325689	0.0463049	-1.04786
ENSG00000181610.12_MRPS23	0.166629	4.01443	3.32642	0.0018653	0.0463515	-1.153
ENSG00000158113.12_LRRC43	-0.460094	-0.64518	-3.60377	0.00198398	0.0464045	0.127923
ENSG00000238222.3_MKRN4P	0.540633	-4.25033	3.24947	0.00777386	0.0464048	-0.90019
ENSG00000198646.13_NCOA6	-0.107804	5.2981	-3.3099	0.00262201	0.0464541	-1.33896
ENSG00000204959.4_ARHGEF34P	-0.541514	-0.470574	-3.73116	0.00281092	0.0465188	0.668498
ENSG00000257599.1_OVCH1-AS1	-0.550768	-2.82391	-3.50893	0.00336252	0.0465949	-0.142506
ENSG00000226031.5_FGF13-AS1	-0.508167	-2.57855	-3.23852	0.00327044	0.0468196	-1.00573
ENSG00000226055.2_PAICSP1	-0.257803	-1.28005	-3.30722	0.00473918	0.046857	-0.78423
ENSG00000144504.15_ANKMY1	0.119205	3.89795	3.3097	0.00192888	0.0469166	-1.32221
ENSG00000172113.8_NME6	0.129484	2.80569	3.56796	0.00216714	0.0469398	-0.215607
ENSG00000249741.2_RP11-673E1.3	-0.39147	-1.82432	-3.50444	0.00235116	0.0471144	-0.148947
ENSG00000110245.11_APOC3	-0.686919	-3.2852	-3.37832	0.0019319	0.0474327	-0.650987
ENSG00000189190.9_ZNF600	-0.23791	2.52544	-3.60104	0.00300472	0.0474776	-0.051536
ENSG00000132549.18_VPS13B	-0.172347	5.0523	-3.59083	0.00274998	0.0475668	-0.317028
ENSG00000249626.1_RP11-496H1.1	-0.364634	-0.226944	-3.4242	0.00184293	0.0476895	-0.482397
ENSG00000143412.9_ANXA9	0.215253	2.47247	3.30954	0.0023627	0.0477718	-1.16197
ENSG00000236279.6_CLEC2L	0.445223	-1.58642	3.21978	0.00512396	0.0479214	-1.15723
ENSG00000130227.16_XPO7	-0.13535	5.62109	-3.41269	0.00773399	0.0479232	-0.720736
ENSG00000235145.2_RPSAP16	-0.538987	-4.15095	-3.49066	0.00212317	0.0480675	-0.187907
ENSG00000205189.11_ZBTB10	-0.226744	3.9017	-3.47837	0.0023988	0.0480734	-0.525658
ENSG00000124659.6_TBCC	0.248874	3.23976	3.7627	0.0028476	0.0481042	0.545852
ENSG00000115020.16_PIKFYVE	-0.174646	5.04696	-3.53624	0.00258697	0.0481319	-0.483087
ENSG00000275379.1_HIST1H3I	-0.555006	-5.27574	-3.68852	0.00252498	0.0482217	0.584272
ENSG00000276410.3_HIST1H2BB	-0.588781	-5.16058	-3.67023	0.00277677	0.0488207	0.524175
ENSG00000113810.15_SMC4	-0.174437	4.05329	-3.36086	0.00222222	0.0488267	-1.09818
ENSG00000235150.1_RCBTB2P1	0.405973	-5.36737	3.33862	0.00434455	0.0488505	-0.644818
ENSG00000137460.8_FHDC1	-0.306427	2.04496	-3.30029	0.00184286	0.0489336	-1.21841
ENSG00000090674.15_MCOLN1	-0.20671	4.35001	-3.33847	0.00705251	0.04907	-1.03387
ENSG00000113249.12_HAVCR1	-0.566981	-3.23402	-3.52597	0.00217394	0.0491962	-0.123589
ENSG00000205899.3_BHLHA9	-0.505519	-4.87747	-3.49661	0.00281989	0.0492011	-0.104913
ENSG00000184357.4_HIST1H1B	-0.572946	-4.64951	-3.54038	0.00214914	0.0492353	-0.0268732
ENSG00000276278.1_RP11-182J1.3	0.194563	1.29313	3.46046	0.00249498	0.0493565	-0.436499
ENSG00000228446.2_AC073052.1	-0.485517	-2.55312	-3.3795	0.00401658	0.04957	-0.477983
ENSG00000215365.4_FAM90A22P	0.38359	-5.97854	3.313	0.011032	0.0496712	-0.553947
ENSG00000159086.14_PAXBP1	-0.140146	4.96507	-3.32683	0.00213546	0.049781	-1.23497
ENSG00000182109.7_RP11-69E11.4	0.230424	3.06874	3.33323	0.0020325	0.0499773	-1.04252
