# Supplementary material for: Melanocytes determine angiogenesis gene expression across human tissues
Source: PLoS One. 2021 May 13;16(5):e0251121. doi: 10.1371/journal.pone.0251121 (PMC8118295; doi:10.1371/journal.pone.0251121)
Supplement: S3 Table — The top 100 DEGs in 257 non-skin-exposed skin samples from Black as compared to White individuals, ordered according to two-way hierarchical clustering. (XLSX) [file pone.0251121.s003.xlsx]

## Sheet: Genes (rows)
ENSG00000240427.1_RPS26P34
ENSG00000275987.1_U1
ENSG00000172799.5_ZBTB8OSP2
ENSG00000275875.1_RP11-613E4.5
ENSG00000204894.4_RP11-208G20.2
ENSG00000274419.6_TBC1D3D
ENSG00000244155.1_CYP4F34P
ENSG00000232063.1_RP11-307E17.8
ENSG00000196656.7_AC004057.1
ENSG00000259187.1_CTD-2008A1.1
ENSG00000223722.3_RP11-467L13.5
ENSG00000235559.1_NOP56P1
ENSG00000224237.1_MINOS1P3
ENSG00000270714.1_MINOS1P2
ENSG00000226278.1_PSPHP1
ENSG00000183281.14_PLGLB1
ENSG00000215374.5_FAM66B
ENSG00000212952.6_RP11-475I24.9
ENSG00000237357.2_RP11-475I24.3
ENSG00000229009.7_TMPRSS11GP
ENSG00000251458.1_RP11-844P9.1
ENSG00000160221.16_C21orf33
ENSG00000241945.7_PWP2
ENSG00000259479.6_SORD2P
ENSG00000230076.1_RPL10P6
ENSG00000233295.3_FAM90A20P
ENSG00000221533.1_MIR1184-1
ENSG00000279656.1_RP11-298I3.6
ENSG00000267151.5_MIR2117HG
ENSG00000214518.3_KRTAP2-2
ENSG00000115461.4_IGFBP5
ENSG00000087245.12_MMP2
ENSG00000113721.13_PDGFRB
ENSG00000180902.17_D2HGDH
ENSG00000175265.17_GOLGA8A
ENSG00000102891.3_MT4
ENSG00000274512.5_TBC1D3L
ENSG00000137968.16_SLC44A5
ENSG00000278603.1_RP13-608F4.5
ENSG00000132967.9_HMGB1P5
ENSG00000259781.1_HMGB1P6
ENSG00000275464.4_CH507-9B2.5
ENSG00000259352.1_RP11-109D20.2
ENSG00000233913.7_RPL10P9
ENSG00000230202.1_RP11-632C17__A.1
ENSG00000232573.1_RPL3P4
ENSG00000185829.17_ARL17A
ENSG00000205702.10_CYP2D7
ENSG00000196668.3_LINC00173
ENSG00000214189.8_ZNF788
ENSG00000277971.1_XXbac-B562F10.12
ENSG00000168255.19_POLR2J3
ENSG00000147996.16_CBWD5
ENSG00000215692.2_AC114730.8
ENSG00000112139.14_MDGA1
ENSG00000236886.2_AC007563.5
ENSG00000232993.1_RP11-334A14.5
ENSG00000241720.2_RP4-735C1.4
ENSG00000267952.1_CTD-2207O23.12
ENSG00000185339.8_TCN2
ENSG00000001036.13_FUCA2
ENSG00000188636.3_LDOC1L
ENSG00000169105.7_CHST14
ENSG00000136247.14_ZDHHC4
ENSG00000182230.11_FAM153B
ENSG00000224347.6_SCEL-AS1
ENSG00000238083.7_LRRC37A2
ENSG00000196312.12_MFSD14C
ENSG00000153975.9_ZUFSP
ENSG00000255769.7_GOLGA2P10
ENSG00000276710.4_CSPG4P10
ENSG00000273136.6_NBPF26
ENSG00000234793.1_AC114730.7
ENSG00000240344.8_PPIL3
ENSG00000167904.14_TMEM68
ENSG00000143033.17_MTF2
ENSG00000168079.16_SCARA5
ENSG00000279030.1_RP11-212I21.3
ENSG00000065054.13_SLC9A3R2
ENSG00000104221.12_BRF2
ENSG00000108784.9_NAGLU
ENSG00000114853.13_ZBTB47
ENSG00000134202.10_GSTM3
ENSG00000162430.16_SELENON
ENSG00000182534.13_MXRA7
ENSG00000020181.17_ADGRA2
ENSG00000173674.10_EIF1AX
ENSG00000131626.16_PPFIA1
ENSG00000258890.6_CEP95
ENSG00000165813.18_CCDC186
ENSG00000184402.14_SS18L1
ENSG00000196705.8_ZNF431
ENSG00000094975.13_SUCO
ENSG00000242498.7_ARPIN
ENSG00000103544.14_C16orf62
ENSG00000111364.15_DDX55
ENSG00000163961.4_RNF168
ENSG00000095574.11_IKZF5
ENSG00000133641.17_C12orf29
ENSG00000188342.11_GTF2F2

## Sheet: Samples (columns)
SRR658152
SRR1389820
SRR1474617
SRR1481260
SRR1379014
SRR1476034
SRR1414058
SRR1436004
SRR1476056
SRR1399069
SRR1500006
SRR1443913
SRR1321696
SRR1397926
SRR1397627
SRR1396318
SRR1465758
SRR1479531
SRR1429223
SRR1436698
SRR1087801
SRR1074289
SRR1414400
SRR1470230
SRR1431270
SRR1478171
SRR1465418
SRR1336505
SRR1366010
SRR1326560
SRR1347144
SRR1098216
SRR665417
SRR1442043
SRR1476426
SRR811795
SRR1347123
SRR1451757
SRR1446695
SRR1376579
SRR1324331
SRR815759
SRR1356142
SRR1331244
SRR1396100
SRR1337261
SRR814491
SRR1079434
SRR808106
SRR1360785
SRR1415292
SRR820427
SRR1394613
SRR1467277
SRR1323289
SRR1501043
SRR1383103
SRR1431475
SRR1407602
SRR1310053
SRR1442949
SRR815350
SRR1349387
SRR1479109
SRR1309985
SRR1417318
SRR1413787
SRR1479216
SRR819844
SRR1499418
SRR1316747
SRR656421
SRR1361630
SRR1077898
SRR1077263
SRR1343369
SRR1368638
SRR1367150
SRR1381711
SRR1399375
SRR1349978
SRR1095503
SRR1487592
SRR1352299
SRR810551
SRR1477238
SRR1366081
SRR1361612
SRR1477405
SRR1377735
SRR1466906
SRR1498207
SRR1316833
SRR1314810
SRR1434736
SRR815805
SRR1442376
SRR1454397
SRR1416693
SRR1455482
SRR1487128
SRR1317201
SRR1327914
SRR1329971
SRR1347322
SRR1069048
SRR1100703
SRR1316438
SRR1406283
SRR659756
SRR663525
SRR1091597
SRR1353243
SRR1432673
SRR1361860
SRR1361114
SRR1083215
SRR1443734
SRR1317022
SRR1311224
SRR1351125
SRR815164
SRR1396987
SRR1398095
SRR1309920
SRR1311916
SRR1070888
SRR1419342
SRR1326708
SRR818440
SRR1355684
SRR1380910
SRR1430753
SRR1473696
SRR1460296
SRR1443286
SRR1332566
SRR1400754
SRR658837
SRR1375842
SRR1490160
SRR1314728
SRR1487446
SRR1313494
SRR1459169
SRR1320735
SRR1335489
SRR1409600
SRR1431906
SRR1489734
SRR1311153
SRR1374455
SRR1352089
SRR1070232
SRR1353499
SRR1406954
SRR1477653
SRR1094216
SRR1330878
SRR1084299
SRR1485812
SRR1452718
SRR1452143
SRR1312934
SRR1314036
SRR1076292
SRR1343675
SRR659157
SRR1362949
SRR1475697
SRR1474095
SRR1396859
SRR1453528
SRR1468208
SRR1312244
SRR1405413
SRR1320258
SRR1368463
SRR1471654
SRR811559
SRR1383883
SRR1381973
SRR1410573
SRR1475653
SRR1396017
SRR1315912
SRR1373718
SRR1320158
SRR1405945
SRR1466239
SRR1487043
SRR1332670
SRR1083579
SRR1345995
SRR1404274
SRR1476998
SRR1358082
SRR1379303
SRR1356227
SRR1327614
SRR1397949
SRR1366560
SRR1399734
SRR1401815
SRR1444023
SRR818372
SRR1329783
SRR1470016
SRR1452203
SRR1477256
SRR1457267
SRR1340743
SRR1457619
SRR1333185
SRR1443113
SRR1384986
SRR1399314
SRR1333990
SRR1411046
SRR1380545
SRR1399926
SRR1470643
SRR1317685
SRR1420450
SRR1499804
SRR1376658
SRR1401510
SRR1349790
SRR1322960
SRR1312124
SRR1096408
SRR1420750
SRR1435044
SRR1473548
SRR1452077
SRR1435963
SRR1374141
SRR1464746
SRR1350347
SRR812104
SRR1354977
SRR1384962
SRR1385171
SRR1410510
SRR820810
SRR1320385
SRR1073605
SRR1414812
SRR1312645
SRR1318644
SRR1075247
SRR662462
SRR1380614
SRR1347365
SRR1386844
SRR1440268
SRR1322093
