# Supplementary material for: Melanocytes determine angiogenesis gene expression across human tissues
Source: PLoS One. 2021 May 13;16(5):e0251121. doi: 10.1371/journal.pone.0251121 (PMC8118295; doi:10.1371/journal.pone.0251121)
Supplement: S4 Table — The top 100 DEGs in 336 tibial artery samples from Black as compared to White individuals, ordered according to two-way hierarchical clustering. (XLSX) [file pone.0251121.s004.xlsx]

## Sheet: Genes (rows)
ENSG00000259225.6_RP11-1008C21.1
ENSG00000223886.3_RP11-251G23.2
ENSG00000260581.1_CTB-113P19.4
ENSG00000270380.1_RP11-470L19.5
ENSG00000196656.7_AC004057.1
ENSG00000235559.1_NOP56P1
ENSG00000134545.13_KLRC1
ENSG00000249201.2_CTD-3080P12.3
ENSG00000281128.1_PTENP1-AS
ENSG00000128040.10_SPINK2
ENSG00000224237.1_MINOS1P3
ENSG00000270714.1_MINOS1P2
ENSG00000276070.4_CCL4L2
ENSG00000276085.1_CCL3L3
ENSG00000274767.1_AC131056.3
ENSG00000270547.5_LINC01235
ENSG00000204894.4_RP11-208G20.2
ENSG00000226278.1_PSPHP1
ENSG00000281990.1_IGHV1-69-2
ENSG00000211639.2_IGLV4-60
ENSG00000211801.3_TRAV21
ENSG00000275063.1_AC233755.1
ENSG00000259187.1_CTD-2008A1.1
ENSG00000260487.1_RP11-297C4.3
ENSG00000240427.1_RPS26P34
ENSG00000229032.1_RP11-91A18.1
ENSG00000234192.1_RPS26P38
ENSG00000275987.1_U1
ENSG00000172799.5_ZBTB8OSP2
ENSG00000240069.1_GPAA1P1
ENSG00000283684.1_AC013271.5
ENSG00000228049.7_POLR2J2
ENSG00000259479.6_SORD2P
ENSG00000267302.5_RP11-178C3.2
ENSG00000223722.3_RP11-467L13.5
ENSG00000225093.1_RPL3P7
ENSG00000277669.1_AC009133.22
ENSG00000161405.16_IKZF3
ENSG00000134061.5_CD180
ENSG00000233297.4_RASA4DP
ENSG00000259352.1_RP11-109D20.2
ENSG00000246375.2_RP11-10L7.1
ENSG00000278983.1_RP11-426J5.3
ENSG00000259433.2_CTD-2651B20.4
ENSG00000239830.1_RPS4XP22
ENSG00000221533.1_MIR1184-1
ENSG00000274512.5_TBC1D3L
ENSG00000266129.1_SRP68P1
ENSG00000279656.1_RP11-298I3.6
ENSG00000186148.13_AC013271.3
ENSG00000284337.1_AC013271.7
ENSG00000260947.1_RP11-384P7.7
ENSG00000284116.1_RP11-204M4.4
ENSG00000237846.1_RP11-216M21.1
ENSG00000185290.3_NUPR2
ENSG00000259037.1_RP11-614O9.1
ENSG00000184601.10_C14orf180
ENSG00000230076.1_RPL10P6
ENSG00000241945.7_PWP2
ENSG00000160221.16_C21orf33
ENSG00000225972.1_MTND1P23
ENSG00000196436.8_NPIPB15
ENSG00000160284.14_SPATC1L
ENSG00000167874.6_TMEM88
ENSG00000272977.1_CTA-390C10.10
ENSG00000275464.4_CH507-9B2.5
ENSG00000265519.1_CTD-3157E16.1
ENSG00000112149.9_CD83
ENSG00000170667.14_RASA4B
ENSG00000198794.11_SCAMP5
ENSG00000174004.5_NRROS
ENSG00000146409.10_SLC18B1
ENSG00000196502.11_SULT1A1
ENSG00000272815.1_RP11-219A15.4
ENSG00000188933.14_USP32P1
ENSG00000266302.6_RP11-219A15.1
ENSG00000254851.1_RP11-109L13.1
ENSG00000233913.7_RPL10P9
ENSG00000230202.1_RP11-632C17__A.1
ENSG00000232573.1_RPL3P4
ENSG00000146733.13_PSPH
ENSG00000272949.1_RP11-514P8.8
ENSG00000168255.19_POLR2J3
ENSG00000238083.7_LRRC37A2
ENSG00000196312.12_MFSD14C
ENSG00000273136.6_NBPF26
ENSG00000185684.12_EP400NL
ENSG00000159674.11_SPON2
ENSG00000129946.10_SHC2
ENSG00000178718.6_RPP25
ENSG00000130203.9_APOE
ENSG00000183018.8_SPNS2
ENSG00000196411.9_EPHB4
ENSG00000146433.8_TMEM181
ENSG00000215908.10_CROCCP2
ENSG00000095209.11_TMEM38B
ENSG00000001561.6_ENPP4
ENSG00000185100.10_ADSSL1
ENSG00000139970.16_RTN1
ENSG00000233117.2_LINC00702

## Sheet: Samples (columns)
SRR614407
SRR612551
SRR1387379
SRR1485499
SRR655756
SRR1336463
SRR1498885
SRR662823
SRR1105344
SRR1085712
SRR811005
SRR810921
SRR1072031
SRR613198
SRR1478744
SRR1415026
SRR612947
SRR612971
SRR1353480
SRR655720
SRR1465983
SRR1355705
SRR810273
SRR1343347
SRR1310094
SRR1432106
SRR660907
SRR1316078
SRR1400530
SRR1361415
SRR1336091
SRR812366
SRR658271
SRR1102393
SRR1442983
SRR1368939
SRR1415153
SRR663537
SRR664025
SRR1311348
SRR659839
SRR1360235
SRR1451796
SRR1443026
SRR1475345
SRR612287
SRR1481333
SRR1351410
SRR1078903
SRR1325310
SRR1460187
SRR1334291
SRR1474113
SRR1092727
SRR660450
SRR656095
SRR1500149
SRR1466400
SRR811357
SRR1345307
SRR1458267
SRR1439937
SRR1498395
SRR660534
SRR1474816
SRR1418064
SRR809698
SRR1356597
SRR1377844
SRR1445595
SRR656325
SRR1486931
SRR1443376
SRR1446649
SRR1421284
SRR1447871
SRR663416
SRR1093458
SRR613819
SRR1466133
SRR1466709
SRR658921
SRR655804
SRR1089974
SRR1358415
SRR659389
SRR1470947
SRR1098240
SRR1101808
SRR1344010
SRR660272
SRR1403589
SRR1099189
SRR1414379
SRR1479014
SRR1327793
SRR1368030
SRR1401122
SRR1088437
SRR1376000
SRR1394366
SRR614695
SRR1307997
SRR1396804
SRR1318582
SRR1315041
SRR658621
SRR1436822
SRR614335
SRR1389546
SRR613006
SRR1466619
SRR810413
SRR663185
SRR1474018
SRR1321011
SRR1452580
SRR1363886
SRR1090217
SRR1313536
SRR613078
SRR615383
SRR1433131
SRR1486698
SRR1401164
SRR1389278
SRR1475044
SRR615056
SRR1475367
SRR614719
SRR1094336
SRR657833
SRR663465
SRR615081
SRR1469432
SRR1435442
SRR1487278
SRR1455127
SRR656758
SRR1417547
SRR817094
SRR1417611
SRR1398793
SRR809089
SRR1315247
SRR1337886
SRR1448140
SRR1465092
SRR1474277
SRR812625
SRR1406026
SRR1379343
SRR1350323
SRR1416596
SRR1340183
SRR1471222
SRR1384692
SRR812837
SRR1311666
SRR1469570
SRR613843
SRR613522
SRR813608
SRR1403502
SRR1084816
SRR657444
SRR1406457
SRR658730
SRR1337302
SRR661877
SRR1472687
SRR614035
SRR1465440
SRR1345523
SRR1323252
SRR614095
SRR1490447
SRR1311833
SRR1365598
SRR1316151
SRR615742
SRR1102418
SRR811964
SRR613378
SRR662787
SRR614239
SRR1433452
SRR1419760
SRR614467
SRR613568
SRR1337155
SRR1078834
SRR1359214
SRR1320424
SRR1401491
SRR1399861
SRR1454761
SRR1489461
SRR663124
SRR811653
SRR1454868
SRR1470878
SRR1488133
SRR1476881
SRR1353136
SRR1380317
SRR1420469
SRR1356787
SRR1394209
SRR1375290
SRR1071543
SRR1077183
SRR1454842
SRR1417873
SRR1452356
SRR613939
SRR818670
SRR1400355
SRR1352870
SRR613214
SRR655672
SRR1364013
SRR614707
SRR1090881
SRR612359
SRR1406372
SRR1324349
SRR1086611
SRR1321570
SRR1480431
SRR1363926
SRR1400333
SRR814747
SRR1499482
SRR1418001
SRR818725
SRR1376640
SRR1353262
SRR1470603
SRR658362
SRR1454629
SRR613903
SRR612431
SRR657623
SRR1080484
SRR1401235
SRR1341983
SRR1490270
SRR1364761
SRR1417703
SRR1389157
SRR1347002
SRR1339153
SRR655301
SRR1436207
SRR1078323
SRR1327430
SRR810031
SRR1420582
SRR614887
SRR613318
SRR1469321
SRR659307
SRR1420832
SRR1500977
SRR615261
SRR1350090
SRR814165
SRR1451838
SRR1358520
SRR1093100
SRR1374270
SRR1444893
SRR1399843
SRR1443161
SRR817587
SRR1457814
SRR1325871
SRR658549
SRR615371
SRR663052
SRR612383
SRR1086959
SRR1446180
SRR659533
SRR661505
SRR615032
SRR1499873
SRR1500598
SRR1457354
SRR612299
SRR614491
SRR1347436
SRR1331818
SRR1489438
SRR807567
SRR1100346
SRR1374671
SRR1407492
SRR1323271
SRR1408727
SRR662330
SRR1389474
SRR662677
SRR1334265
SRR1392571
SRR1471548
SRR817118
SRR1337215
SRR1419318
SRR615982
SRR813315
SRR1429825
SRR1500555
SRR1446436
SRR612515
SRR659427
SRR1454891
SRR820049
SRR1447215
SRR1082401
SRR1391619
SRR614984
SRR612779
SRR1499371
SRR1489570
SRR1379175
SRR1490427
SRR1476365
SRR1094241
SRR1415547
SRR1093053
SRR1475210
SRR1078439
SRR1081961
SRR603365
