# Supplementary material for: Melanocytes determine angiogenesis gene expression across human tissues
Source: PLoS One. 2021 May 13;16(5):e0251121. doi: 10.1371/journal.pone.0251121 (PMC8118295; doi:10.1371/journal.pone.0251121)
Supplement: S5 Table — The top 100 DEGs in 815 whole blood samples from Black as compared to White individuals, ordered according to two-way hierarchical clustering. (XLSX) [file pone.0251121.s005.xlsx]

## Sheet: Genes (rows)
ENSG00000276484.1_RP11-1212A22.7
ENSG00000273567.1_REXO1L3P
ENSG00000189393.5_FAM90A14P
ENSG00000214319.2_CXADRP1
ENSG00000275842.1_MIR941-5
ENSG00000228131.1_IGHD6-6
ENSG00000225327.3_USP17L3
ENSG00000237038.5_USP17L8
ENSG00000224777.3_OR4F2P
ENSG00000220212.1_OR4F1P
ENSG00000244057.4_LCE3C
ENSG00000228927.10_TSPY3
ENSG00000224902.5_GAGE12H
ENSG00000270685.1_IGHV1OR15-6
ENSG00000253587.2_IGHV3-30-2
ENSG00000273513.1_TBC1D3K
ENSG00000259187.1_CTD-2008A1.1
ENSG00000274419.6_TBC1D3D
ENSG00000274611.3_TBC1D3
ENSG00000278599.5_TBC1D3E
ENSG00000166013.11_TRIM53BP
ENSG00000235778.1_AC130360.8
ENSG00000249482.1_USP17L14P
ENSG00000168122.4_ZNF355P
ENSG00000166351.10_POTED
ENSG00000268221.5_OPN1MW
ENSG00000262074.6_SNORD3B-2
ENSG00000274183.1_H2AFB1
ENSG00000274178.2_PRAMEF28P
ENSG00000233295.3_FAM90A20P
ENSG00000188985.6_DHFRP1
ENSG00000232938.2_RPL23AP87
ENSG00000259982.1_CDC37P1
ENSG00000263414.1_MIR3187
ENSG00000248472.8_DDX11L9
ENSG00000281990.1_IGHV1-69-2
ENSG00000211974.3_IGHV2-70D
ENSG00000226278.1_PSPHP1
ENSG00000237846.1_RP11-216M21.1
ENSG00000201129.1_SNORA58
ENSG00000219433.2_BTBD10P2
ENSG00000259657.1_PIGHP1
ENSG00000267302.5_RP11-178C3.2
ENSG00000239830.1_RPS4XP22
ENSG00000283378.1_CH17-296N19.1
ENSG00000259031.1_CTD-2062F14.3
ENSG00000183281.14_PLGLB1
ENSG00000259352.1_RP11-109D20.2
ENSG00000225690.1_TREML5P
ENSG00000204837.4_FGF7P3
ENSG00000265218.1_RP11-927P21.1
ENSG00000277856.1_AC233755.2
ENSG00000275063.1_AC233755.1
ENSG00000160221.16_C21orf33
ENSG00000241945.7_PWP2
ENSG00000178715.8_RP11-169K16.8
ENSG00000274767.1_AC131056.3
ENSG00000260923.6_LINC02193
ENSG00000280071.3_CH507-9B2.3
ENSG00000260246.1_AC000032.2
ENSG00000134184.12_GSTM1
ENSG00000156575.2_PRG3
ENSG00000186652.9_PRG2
ENSG00000185736.15_ADARB2
ENSG00000274512.5_TBC1D3L
ENSG00000221533.1_MIR1184-1
ENSG00000251634.2_RP11-1280N14.3
ENSG00000228049.7_POLR2J2
ENSG00000170667.14_RASA4B
ENSG00000125657.4_TNFSF9
ENSG00000273748.1_AL592183.1
ENSG00000275464.4_CH507-9B2.5
ENSG00000005381.7_MPO
ENSG00000071246.10_VASH1
ENSG00000184428.12_TOP1MT
ENSG00000215908.10_CROCCP2
ENSG00000196502.11_SULT1A1
ENSG00000125812.15_GZF1
ENSG00000117000.8_RLF
ENSG00000277203.1_F8A1
ENSG00000267645.5_POLR2J2
ENSG00000213088.9_ACKR1
ENSG00000185829.17_ARL17A
ENSG00000270249.1_RP11-514P8.7
ENSG00000272949.1_RP11-514P8.8
ENSG00000183092.16_BEGAIN
ENSG00000242498.7_ARPIN
ENSG00000103226.17_NOMO3
ENSG00000206149.10_HERC2P9
ENSG00000109321.10_AREG
ENSG00000189013.14_KIR2DL4
ENSG00000167633.18_KIR3DL1
ENSG00000273136.6_NBPF26
ENSG00000238083.7_LRRC37A2
ENSG00000129295.8_LRRC6
ENSG00000170632.13_ARMC10
ENSG00000168255.19_POLR2J3
ENSG00000196247.11_ZNF107
ENSG00000132950.18_ZMYM5
ENSG00000102543.14_CDADC1

## Sheet: Samples (columns)
SRR1440137
SRR1328383
SRR1091817
SRR1464618
SRR663249
SRR1440224
SRR1354665
SRR1102031
SRR663088
SRR1435833
SRR1457375
SRR1431205
SRR1457291
SRR821326
SRR1410890
SRR1418707
SRR1499958
SRR819210
SRR1392072
SRR1354291
SRR1420344
SRR613963
SRR1322619
SRR1444348
SRR659935
SRR1089399
SRR1348114
SRR1361590
SRR1392478
SRR614131
SRR1317832
SRR1317064
SRR816250
SRR1420320
SRR1405437
SRR1351166
SRR655088
SRR614503
SRR1359280
SRR614767
SRR1320403
SRR615299
SRR1465712
SRR1406088
SRR1487089
SRR1348294
SRR661529
SRR1071931
SRR663236
SRR1091452
SRR1079660
SRR1087654
SRR1366543
SRR1402368
SRR820733
SRR603330
SRR661084
SRR811379
SRR1101483
SRR661553
SRR1326471
SRR1442066
SRR1345847
SRR1319461
SRR1472976
SRR817234
SRR1328642
SRR1349276
SRR1348468
SRR812970
SRR821410
SRR1345266
SRR1090907
SRR1446244
SRR1339856
SRR1458706
SRR1367432
SRR1388081
SRR663898
SRR1336263
SRR1331311
SRR1464835
SRR809427
SRR1395509
SRR814317
SRR1339619
SRR1345541
SRR1365873
SRR1363611
SRR658790
SRR1312187
SRR603890
SRR1083657
SRR1441975
SRR1374647
SRR1333209
SRR1326773
SRR1475930
SRR615177
SRR1414559
SRR1433044
SRR821653
SRR1457315
SRR1420669
SRR663161
SRR1313910
SRR1350855
SRR615563
SRR1400054
SRR1361368
SRR1338880
SRR809619
SRR817373
SRR1081712
SRR1477991
SRR1338055
SRR659971
SRR1474999
SRR1468850
SRR658742
SRR614527
SRR1399433
SRR1459739
SRR1412947
SRR1436065
SRR1412987
SRR663717
SRR1366813
SRR1468447
SRR615407
SRR1073679
SRR1467431
SRR816920
SRR603421
SRR658033
SRR813560
SRR662211
SRR1330129
SRR1362395
SRR1498789
SRR811583
SRR1398183
SRR1345412
SRR1070813
SRR1445365
SRR1467835
SRR1376294
SRR660685
SRR1368529
SRR1339834
SRR1379538
SRR658633
SRR1367693
SRR656203
SRR1313514
SRR1446850
SRR598725
SRR604718
SRR1389324
SRR659001
SRR1351836
SRR1099744
SRR807637
SRR659169
SRR1341164
SRR1076511
SRR662294
SRR660579
SRR1318605
SRR1440421
SRR1311062
SRR1486280
SRR1391748
SRR1318857
SRR1312598
SRR1415684
SRR614311
SRR598172
SRR1398728
SRR1474863
SRR655483
SRR1440491
SRR627419
SRR607214
SRR612190
SRR661242
SRR627423
SRR1486021
SRR1404813
SRR660697
SRR814844
SRR809283
SRR1436763
SRR1315517
SRR1318005
SRR1333462
SRR1465018
SRR1404401
SRR1429468
SRR1486719
SRR1337540
SRR662198
SRR1430157
SRR1360460
SRR1452631
SRR608428
SRR1074646
SRR1500170
SRR1340885
SRR660788
SRR1407516
SRR1433576
SRR1348951
SRR1443459
SRR661577
SRR1099648
SRR1329047
SRR1469614
SRR1420960
SRR1355102
SRR601038
SRR659875
SRR659720
SRR1318241
SRR604002
SRR1338964
SRR1434610
SRR1080998
SRR1489926
SRR661385
SRR1451740
SRR810391
SRR1381435
SRR1382615
SRR607042
SRR613603
SRR1476207
SRR1420558
SRR1319772
SRR1468004
SRR1331684
SRR810595
SRR818537
SRR1072529
SRR1357757
SRR661913
SRR656071
SRR1326536
SRR1370742
SRR1477149
SRR1435560
SRR1358343
SRR1452604
SRR817046
SRR814868
SRR658501
SRR1444852
SRR1488261
SRR811491
SRR660957
SRR662067
SRR814363
SRR1077503
SRR1474839
SRR1336706
SRR657480
SRR656782
SRR1317898
SRR656958
SRR1440852
SRR1377714
SRR1409510
SRR816589
SRR1311644
SRR1394406
SRR1357103
SRR1490115
SRR810853
SRR1328407
SRR1343501
SRR1333240
SRR1072345
SRR1072871
SRR661854
SRR1481351
SRR1329485
SRR1367499
SRR812461
SRR811049
SRR1310412
SRR1101324
SRR601263
SRR1079259
SRR813019
SRR1092422
SRR808728
SRR1477861
SRR614960
SRR1490589
SRR657468
SRR1392547
SRR658681
SRR603566
SRR603472
SRR1440603
SRR602784
SRR1466556
SRR1396191
SRR1480789
SRR614635
SRR813935
SRR1333570
SRR819164
SRR1084720
SRR1459913
SRR1088168
SRR1099260
SRR1382485
SRR654921
SRR1076847
SRR1434650
SRR627441
SRR816745
SRR661397
SRR1481060
SRR1380270
SRR656223
SRR658093
SRR608344
SRR660871
SRR1383855
SRR1491332
SRR820779
SRR614179
SRR1471331
SRR1378026
SRR1400032
SRR658585
SRR1356553
SRR1334608
SRR663585
SRR1433860
SRR602034
SRR1333718
SRR1413810
SRR1320363
SRR1485141
SRR1397673
SRR1330522
SRR1352530
SRR815494
SRR1069024
SRR817444
SRR615647
SRR1489116
SRR656445
SRR1453456
SRR1363742
SRR1413892
SRR657115
SRR1439785
SRR1084577
SRR1092541
SRR659319
SRR1407758
SRR1356248
SRR660378
SRR601335
SRR812177
SRR808520
SRR1087487
SRR1311419
SRR1478722
SRR662366
SRR1459009
SRR1386967
SRR1083432
SRR1381481
SRR1338648
SRR1314916
SRR1316015
SRR1354138
SRR662282
SRR1479845
SRR1090508
SRR614167
SRR627435
SRR1416560
SRR1376619
SRR1470798
SRR598300
SRR1389133
SRR659061
SRR660042
SRR662847
SRR607018
SRR662990
SRR1457397
SRR614972
SRR662594
SRR1465734
SRR614143
SRR657707
SRR615117
SRR1498313
SRR1332007
SRR603140
SRR1357781
SRR614059
SRR659768
SRR659295
SRR613723
SRR602217
SRR601581
SRR607743
SRR598220
SRR599281
SRR603690
SRR607219
SRR602564
SRR600688
SRR608392
SRR608026
SRR603496
SRR2166521
SRR2170830
SRR2165704
SRR2167947
SRR2164888
SRR2166862
SRR2157433
SRR2167329
SRR2164817
SRR2166358
SRR2166105
SRR2165027
SRR2155766
SRR2167024
SRR2157423
SRR2166354
SRR2170631
SRR2155717
SRR2167248
SRR2165740
SRR2157426
SRR1395935
SRR1389262
SRR1307889
SRR1307919
SRR1308223
SRR1307521
SRR1307792
SRR1309016
SRR1469517
SRR1308574
SRR1310396
SRR1308474
SRR1308442
SRR1309089
SRR1307407
SRR1307360
SRR1305565
SRR1307325
SRR1305287
SRR1309786
SRR1307486
SRR1308379
SRR1306617
SRR1307076
SRR1305765
SRR1309267
SRR1306423
SRR1305713
SRR1306227
SRR1305939
SRR1306895
SRR1306649
SRR1305319
SRR1305191
SRR1370764
SRR1433256
SRR1348058
SRR1340117
SRR1308458
SRR1354384
SRR1326520
SRR1307041
SRR1308070
SRR1305373
SRR1417467
SRR1307738
SRR1308426
SRR1405904
SRR1306848
SRR1306391
SRR1306109
SRR1306703
SRR1307551
SRR1306327
SRR1307191
SRR1306487
SRR1306455
SRR1305479
SRR1307583
SRR1459376
SRR1305051
SRR1307223
SRR1306259
SRR1306077
SRR1306293
SRR1305875
SRR1307454
SRR1305425
SRR1305223
SRR1305127
SRR1306816
SRR1305533
SRR1307159
SRR1397580
SRR1306551
SRR1306163
SRR2164920
SRR2156704
SRR2170752
SRR2167963
SRR2165957
SRR2164605
SRR2164553
SRR2166170
SRR2164556
SRR2167397
SRR2167936
SRR2166262
SRR2165987
SRR2167623
SRR2167493
SRR2170577
SRR2165990
SRR2166282
SRR2165124
SRR2167589
SRR2166871
SRR2167284
SRR2165074
SRR2170656
SRR2167464
SRR2165871
SRR2166351
SRR2165954
SRR1307859
SRR1328057
SRR1309352
SRR1391945
SRR1436246
SRR1348973
SRR1310297
SRR1307754
SRR1467988
SRR1315209
SRR1307935
SRR1307965
SRR1307722
SRR1308019
SRR1308105
SRR1308121
SRR1307827
SRR1308137
SRR1374631
SRR1311817
SRR1343762
SRR1357579
SRR1307645
SRR1387415
SRR1311370
SRR1308526
SRR1308844
SRR1429563
SRR1305083
SRR1308153
SRR1306927
SRR1309201
SRR1305105
SRR1305351
SRR1306683
SRR1305511
SRR1308904
SRR1305607
SRR1305009
SRR1305651
SRR1305693
SRR1307006
SRR1306057
SRR1305991
SRR1305457
SRR1305853
SRR1304947
SRR1307661
SRR1317615
SRR1307981
SRR1402536
SRR1307843
SRR1304967
SRR1370347
SRR1364997
SRR1305629
SRR1306013
SRR1305255
SRR1308969
SRR1305907
SRR1306141
SRR1306974
SRR1305159
SRR1306769
SRR1305029
SRR1308310
SRR1305971
SRR1305673
SRR1305787
SRR1305831
SRR1305587
SRR1442533
SRR1304927
SRR1308634
SRR1307290
SRR1304987
SRR1306583
SRR1307255
SRR1305405
SRR1305809
SRR2157457
SRR2167146
SRR2167483
SRR2157311
SRR2166256
SRR2170129
SRR2155763
SRR2165570
SRR2165747
SRR2167110
SRR2163582
SRR2167274
SRR2164485
SRR2165366
SRR2163639
SRR2165222
SRR2165463
SRR2166924
SRR2167332
SRR2167707
SRR2167696
SRR2167437
SRR2167027
SRR2165585
SRR2165257
SRR2167957
SRR2166102
SRR2164536
SRR2166288
SRR2165260
SRR2167939
SRR2170132
SRR2165514
SRR2167387
SRR2164602
SRR2166621
SRR2165024
SRR2170786
SRR2164745
SRR2168417
SRR2157430
SRR2167408
SRR2167143
SRR2166173
SRR2163579
SRR2170749
SRR2165454
SRR2167134
SRR2166688
SRR2167384
SRR2170827
SRR2167137
SRR2165993
SRR2165466
SRR2167540
SRR2165999
SRR2165421
SRR2165080
SRR2165693
SRR2165014
SRR2165846
SRR2170737
SRR2167854
SRR2167281
SRR2165320
SRR2167960
SRR2166700
SRR2167253
SRR2167309
SRR2167162
SRR2167543
SRR2165117
SRR2165167
SRR2155775
SRR2165372
SRR2166827
SRR2167121
SRR2165156
SRR2167443
SRR2164688
SRR2163843
SRR2166364
SRR2165753
SRR2157420
SRR2165750
SRR2165017
SRR2165937
SRR2170211
SRR2170653
SRR2165430
SRR2164697
SRR2164838
SRR2167362
SRR2167104
SRR2166507
SRR2165231
SRR2166691
SRR2167335
SRR2166285
SRR2165100
SRR2166275
SRR2166843
SRR2165940
SRR2164781
SRR2157308
SRR2166564
SRR2166369
SRR2165433
SRR2165960
SRR2165424
SRR2170795
SRR2164210
SRR2166504
SRR2164511
SRR2166567
SRR2167378
SRR2168744
SRR2165884
SRR2170921
SRR2166865
SRR2167417
SRR2165133
SRR2167693
SRR2167760
SRR2164492
SRR2170789
SRR2165427
SRR2167393
SRR2164844
SRR2166694
SRR2165153
SRR2167486
SRR2165071
SRR2163840
SRR2164488
SRR2167790
SRR2170487
SRR2165127
SRR2167953
SRR2167256
SRR2165179
SRR2165106
SRR2156111
SRR2156686
SRR2167259
SRR2167140
SRR2165418
SRR2166298
SRR2163632
SRR2167290
SRR2164820
SRR2164764
SRR2170792
SRR2165696
SRR2166305
SRR2170647
SRR2165890
SRR2165313
SRR2165103
SRR2170783
SRR2170734
SRR2167365
SRR2167107
SRR2166849
SRR2156658
SRR2166609
SRR2166868
SRR2165145
SRR2164885
SRR2167434
SRR2166160
SRR2166497
SRR2166414
SRR2165170
SRR2167118
SRR2166830
SRR2167381
SRR2165139
SRR2165520
SRR2166361
SRR2165164
SRR2166269
SRR2167368
SRR2165880
SRR2167895
SRR2170534
