# Supplementary material for: Melanocytes determine angiogenesis gene expression across human tissues
Source: PLoS One. 2021 May 13;16(5):e0251121. doi: 10.1371/journal.pone.0251121 (PMC8118295; doi:10.1371/journal.pone.0251121)
Supplement: S1 Code — (R) [file pone.0251121.s006.R]

library(edgeR)
library(limma)
library(dplyr)
library(magrittr)
library(statmod)

countsMatrix_f <- read.csv("/path/to/counts/matrix", header=TRUE, row.names=1, sep=",");

#1. Create a DGEList object
countsMatrix <- DGEList(counts=countsMatrix_f)
#####################################

#2. Remove lowly expressed genes
cpm <- cpm(countsMatrix) 
lcpm <- cpm(countsMatrix, log=TRUE)
keep.exprs <- rowSums(cpm>1)>=100 
countsMatrix <- countsMatrix[keep.exprs,, keep.lib.sizes=FALSE]
dim(countsMatrix) 
#####################################

#3. Normalize
countsMatrix <- calcNormFactors(countsMatrix, method = "TMM")
#####################################


#4. Export logTMM normalized matrix for downstream analysis
lcpm <- cpm(countsMatrix, log=TRUE)
res <- cbind(rownames(lcpm), lcpm)
colnames(res) <- c("NAME",colnames(lcpm))
write.csv(res,file="/path/to/normalized/expression.csv", row.names=FALSE)
#####################################

#5. Limma DGE analysis
#5.1 get the design matrix
sampleInfo <- read.csv("/path/to/design/sample/annotations.txt", sep=",", header=T, row.names = 1, stringsAsFactors = FALSE)

#5.2 Resampling 1:3 Blacks:Whites for each tissue of interest
for (tissue in c('Artery_Tibial', 'Skin_Not_Sun_Exposed_Suprapubic','Whole_Blood')){
    
    n_Black= nrow(subset(sampleInfo, race=='Black'))
    n = n_Black*3 # 1:3 sampling
    White_samples <- which(sampleInfo$race == 'White' & sampleInfo$SMTSD== tissue)
    
    for (i in 1:100) {
        sampleInfo[White_samples,]$race='whiteResampling'
        chosen <- sample (unique(White_samples), n)
        print (chosen)
        sampleInfo[chosen,]$race='White'
        Treat <- factor(sampleInfo$race)
        gender <- sampleInfo$gender;
        age <- sampleInfo$age;
        design <- model.matrix(~0+Treat+age+gender)
        
        #5.2 Voom corrections
        v <- voom(countsMatrix, design, plot=TRUE)
        
        #5.3 Fit a linear model using Limma
        fit <- lmFit(v,design)
        cm <- makeContrasts(coef = TreatAA -TreatWhite, levels = colnames(design))
        fit2 <- contrasts.fit(fit, cm)
        fit2 <- eBayes(fit2)
        #####################################
        
        #6. Report current resample results
        df1 <- topTable(fit2, n=Inf,adjust.method="BH",sort.by="none", coef=this_tissue_coef)
        file_name = paste("/path/to/output/dir/", tissue,"_", i , ".txt")
        write.table(df1,file=file_name,sep="\t", row.names=TRUE)
        #####################################
    }
    
    #6. Concatenate all resampled results and calculate averaged statistics
    
    file_name = paste("/path/to/output/dir/", tissue,"_1.txt")
    result <- read.csv(file_name, sep="\t", header=T, row.names = 1, stringsAsFactors = FALSE)
    
    for (i in 2:100) {
        file_name = paste("/path/to/output/dir/", tissue,"_", i , ".txt")
        res2 <- read.csv(file_name, sep="\t", header=T, row.names = 1, stringsAsFactors = FALSE)
        result <- as.data.frame(as.matrix(result) + as.matrix(res2))
    }
    
    result_df <- as.data.frame(as.matrix(result)/100)
    write.table(result_df,file = paste("/path/to/output/dir/", tissue,"_AVERAGED_STATS.txt"),sep="\t", row.names=TRUE)
}
